# Supplementary material for: Unraveling the epigenetic code: human kidney DNA methylation and chromatin dynamics in renal disease development
Source: Nat Commun. 2024 Jan 29;15:873. doi: 10.1038/s41467-024-45295-y (PMC10824731; doi:10.1038/s41467-024-45295-y)
Supplement: Supplementary file 4 — Supplementary Dataset 1-20 [file 41467_2024_45295_MOESM4_ESM.zip]

Archive with 46 entries (45 files):
- Supplementary Data 1-20/
- __MACOSX/._Supplementary Data 1-20
- Supplementary Data 1-20/Supplementary Data 15.xlsx
- __MACOSX/Supplementary Data 1-20/._Supplementary Data 15.xlsx
- Supplementary Data 1-20/Supplementary Data 4.xlsx
- __MACOSX/Supplementary Data 1-20/._Supplementary Data 4.xlsx
- Supplementary Data 1-20/Supplementary Data 19.xlsx
- __MACOSX/Supplementary Data 1-20/._Supplementary Data 19.xlsx
- Supplementary Data 1-20/Supplementary Data 8.xlsx
- __MACOSX/Supplementary Data 1-20/._Supplementary Data 8.xlsx
- Supplementary Data 1-20/Supplementary Data 9.xlsx
- __MACOSX/Supplementary Data 1-20/._Supplementary Data 9.xlsx
- Supplementary Data 1-20/.DS_Store
- __MACOSX/Supplementary Data 1-20/._.DS_Store
- Supplementary Data 1-20/Supplementary Data 18.xlsx
- __MACOSX/Supplementary Data 1-20/._Supplementary Data 18.xlsx
- Supplementary Data 1-20/Supplementary Data 5.xlsx
- __MACOSX/Supplementary Data 1-20/._Supplementary Data 5.xlsx
- Supplementary Data 1-20/Supplementary Data 14.xlsx
- __MACOSX/Supplementary Data 1-20/._Supplementary Data 14.xlsx
- Supplementary Data 1-20/Supplementary Data 13.xlsx
- __MACOSX/Supplementary Data 1-20/._Supplementary Data 13.xlsx
- Supplementary Data 1-20/Supplementary Data 2.xlsx
- __MACOSX/Supplementary Data 1-20/._Supplementary Data 2.xlsx
- Supplementary Data 1-20/~$scription of Additional Supplementary Files.docx
- __MACOSX/Supplementary Data 1-20/._~$scription of Additional Supplementary Files.docx
- Supplementary Data 1-20/Supplementary Data 3.xlsx
- __MACOSX/Supplementary Data 1-20/._Supplementary Data 3.xlsx
- Supplementary Data 1-20/Supplementary Data 12.xlsx
- __MACOSX/Supplementary Data 1-20/._Supplementary Data 12.xlsx
- Supplementary Data 1-20/Supplementary Data 11.xlsx
- __MACOSX/Supplementary Data 1-20/._Supplementary Data 11.xlsx
- Supplementary Data 1-20/Supplementary Data 10.xlsx
- __MACOSX/Supplementary Data 1-20/._Supplementary Data 10.xlsx
- Supplementary Data 1-20/Supplementary Data 1.xlsx
- __MACOSX/Supplementary Data 1-20/._Supplementary Data 1.xlsx
- Supplementary Data 1-20/Supplementary Data 6.xlsx
- __MACOSX/Supplementary Data 1-20/._Supplementary Data 6.xlsx
- Supplementary Data 1-20/Supplementary Data 17.xlsx
- __MACOSX/Supplementary Data 1-20/._Supplementary Data 17.xlsx
- Supplementary Data 1-20/Supplementary Data 20.xlsx
- __MACOSX/Supplementary Data 1-20/._Supplementary Data 20.xlsx
- Supplementary Data 1-20/Supplementary Data 16.xlsx
- __MACOSX/Supplementary Data 1-20/._Supplementary Data 16.xlsx
- Supplementary Data 1-20/Supplementary Data 7.xlsx
- __MACOSX/Supplementary Data 1-20/._Supplementary Data 7.xlsx
