# Supplementary material for: Unraveling the epigenetic code: human kidney DNA methylation and chromatin dynamics in renal disease development
Source: Nat Commun. 2024 Jan 29;15:873. doi: 10.1038/s41467-024-45295-y (PMC10824731; doi:10.1038/s41467-024-45295-y)
Supplement: Supplementary file 4 — Supplementary Dataset 1-20 [file 41467_2024_45295_MOESM4_ESM.zip › Supplementary Data 1-20/Supplementary Data 4.xlsx]

## Sheet: Sheet1
Supplementary Data 5: Characteristics of validation cohort 2
	Validation cohort 2
Subjects (n)	85
eGFR, median (IQR), ml/min per 1.73 m2	72.1 (61.4, 82.8)
Age, mean (SD), yr	63.7 (11.6)
Sex, M, n %	37 (43.5%)
Race, African American, n %	30 (35.3%)
Diabetes, n %	35 (41.2%)
Hypertension, n %	56 (65.9%)
BMI, median (IQR), kg/m2, (n=370)	29.4 (24.9, 34.0)
Serum glucose, median (IQR), mg/dl	117.5 (99.5, 149.0)
Systolic BP, mean (SD), mmHg	132.2 (22.4)
Diastolic BP, mean (SD), mmHg	75.7 (13.7)
Interstitial fibrosis, median (IQR), %	5.0 (2.0, 10.0)
