# Supplementary material for: Unraveling the epigenetic code: human kidney DNA methylation and chromatin dynamics in renal disease development
Source: Nat Commun. 2024 Jan 29;15:873. doi: 10.1038/s41467-024-45295-y (PMC10824731; doi:10.1038/s41467-024-45295-y)
Supplement: Supplementary file 4 — Supplementary Dataset 1-20 [file 41467_2024_45295_MOESM4_ESM.zip › Supplementary Data 1-20/Supplementary Data 19.xlsx]

## Sheet: Sheet1
Supplementary Data 19. Differentially methylated probes selected by LASSO
probeID	CpG_chrm	CpG_beg	CpG_end	probe_strand	Estimate
cg06644992	chr17	63192958	63192960	+	0.114614
cg03323636	chr11	9025501	9025503	-	-0.0127315
cg27106513	chr8	54790371	54790373	-	-0.338462
cg24482434	chr12	109252607	109252609	+	-0.186833
cg23880780	chr8	21881509	21881511	-	-0.0357208
cg02179351	chr7	46009225	46009227	+	0.013776
cg02054964	chr7	157643769	157643771	+	0.230074
cg05279373	chr11	114166970	114166972	-	-0.0140166
cg18003827	chr11	116476511	116476513	-	-0.154089
cg15940164	chr18	20275017	20275019	+	-0.0777838
cg14920003	chr2	29033725	29033727	+	-0.0315624
cg14911690	chr19	19729394	19729396	+	-0.169361
cg14224368	chr15	79240616	79240618	-	0.14819
cg12747823	chr2	238510664	238510666	+	0.0795554
cg12643185	chr2	25751264	25751266	+	-0.226481
cg12113316	chr8	37729088	37729090	+	-0.0719939
cg04321426	chr11	13320236	13320238	-	0.0149068
cg09468422	chr2	28564230	28564232	+	0.0827852
cg08278357	chr19	59050121	59050123	+	-0.10275
