# Supplementary material for: Unraveling the epigenetic code: human kidney DNA methylation and chromatin dynamics in renal disease development
Source: Nat Commun. 2024 Jan 29;15:873. doi: 10.1038/s41467-024-45295-y (PMC10824731; doi:10.1038/s41467-024-45295-y)
Supplement: Supplementary file 4 — Supplementary Dataset 1-20 [file 41467_2024_45295_MOESM4_ESM.zip › Supplementary Data 1-20/Supplementary Data 8.xlsx]

## Sheet: Sheet1
Supplementary Data 8: Significant meQTL for fibrosis DMPs identified by FDR < 0.01
CpG	CpG_start	snps	RSID	Distance	beta	statistic	pvalue	FDR
cg27446570	3809531	1:3815850	rs10909824	6317	0.4809	11.75	1.559e-27	5.83425e-24
cg27446570	3809531	1:3816598	rs112821673	7065	0.4809	11.74	1.661e-27	6.14351e-24
cg27446570	3809531	1:3816683	rs113529609	7150	0.4809	11.74	1.669e-27	6.14351e-24
cg27446570	3809531	1:3817632	rs3935779	8099	0.4807	11.73	1.862e-27	6.77983e-24
cg27446570	3809531	1:3817661	rs3935778	8128	0.4806	11.73	1.873e-27	6.78322e-24
cg27446570	3809531	1:3818099	rs72849340	8566	0.4805	11.72	1.982e-27	7.13386e-24
cg27446570	3809531	1:3815620	rs138047880	6087	0.4869	11.71	2.188e-27	7.7572e-24
cg27446570	3809531	1:3815350	rs58663935	5817	0.481	11.71	2.188e-27	7.7572e-24
cg27446570	3809531	1:3811790	rs12085743	2257	0.4992	11.7	2.447e-27	8.49656e-24
cg27446570	3809531	1:3811810	rs12082157	2277	0.4992	11.7	2.447e-27	8.49656e-24
cg27446570	3809531	1:3814883	rs12092962	5350	0.4852	11.66	3.449e-27	1.17934e-23
cg27446570	3809531	1:3807122	rs7513321	-2410	0.5054	11.62	4.886e-27	1.62935e-23
cg27446570	3809531	1:3804017	rs7540944	-5515	0.495	11.53	1.067e-26	3.31219e-23
cg27446570	3809531	1:3805255	rs7544191	-4277	0.4769	11.35	4.737e-26	1.40569e-22
cg27446570	3809531	1:3817260	rs10909825	7727	0.4829	11.34	5.567e-26	1.64474e-22
cg27446570	3809531	1:3816054	rs113724249	6521	0.4728	11.31	6.768e-26	1.9736e-22
cg27446570	3809531	1:3814994	rs12093013	5461	0.4807	11.31	6.857e-26	1.99094e-22
cg27446570	3809531	1:3816604	rs112886428	7071	0.4635	10.49	7.188e-23	1.52262e-19
cg27446570	3809531	1:3817605	rs12097125	8072	0.4713	10.41	1.353e-22	2.7957e-19
cg27446570	3809531	1:3801973	rs7551237	-7559	0.5463	10.4	1.531e-22	3.15383e-19
cg27446570	3809531	1:3804748	rs6424061	-4784	0.4594	10.38	1.808e-22	3.71309e-19
cg27446570	3809531	1:3805098	rs7530189	-4434	0.4586	10.37	1.899e-22	3.88812e-19
cg27446570	3809531	1:3812661	rs12097610	3128	0.4563	10.35	2.175e-22	4.42603e-19
cg27446570	3809531	1:3810909	rs12094822	1376	0.4563	10.35	2.183e-22	4.42603e-19
cg27446570	3809531	1:3809326	rs72849326	-206	0.4563	10.35	2.188e-22	4.42603e-19
cg27446570	3809531	1:3812707	rs76363675	3174	0.5303	10.34	2.378e-22	4.78165e-19
cg27446570	3809531	1:3816950	rs75689004	7417	0.5312	10.31	3.028e-22	6.03073e-19
cg27446570	3809531	1:3807388	rs4131373	-2144	0.4613	10.26	4.567e-22	9.02169e-19
cg27446570	3809531	1:3831240	rs114272920	21707	0.5277	10.21	7.269e-22	1.41928e-18
cg27446570	3809531	1:3802018	rs41307043	-7514	0.5386	10.19	8.026e-22	1.55357e-18
cg27446570	3809531	1:3827198	rs74716290	17665	0.5269	10.19	8.569e-22	1.6492e-18
cg27446570	3809531	1:3801141	rs45603135	-8391	0.5204	9.798	1.957e-20	3.40636e-17
cg27446570	3809531	1:3810889	rs12094819	1356	0.4339	9.774	2.368e-20	4.09005e-17
cg27446570	3809531	1:3834764	rs72640980	25231	0.4526	8.942	1.493e-17	2.27535e-14
cg27446570	3809531	1:3823804	rs76419011	14271	0.4442	8.843	3.123e-17	4.56333e-14
cg27446570	3809531	1:3797125	rs35259658	-12407	0.5163	8.764	5.658e-17	7.53223e-14
cg10893986	3229738	1:3228915	rs12409345	-824	0.3153	8.37	1.006e-15	1.19516e-12
cg10893986	3229738	1:3229990	rs2282193	250	0.3155	8.361	1.073e-15	1.26583e-12
cg10893986	3229738	1:3226616	rs10909927	-3123	0.3106	8.199	3.43e-15	3.83167e-12
cg10893986	3229738	1:3229258	rs12409315	-481	0.3972	8.093	7.278e-15	7.5424e-12
cg10893986	3229738	1:3227547	rs55869144	-2192	0.395	7.977	1.637e-14	1.58207e-11
cg10893986	3229738	1:3227170	rs74048219	-2569	0.3946	7.966	1.764e-14	1.67833e-11
cg10893986	3229738	1:3230520	rs34708358	780	0.3947	7.966	1.773e-14	1.68451e-11
cg10893986	3229738	1:3227486	rs55776902	-2253	0.3944	7.965	1.785e-14	1.69352e-11
cg10893986	3229738	1:3229969	rs57323723	229	0.3942	7.963	1.804e-14	1.70196e-11
cg10893986	3229738	1:3228161	rs74048223	-1578	0.394	7.96	1.839e-14	1.73013e-11
cg10893986	3229738	1:3228152	rs74048222	-1587	0.394	7.96	1.843e-14	1.73148e-11
cg10893986	3229738	1:3228783	rs74048226	-956	0.3935	7.955	1.904e-14	1.7423e-11
cg10893986	3229738	1:3228363	rs74048225	-1376	0.3957	7.953	1.94e-14	1.7423e-11
cg10893986	3229738	1:3229185	rs12743017	-554	0.3932	7.952	1.949e-14	1.7423e-11
cg10893986	3229738	1:3226854	rs74048217	-2885	0.3824	7.736	8.661e-14	6.65242e-11
cg27446570	3809531	1:3798306	rs71503074	-11226	0.407	7.681	1.26e-13	9.42013e-11
cg27446570	3809531	1:3792728	rs12758318	-16804	0.4773	7.431	6.732e-13	4.64628e-10
cg27446570	3809531	1:3792522	rs12757844	-17010	0.4764	7.416	7.415e-13	5.10199e-10
cg27446570	3809531	1:3798339	rs71503075	-11193	0.3867	7.169	3.734e-12	2.43257e-09
cg27446570	3809531	1:3796135	rs6675754	-13397	0.3426	7.141	4.485e-12	2.8966e-09
cg27446570	3809531	1:3795368	rs12027817	-14164	0.3608	7.123	5.028e-12	3.24108e-09
cg27446570	3809531	1:3791334	rs34001258	-18198	0.4479	7.051	7.985e-12	5.02692e-09
cg27446570	3809531	1:3794767	rs12029387	-14765	0.3774	7.05	8.044e-12	5.05462e-09
cg10893986	3229738	1:3221316	rs569040442	-8423	0.2481	7.034	8.916e-12	5.5404e-09
cg27446570	3809531	1:3795717	rs12027929	-13815	0.3743	7.031	9.101e-12	5.63989e-09
cg27446570	3809531	1:3795666	rs12027139	-13866	0.3739	7.019	9.787e-12	6.0262e-09
cg27446570	3809531	1:3795464	rs12027841	-14068	0.3739	7.011	1.031e-11	6.3251e-09
cg27446570	3809531	1:3795296	rs12027792	-14236	0.3738	7.001	1.097e-11	6.6995e-09
cg10893986	3229738	1:3219950	rs6670328	-9789	0.2462	7.001	1.099e-11	6.69956e-09
cg27446570	3809531	1:3795291	rs12027018	-14241	0.3738	7.001	1.099e-11	6.69956e-09
cg10893986	3229738	1:3226528	rs10909926	-3211	0.2831	6.989	1.184e-11	7.17229e-09
cg27446570	3809531	1:3794648	rs59779728	-14884	0.3732	6.965	1.381e-11	8.3059e-09
cg27446570	3809531	1:3795934	rs12027244	-13598	0.3753	6.919	1.844e-11	1.07919e-08
cg27446570	3809531	1:3793818	rs34103490	-15714	0.3717	6.911	1.943e-11	1.12928e-08
cg10893986	3229738	1:3225757	rs12086132	-3982	0.2774	6.882	2.327e-11	1.3386e-08
cg27446570	3809531	1:3793374	rs6679297	-16158	0.3705	6.875	2.427e-11	1.39256e-08
cg10893986	3229738	1:3223533	rs4648472	-6206	-0.205	-6.792	4.082e-11	2.28001e-08
cg27446570	3809531	1:3797395	rs12725173	-12137	0.3365	6.755	5.129e-11	2.83194e-08
cg27446570	3809531	1:3797678	rs12029890	-11854	0.3347	6.739	5.649e-11	3.08867e-08
cg27446570	3809531	1:3796948	rs4074709	-12584	0.3332	6.706	6.93e-11	3.7465e-08
cg27446570	3809531	1:3796756	rs12038647	-12776	0.3315	6.678	8.238e-11	4.34893e-08
cg27446570	3809531	1:3796694	rs6678859	-12838	0.331	6.669	8.695e-11	4.48183e-08
cg27446570	3809531	1:3796645	rs6666303	-12887	0.3311	6.669	8.721e-11	4.48784e-08
cg27446570	3809531	1:3796711	rs6678866	-12821	0.3308	6.667	8.832e-11	4.53803e-08
cg27446570	3809531	1:3796134	rs6663319	-13398	0.3319	6.659	9.23e-11	4.7317e-08
cg27446570	3809531	1:3796022	rs12028018	-13510	0.332	6.657	9.361e-11	4.79521e-08
cg10893986	3229738	1:3221529	rs12407909	-8210	0.2712	6.654	9.569e-11	4.88689e-08
cg27446570	3809531	1:3797633	rs12039565	-11899	0.3306	6.645	1.007e-10	5.11561e-08
cg10893986	3229738	1:3225368	rs77348459	-4371	0.383	6.641	1.03e-10	5.2285e-08
cg10893986	3229738	1:3220023	rs76611986	-9716	0.2705	6.638	1.055e-10	5.35138e-08
cg10893986	3229738	1:3227077	rs78927923	-2662	0.382	6.627	1.126e-10	5.68583e-08
cg10893986	3229738	1:3227833	rs2282196	-1906	0.3818	6.626	1.134e-10	5.71338e-08
cg10893986	3229738	1:3228602	rs78266782	-1137	0.3817	6.625	1.139e-10	5.73e-08
cg27446570	3809531	1:3785423	rs34874218	-24109	0.4377	6.6	1.325e-10	6.57245e-08
cg27446570	3809531	1:3793240	rs6670589	-16292	0.3525	6.594	1.374e-10	6.78055e-08
cg27446570	3809531	1:3787938	rs35787084	-21594	0.4312	6.547	1.83e-10	8.843e-08
cg27446570	3809531	1:3787031	rs35204761	-22501	0.4316	6.543	1.876e-10	9.00707e-08
cg10893986	3229738	1:3218654	rs77990751	-11085	0.2528	6.466	2.972e-10	1.38641e-07
cg10893986	3229738	1:3222627	rs10909924	-7112	0.2518	6.424	3.823e-10	1.74947e-07
cg27446570	3809531	1:3794393	rs141793753	-15139	0.3712	6.421	3.9e-10	1.77792e-07
cg10893986	3229738	1:3221837	rs10909923	-7902	0.2492	6.409	4.173e-10	1.88026e-07
cg10893986	3229738	1:3221371	rs7517281	-8368	0.25	6.4	4.418e-10	1.97874e-07
cg10893986	3229738	1:3220276	rs79804418	-9463	0.2491	6.383	4.886e-10	2.1739e-07
cg10893986	3229738	1:3221621	rs4648378	-8118	-0.1923	-6.355	5.747e-10	2.51217e-07
cg10893986	3229738	1:3224210	rs4145900	-5529	-0.1921	-6.348	5.979e-10	2.60682e-07
cg10893986	3229738	1:3217151	rs2455137	-12588	-0.192	-6.317	7.204e-10	3.07718e-07
cg10893986	3229738	1:3222706	rs3923081	-7033	-0.1915	-6.281	8.895e-10	3.69408e-07
cg10893986	3229738	1:3221084	rs7514868	-8655	0.2422	6.222	1.252e-09	5.10821e-07
cg10893986	3229738	1:3215632	rs2455142	-14107	-0.1892	-6.209	1.353e-09	5.49698e-07
cg27446570	3809531	1:3792486	rs12753769	-17046	0.3292	6.156	1.839e-09	7.38686e-07
cg27446570	3809531	1:3792450	rs12757805	-17082	0.3291	6.153	1.87e-09	7.4935e-07
cg27446570	3809531	1:3792055	rs59387186	-17477	0.3285	6.148	1.919e-09	7.68072e-07
cg27446570	3809531	1:3800480	rs7555538	-9052	-0.2396	-6.131	2.12e-09	8.4651e-07
cg27446570	3809531	1:3800242	rs3205087	-9290	-0.2354	-6.039	3.584e-09	1.38669e-06
cg27446570	3809531	1:3818871	rs10797356	9338	0.2338	6.034	3.688e-09	1.42529e-06
cg27446570	3809531	1:3818744	rs10797355	9211	0.2336	6.028	3.822e-09	1.47201e-06
cg27446570	3809531	1:3820005	rs10909828	10472	0.233	6.013	4.147e-09	1.58347e-06
cg27446570	3809531	1:3790322	rs59509195	-19210	0.3189	5.959	5.61e-09	2.11707e-06
cg27446570	3809531	1:3826626	rs35332894	17093	0.2314	5.933	6.499e-09	2.44162e-06
cg27446570	3809531	1:3799568	rs200251035	-9964	-0.2422	-5.875	9.012e-09	3.34101e-06
cg27446570	3809531	1:3808362	rs4446914	-1170	0.2291	5.821	1.211e-08	4.38338e-06
cg27446570	3809531	1:3792801	rs12734459	-16731	0.3223	5.807	1.312e-08	4.72358e-06
cg10893986	3229738	1:3212931	rs60005551	-16808	0.2274	5.792	1.418e-08	5.05656e-06
cg27446570	3809531	1:3829160	rs34825671	19627	0.2245	5.748	1.806e-08	6.37603e-06
cg27446570	3809531	1:3831103	rs35355307	21570	0.2243	5.649	3.087e-08	1.06257e-05
cg27446570	3809531	1:3812710	rs10797352	3177	0.2195	5.635	3.341e-08	1.14532e-05
cg27446570	3809531	1:3806643	rs4520357	-2889	0.2195	5.634	3.354e-08	1.14919e-05
cg27446570	3809531	1:3816508	rs35131135	6975	0.2192	5.624	3.543e-08	1.21209e-05
cg27446570	3809531	1:3833321	rs61770388	23788	0.2109	5.589	4.273e-08	1.45298e-05
cg10893986	3229738	1:3217434	rs2500284	-12305	-0.1714	-5.547	5.325e-08	1.7935e-05
cg27446570	3809531	1:3789319	rs34725762	-20213	0.307	5.52	6.138e-08	2.05909e-05
cg27446570	3809531	1:3789362	rs35930817	-20170	0.3069	5.519	6.169e-08	2.06845e-05
cg27446570	3809531	1:3792715	rs12754083	-16817	0.3096	5.519	6.193e-08	2.07547e-05
cg27446570	3809531	1:3821216	rs6687869	11683	0.2175	5.507	6.574e-08	2.1966e-05
cg27446570	3809531	1:3792224	rs57783663	-17308	0.3081	5.479	7.643e-08	2.53993e-05
cg27446570	3809531	1:3829418	rs35368826	19885	0.2098	5.468	8.074e-08	2.67524e-05
cg15004902	19505572	1:19393033	rs10753508	-112540	0.1919	5.464	8.268e-08	2.7328e-05
cg10893986	3229738	1:3215320	rs2455143	-14419	-0.1689	-5.452	8.79e-08	2.88833e-05
cg10893986	3229738	1:3214732	rs2455144	-15007	-0.1691	-5.449	8.915e-08	2.92654e-05
cg27446570	3809531	1:3791318	rs71634381	-18214	0.3027	5.421	1.034e-07	3.36644e-05
cg27446570	3809531	1:3791583	rs35027999	-17949	0.3045	5.416	1.061e-07	3.45101e-05
cg10893986	3229738	1:3214992	rs2500287	-14747	-0.1676	-5.411	1.086e-07	3.52212e-05
cg10893986	3229738	1:3212591	rs2500290	-17148	-0.1683	-5.408	1.109e-07	3.59326e-05
cg10893986	3229738	1:3214520	rs10442593	-15219	-0.1675	-5.404	1.127e-07	3.64282e-05
cg27446570	3809531	1:3791336	rs34480881	-18196	0.303	5.391	1.209e-07	3.89478e-05
cg10893986	3229738	1:3214102	rs2500288	-15637	-0.167	-5.385	1.243e-07	3.99667e-05
cg27446570	3809531	1:3790827	rs34664006	-18705	0.3006	5.337	1.598e-07	5.01134e-05
cg27446570	3809531	1:3790645	rs35061131	-18887	0.2985	5.318	1.764e-07	5.48594e-05
cg27446570	3809531	1:3790578	rs33942957	-18954	0.298	5.31	1.832e-07	5.67645e-05
cg27446570	3809531	1:3790332	rs34108662	-19200	0.2963	5.282	2.113e-07	6.46976e-05
cg27446570	3809531	1:3790323	rs76249771	-19209	0.2963	5.282	2.115e-07	6.47294e-05
cg27446570	3809531	1:3790773	rs34451576	-18759	0.2907	5.262	2.339e-07	7.11646e-05
cg27446570	3809531	1:3790001	rs35371895	-19531	0.2929	5.243	2.575e-07	7.77828e-05
cg10893986	3229738	1:3253241	rs36192537	23501	-0.1815	-5.228	2.787e-07	8.3736e-05
cg05338955	19253292	1:19265077	rs58636332	11783	-0.2034	-5.211	3.037e-07	9.01616e-05
cg27446570	3809531	1:3789852	rs12756705	-19680	0.2915	5.202	3.181e-07	9.35297e-05
cg27446570	3809531	1:3789814	rs66849805	-19718	-0.205	-5.173	3.669e-07	0.000106576
cg05338955	19253292	1:19261896	rs72645642	8602	-0.2022	-5.164	3.835e-07	0.000110069
cg05338955	19253292	1:19260741	rs142181786	7447	-0.2019	-5.153	4.062e-07	0.000115991
cg27446570	3809531	1:3830041	rs34284135	20508	0.1956	5.135	4.432e-07	0.000125969
cg27446570	3809531	1:3795516	rs57517757	-14016	-0.2076	-5.092	5.489e-07	0.000153677
cg27446570	3809531	1:3819324	rs6672335	9791	0.1965	5.062	6.382e-07	0.000174119
cg10893986	3229738	1:3252007	rs4648478	22267	-0.1745	-5.045	6.921e-07	0.000186037
cg05338955	19253292	1:19246320	rs41273181	-6973	-0.2009	-5.024	7.688e-07	0.000204855
cg05338955	19253292	1:19247509	rs35477144	-5784	-0.2005	-5.019	7.886e-07	0.000209799
cg10893986	3229738	1:3254341	rs1572038	24601	-0.1753	-5.002	8.541e-07	0.00022474
cg10893986	3229738	1:3254369	rs1572037	24629	-0.1741	-4.994	8.913e-07	0.000233434
cg10893986	3229738	1:3253703	rs10909933	23963	-0.1739	-4.993	8.955e-07	0.000234443
cg10893986	3229738	1:3253839	rs7516137	24099	-0.1739	-4.992	8.975e-07	0.000234875
cg10893986	3229738	1:3256250	rs1999526	26510	-0.1748	-4.985	9.297e-07	0.000242079
cg15004902	19505572	1:19476581	rs942182	-28992	0.2181	4.979	9.586e-07	0.000247975
cg10893986	3229738	1:3253941	rs7552331	24201	-0.1733	-4.973	9.873e-07	0.00025491
cg27446570	3809531	1:3816890	rs200455020	7357	-0.1906	-4.96	1.05e-06	0.000269548
cg10893986	3229738	1:3251975	rs4648477	22235	-0.1725	-4.956	1.067e-06	0.0002736
cg15004902	19505572	1:19523961	rs4912054	18387	0.2163	4.955	1.076e-06	0.000275802
cg15004902	19505572	1:19521434	rs12743639	15860	0.2176	4.955	1.077e-06	0.000275954
cg27446570	3809531	1:3796152	rs56070860	-13380	-0.1991	-4.933	1.197e-06	0.000302785
cg15004902	19505572	1:19506031	rs12093186	457	0.2137	4.878	1.56e-06	0.000384219
cg27446570	3809531	1:3822703	rs10909830	13170	0.1951	4.876	1.573e-06	0.000386431
cg15004902	19505572	1:19531534	rs12758524	25960	0.2141	4.872	1.603e-06	0.000393085
cg15004902	19505572	1:19534054	rs12723349	28480	0.2141	4.871	1.606e-06	0.000393391
cg15004902	19505572	1:19540663	rs4911979	35089	0.2143	4.869	1.627e-06	0.000397667
cg27446570	3809531	1:3827481	rs61770379	17948	0.1948	4.866	1.65e-06	0.000402267
cg15004902	19505572	1:19566881	rs12084825	61307	0.2106	4.783	2.438e-06	0.000563386
cg05338955	19253292	1:19312748	rs28754724	59454	-0.1695	-4.776	2.529e-06	0.000582417
cg15004902	19505572	1:19500328	rs870482	-5245	0.2072	4.711	3.425e-06	0.000769043
cg23813012	14026481	1:14007493	rs10803422	-18989	0.2069	4.667	4.196e-06	0.000920379
cg05338955	19253292	1:19253600	rs60196040	306	-0.1825	-4.638	4.788e-06	0.00103374
cg05338955	19253292	1:19249593	rs28689517	-3700	-0.1808	-4.598	5.746e-06	0.00122101
cg05338955	19253292	1:19255460	rs59395386	2166	-0.1805	-4.597	5.775e-06	0.00122678
cg15004902	19505572	1:19450334	rs6696220	-55239	0.1937	4.555	6.999e-06	0.00146645
cg27446570	3809531	1:3788638	rs66525235	-20894	-0.1818	-4.541	7.434e-06	0.001547
cg15004902	19505572	1:19390425	rs34232829	-115148	0.1929	4.524	8.032e-06	0.00165813
cg23813012	14026481	1:14018430	rs4661439	-8052	0.1937	4.511	8.536e-06	0.00175464
cg15004902	19505572	1:19390099	rs4912040	-115474	0.1913	4.501	8.924e-06	0.00182826
cg23813012	14026481	1:14010818	rs149154504	-15664	0.1934	4.494	9.189e-06	0.00187628
cg23813012	14026481	1:14019186	rs4662018	-7296	0.1927	4.49	9.361e-06	0.00190735
cg23813012	14026481	1:14015890	rs35118327	-10592	0.1924	4.481	9.759e-06	0.00198245
cg23813012	14026481	1:14010851	rs10803424	-15631	0.1925	4.469	1.027e-05	0.00207437
cg23813012	14026481	1:14010654	rs10803423	-15828	0.1925	4.469	1.03e-05	0.00207918
cg15004902	19505572	1:19457734	rs67443992	-47839	0.1902	4.465	1.046e-05	0.00210895
cg23813012	14026481	1:14013181	rs4662016	-13301	0.1917	4.464	1.05e-05	0.00211512
cg15004902	19505572	1:19391843	rs12061502	-113730	0.1902	4.462	1.061e-05	0.00213345
cg15004902	19505572	1:19486136	rs6699068	-19437	0.1816	4.458	1.078e-05	0.00216504
cg15004902	19505572	1:19421846	rs2274007	-83727	0.1887	4.442	1.157e-05	0.00230925
cg05338955	19253292	1:19329814	rs28444920	76520	-0.1583	-4.44	1.167e-05	0.00232714
cg05338955	19253292	1:19328376	rs140947754	75082	-0.1578	-4.411	1.331e-05	0.00261699
cg10893986	3229738	1:3252781	rs10797388	23041	-0.1577	-4.394	1.431e-05	0.00279322
cg23813012	14026481	1:14017820	rs6692099	-8662	0.1915	4.393	1.438e-05	0.00280445
cg23813012	14026481	1:14015927	rs56248481	-10555	0.1915	4.39	1.456e-05	0.00283545
cg15004902	19505572	1:19495467	rs10917055	-10106	0.1782	4.373	1.573e-05	0.00303609
cg23813012	14026481	1:14010597	rs10754900	-15885	0.2039	4.368	1.603e-05	0.00308427
cg15004902	19505572	1:19506738	rs1970369	1164	0.178	4.36	1.658e-05	0.00317739
cg15004902	19505572	1:19437185	rs10916957	-68388	0.1808	4.353	1.711e-05	0.00327058
cg15004902	19505572	1:19450605	rs6688770	-54968	0.181	4.351	1.731e-05	0.00330038
cg15004902	19505572	1:19402242	rs78695089	-103331	0.2371	4.348	1.752e-05	0.00333948
cg15004902	19505572	1:19446587	rs6693149	-58986	0.1806	4.345	1.77e-05	0.00336997
cg15004902	19505572	1:19394852	rs34503993	-110721	0.1842	4.331	1.888e-05	0.00357343
cg15004902	19505572	1:19391177	rs10916867	-114396	0.1892	4.301	2.142e-05	0.00399912
cg23813012	14026481	1:14007350	rs143332594	-19132	0.1988	4.3	2.15e-05	0.00401183
cg15004902	19505572	1:19388930	rs4912039	-116643	0.1836	4.299	2.164e-05	0.0040346
cg10893986	3229738	1:3247971	rs12022267	18231	0.2387	4.292	2.233e-05	0.00415175
cg10893986	3229738	1:3247974	rs12047586	18234	0.2387	4.292	2.233e-05	0.00415175
cg23813012	14026481	1:14004623	rs10737913	-21859	0.1929	4.291	2.239e-05	0.00416061
cg10893986	3229738	1:3246839	rs60965469	17099	0.2383	4.279	2.356e-05	0.00435042
cg15004902	19505572	1:19530224	rs17397875	24650	0.259	4.271	2.437e-05	0.00448401
cg23813012	14026481	1:13999286	rs12039802	-27196	0.1844	4.265	2.506e-05	0.00460092
cg27446570	3809531	1:3786189	rs1141070	-23343	-0.1761	-4.261	2.544e-05	0.00465546
cg23813012	14026481	1:14023868	rs10803425	-2614	0.1858	4.26	2.556e-05	0.00467234
cg23813012	14026481	1:14002422	rs4431839	-24060	0.1834	4.253	2.632e-05	0.00479565
cg23813012	14026481	1:14000873	rs1832803	-25609	0.1835	4.252	2.646e-05	0.00481986
cg23813012	14026481	1:14001867	rs4612622	-24615	0.1834	4.252	2.647e-05	0.00482037
cg23813012	14026481	1:14024768	rs11586811	-1714	0.1853	4.251	2.664e-05	0.00484871
cg23813012	14026481	1:14001018	rs4662010	-25464	0.1833	4.25	2.668e-05	0.00485337
cg23813012	14026481	1:13999317	rs12745515	-27165	0.1831	4.238	2.815e-05	0.00509327
cg23813012	14026481	1:14007558	rs10927929	-18924	0.1836	4.236	2.833e-05	0.00512171
cg10893986	3229738	1:3253214	rs72502773	23474	-0.1508	-4.235	2.847e-05	0.00514288
cg27446570	3809531	1:3718402	rs112248193	-91130	0.2309	4.232	2.881e-05	0.00519872
cg10893986	3229738	1:3253889	rs7516150	24149	-0.1512	-4.231	2.896e-05	0.00522299
cg10893986	3229738	1:3256108	rs1999527	26368	-0.1514	-4.205	3.228e-05	0.00576618
cg27446570	3809531	1:3816854	rs61770363	7321	-0.2299	-4.194	3.382e-05	0.00600306
cg23813012	14026481	1:14063035	rs1203653	36552	-0.1856	-4.186	3.504e-05	0.00618539
cg15004902	19505572	1:19465117	rs77198583	-40456	0.234	4.186	3.505e-05	0.00618553
cg15004902	19505572	1:19432622	rs4912047	-72951	0.1779	4.155	3.997e-05	0.00690157
cg15004902	19505572	1:19393638	rs67963944	-111935	0.1739	4.154	4e-05	0.00690157
cg15004902	19505572	1:19393531	rs34114464	-112042	0.174	4.154	4.001e-05	0.00690157
cg27446570	3809531	1:3810386	rs4568776	853	-0.2291	-4.154	4.003e-05	0.00690157
cg27446570	3809531	1:3811368	rs6674160	1835	-0.2291	-4.154	4.003e-05	0.00690157
cg27446570	3809531	1:3806358	rs10909819	-3174	-0.2291	-4.154	4.004e-05	0.00690157
cg27446570	3809531	1:3809423	rs11807227	-109	-0.2291	-4.154	4.004e-05	0.00690157
cg27446570	3809531	1:3805440	rs6678851	-4092	-0.2291	-4.154	4.005e-05	0.00690157
cg27446570	3809531	1:3814360	rs61124252	4827	-0.2291	-4.154	4.007e-05	0.00690325
cg15004902	19505572	1:19395445	rs35589756	-110128	0.1734	4.149	4.09e-05	0.00702999
cg05338955	19253292	1:19338362	rs28399295	85068	-0.1466	-4.128	4.463e-05	0.00757074
cg15004902	19505572	1:19499560	rs16862578	-6013	0.1648	4.113	4.759e-05	0.00801232
cg15004902	19505572	1:19507751	rs66921123	2177	0.1647	4.103	4.961e-05	0.00831293
cg27446570	3809531	1:3831556	rs34803434	22023	-0.2311	-4.1	5.027e-05	0.00840471
cg27446570	3809531	1:3833193	rs61770387	23660	-0.2297	-4.059	5.955e-05	0.00969399
cg27446570	3809531	1:3830619	rs4073647	21086	-0.2274	-4.057	5.992e-05	0.00974245
cg23813012	14026481	1:14031756	rs3795753	5273	0.1744	4.056	6.028e-05	0.00979389
cg23813012	14026481	1:14045394	rs6429794	18911	0.1744	4.051	6.137e-05	0.00994699
cg23813012	14026481	1:14038946	rs10927932	12463	0.1744	4.051	6.14e-05	0.00994946
cg23813012	14026481	1:14034592	rs6693939	8109	0.1743	4.05	6.162e-05	0.00997713
cg27446570	3809531	1:3820016	rs12139857	10483	-0.2268	-4.05	6.163e-05	0.00997713
cg01758864	207238335	1:207251518	rs1564879	13181	-0.2117	-5.433	9.726e-08	3.17883e-05
cg01758864	207238335	1:207249974	rs149458015	11637	-0.2063	-5.284	2.089e-07	6.40501e-05
cg01758864	207238335	1:207245045	rs11120137	6708	-0.2037	-5.238	2.64e-07	7.96034e-05
cg01758864	207238335	1:207250570	rs1565	12233	-0.2038	-5.227	2.801e-07	8.41192e-05
cg01758864	207238335	1:207250631	rs1560	12294	-0.2038	-5.226	2.805e-07	8.42018e-05
cg01758864	207238335	1:207244221	rs2883211	5884	-0.1982	-5.081	5.795e-07	0.000161172
cg01758864	207238335	1:207214576	rs6681069	-23760	0.2856	5.047	6.877e-07	0.000185129
cg01758864	207238335	1:207212962	rs12403925	-25374	0.2856	5.046	6.879e-07	0.000185129
cg01758864	207238335	1:207200549	rs6696573	-37787	0.2844	5.032	7.374e-07	0.000197269
cg01758864	207238335	1:207221612	rs2054780	-16724	0.2753	4.936	1.178e-06	0.000298877
cg01758864	207238335	1:207243142	rs760418	4805	-0.1907	-4.696	3.674e-06	0.000817594
cg01758864	207238335	1:207241206	rs2243821	2869	0.2683	4.672	4.105e-06	0.00090277
cg01758864	207238335	1:207217359	rs1044145	-20977	0.1947	4.654	4.45e-06	0.000969464
cg01758864	207238335	1:207246004	rs6667268	7667	-0.1877	-4.627	5.026e-06	0.00108062
cg01758864	207238335	1:207241281	rs2243816	2944	0.2586	4.601	5.683e-06	0.00120953
cg01758864	207238335	1:207243366	rs34296817	5029	-0.1863	-4.595	5.835e-06	0.00123914
cg01758864	207238335	1:207247476	rs199564348	9139	-0.186	-4.579	6.266e-06	0.00132316
cg01758864	207238335	1:207249855	rs11120148	11518	-0.1863	-4.579	6.272e-06	0.00132401
cg01758864	207238335	1:207250456	rs1060287	12119	-0.1862	-4.577	6.34e-06	0.00133752
cg01758864	207238335	1:207231751	rs2808454	-6585	0.1913	4.575	6.378e-06	0.0013447
cg01758864	207238335	1:207245080	rs35425352	6743	-0.1868	-4.513	8.44e-06	0.00173703
cg01758864	207238335	1:207183095	rs6677215	-55241	0.2533	4.468	1.03e-05	0.00207918
cg01758864	207238335	1:207163566	rs150224451	-74770	0.262	4.391	1.45e-05	0.00282622
cg01758864	207238335	1:207186590	rs201176888	-51746	0.1838	4.282	2.332e-05	0.0043132
cg01758864	207238335	1:207190948	rs12144273	-47388	0.217	4.186	3.503e-05	0.00618524
cg01758864	207238335	1:207190188	rs4488030	-48148	0.2206	4.17	3.754e-05	0.00653761
cg01758864	207238335	1:207101264	rs12129555	-137072	0.2609	4.135	4.346e-05	0.00741521
cg01758864	207238335	1:207186795	rs7525449	-51541	0.2162	4.121	4.599e-05	0.00777936
cg13170721	227150286	1:227168555	rs2777832	18267	-0.2013	-6.466	2.97e-10	1.38641e-07
cg13170721	227150286	1:227151144	rs35606438	856	-0.2021	-6.371	5.234e-10	2.30287e-07
cg13170721	227150286	1:227154233	rs2802277	3945	-0.2024	-6.366	5.391e-10	2.36731e-07
cg13170721	227150286	1:227153930	rs2154367	3642	-0.2024	-6.366	5.406e-10	2.37235e-07
cg13170721	227150286	1:227150266	rs1892490	-21	-0.2021	-6.351	5.891e-10	2.57012e-07
cg13170721	227150286	1:227201822	rs12118022	51534	-0.2241	-5.488	7.283e-08	2.42388e-05
cg13170721	227150286	1:227182575	rs1045247	32287	0.1888	5.42	1.039e-07	3.38109e-05
cg13170721	227150286	1:227177225	rs3768422	26937	-0.1939	-5.248	2.52e-07	7.62239e-05
cg13170721	227150286	1:227367483	rs5781474	217195	0.1725	5.2	3.212e-07	9.41535e-05
cg13170721	227150286	1:227254005	rs35672262	103717	-0.2125	-5.153	4.055e-07	0.00011584
cg13170721	227150286	1:227191011	rs3738727	40723	-0.2035	-5.132	4.501e-07	0.000127876
cg13170721	227150286	1:227315379	rs17546688	165091	-0.2094	-5.094	5.45e-07	0.000152648
cg13170721	227150286	1:227179047	rs3768431	28759	-0.1897	-5.057	6.536e-07	0.000177315
cg13170721	227150286	1:227231806	rs35804429	81518	-0.201	-5.016	7.984e-07	0.000211904
cg13170721	227150286	1:227272799	rs12117207	122511	-0.1844	-5.01	8.243e-07	0.000218348
cg13170721	227150286	1:227144599	rs28711686	-5688	-0.2059	-4.899	1.408e-06	0.000350887
cg13170721	227150286	1:227194720	rs78862335	44432	-0.1821	-4.885	1.509e-06	0.000373158
cg13170721	227150286	1:227416636	rs12131459	266348	-0.1955	-4.868	1.633e-06	0.000398699
cg13170721	227150286	1:227498600	rs34113967	348312	-0.1952	-4.863	1.671e-06	0.000407239
cg13170721	227150286	1:227428079	rs12755770	277791	-0.1952	-4.862	1.676e-06	0.000408162
cg13170721	227150286	1:227171210	rs12739480	20922	-0.2071	-4.853	1.755e-06	0.000425555
cg13170721	227150286	1:227389372	rs549700724	239084	-0.194	-4.846	1.813e-06	0.000437656
cg13170721	227150286	1:227376308	rs12131061	226020	-0.1931	-4.843	1.836e-06	0.00044233
cg13170721	227150286	1:227353481	rs12123597	203193	-0.193	-4.843	1.842e-06	0.000443617
cg13170721	227150286	1:227162212	rs17592190	11924	-0.1822	-4.842	1.847e-06	0.000444202
cg13170721	227150286	1:227359341	rs7512871	209053	-0.193	-4.842	1.849e-06	0.000444202
cg13170721	227150286	1:227361528	rs4308948	211240	-0.193	-4.842	1.849e-06	0.000444202
cg13170721	227150286	1:227349647	rs12119448	199359	-0.193	-4.842	1.85e-06	0.000444202
cg13170721	227150286	1:227350825	rs36133891	200537	-0.193	-4.842	1.851e-06	0.000444202
cg13170721	227150286	1:227389614	rs12138383	239326	-0.1928	-4.837	1.896e-06	0.000452417
cg13170721	227150286	1:227406883	rs17613235	256595	-0.1926	-4.833	1.931e-06	0.000458818
cg13170721	227150286	1:227157944	rs34556998	7656	-0.182	-4.833	1.932e-06	0.000458894
cg13170721	227150286	1:227433030	rs6660168	282742	-0.1922	-4.826	1.991e-06	0.000470254
cg13170721	227150286	1:227456849	rs2063661	306561	-0.1921	-4.824	2.015e-06	0.000475589
cg13170721	227150286	1:227459742	rs1513607	309454	-0.1921	-4.824	2.015e-06	0.000475589
cg13170721	227150286	1:227440074	rs6675572	289786	-0.1921	-4.824	2.016e-06	0.000475659
cg13170721	227150286	1:227501944	rs66854285	351656	-0.1922	-4.822	2.028e-06	0.000478155
cg13170721	227150286	1:227501984	rs12131933	351696	-0.1922	-4.822	2.028e-06	0.000478155
cg13170721	227150286	1:227491849	rs61834324	341561	-0.192	-4.821	2.039e-06	0.00048058
cg13170721	227150286	1:227480090	rs12119153	329802	-0.192	-4.821	2.043e-06	0.000481355
cg13170721	227150286	1:227152392	rs12133428	2104	-0.1816	-4.82	2.047e-06	0.00048196
cg13170721	227150286	1:227365641	rs35468760	215353	-0.1917	-4.815	2.102e-06	0.000492843
cg13170721	227150286	1:227217005	rs3820651	66717	-0.1803	-4.803	2.224e-06	0.000518739
cg13170721	227150286	1:227217340	rs12122759	67052	-0.1802	-4.8	2.249e-06	0.000523482
cg13170721	227150286	1:227217355	rs72003742	67067	-0.1802	-4.8	2.25e-06	0.000523534
cg13170721	227150286	1:227505713	rs6675408	355425	-0.1915	-4.796	2.298e-06	0.000534334
cg13170721	227150286	1:227218545	rs17601316	68257	-0.18	-4.793	2.335e-06	0.000541815
cg13170721	227150286	1:227513677	rs12138092	363389	-0.193	-4.792	2.337e-06	0.000542092
cg13170721	227150286	1:227176511	rs2802275	26223	0.1409	4.785	2.421e-06	0.00055965
cg13170721	227150286	1:227221222	rs11586734	70934	-0.1794	-4.775	2.533e-06	0.00058294
cg13170721	227150286	1:227176479	rs2777834	26191	0.1409	4.772	2.574e-06	0.000590962
cg13170721	227150286	1:227142699	rs34653494	-7588	-0.1799	-4.771	2.59e-06	0.000593826
cg13170721	227150286	1:227223367	rs10495272	73079	-0.179	-4.765	2.663e-06	0.000609526
cg13170721	227150286	1:227223580	rs10495271	73292	-0.179	-4.764	2.671e-06	0.000611149
cg13170721	227150286	1:227227096	rs10916079	76808	-0.1788	-4.757	2.756e-06	0.00063017
cg13170721	227150286	1:227227425	rs35817866	77137	-0.1788	-4.757	2.762e-06	0.000631327
cg13170721	227150286	1:227236453	rs199849034	86165	-0.1845	-4.755	2.78e-06	0.000635011
cg13170721	227150286	1:227426023	rs34702208	275735	-0.1881	-4.749	2.863e-06	0.000652863
cg13170721	227150286	1:227232008	rs11583247	81720	-0.1785	-4.749	2.866e-06	0.000653326
cg13170721	227150286	1:227150973	rs140941206	685	-0.2408	-4.748	2.874e-06	0.000654706
cg13170721	227150286	1:227343741	rs12747807	193453	-0.1883	-4.748	2.882e-06	0.000656307
cg13170721	227150286	1:227381442	rs11585910	231154	-0.1881	-4.743	2.946e-06	0.000669975
cg13170721	227150286	1:227235240	rs17601919	84952	-0.1782	-4.741	2.974e-06	0.000675887
cg13170721	227150286	1:227525716	rs78190679	375428	-0.1916	-4.732	3.101e-06	0.000702852
cg13170721	227150286	1:227241676	rs6681959	91388	-0.1777	-4.727	3.171e-06	0.000717511
cg13170721	227150286	1:227245861	rs6698156	95573	-0.1777	-4.726	3.191e-06	0.000721536
cg13170721	227150286	1:227468945	rs10916113	318657	-0.1827	-4.723	3.232e-06	0.000729598
cg13170721	227150286	1:227403825	rs61834586	253537	-0.1857	-4.721	3.266e-06	0.000736758
cg13170721	227150286	1:227390183	rs35160496	239895	-0.1858	-4.721	3.267e-06	0.000736758
cg13170721	227150286	1:227392729	rs28648445	242441	-0.1857	-4.72	3.281e-06	0.00073942
cg13170721	227150286	1:227396810	rs9661834	246522	-0.1857	-4.719	3.291e-06	0.000741403
cg13170721	227150286	1:227398288	rs35952573	248000	-0.1857	-4.719	3.292e-06	0.000741403
cg13170721	227150286	1:227288364	rs35156994	138076	-0.1786	-4.718	3.307e-06	0.000744284
cg13170721	227150286	1:227404532	rs6678714	254244	-0.1856	-4.718	3.312e-06	0.00074516
cg13170721	227150286	1:227412934	rs12133633	262646	-0.1855	-4.715	3.35e-06	0.000753207
cg13170721	227150286	1:227421117	rs61834590	270829	-0.1855	-4.715	3.36e-06	0.000755203
cg13170721	227150286	1:227456366	rs61834625	306078	-0.1852	-4.71	3.435e-06	0.000771031
cg13170721	227150286	1:227450832	rs12138364	300544	-0.1851	-4.709	3.458e-06	0.000774063
cg13170721	227150286	1:227448484	rs7543419	298196	-0.1851	-4.709	3.46e-06	0.000774063
cg13170721	227150286	1:227461381	rs61834626	311093	-0.1851	-4.708	3.46e-06	0.000774063
cg13170721	227150286	1:227467532	rs10916112	317244	-0.1851	-4.708	3.46e-06	0.000774063
cg13170721	227150286	1:227433256	rs12128174	282968	-0.1851	-4.708	3.46e-06	0.000774063
cg13170721	227150286	1:227437596	rs35519315	287308	-0.1851	-4.708	3.46e-06	0.000774063
cg13170721	227150286	1:227443613	rs12133230	293325	-0.1851	-4.708	3.46e-06	0.000774063
cg13170721	227150286	1:227445678	rs11584325	295390	-0.1851	-4.708	3.46e-06	0.000774063
cg13170721	227150286	1:227447870	rs1513613	297582	-0.1851	-4.708	3.46e-06	0.000774063
cg13170721	227150286	1:227499881	rs61834326	349593	-0.1852	-4.706	3.495e-06	0.000780973
cg13170721	227150286	1:227465246	rs12138664	314958	-0.1851	-4.706	3.498e-06	0.000780973
cg13170721	227150286	1:227487394	rs12746316	337106	-0.1851	-4.706	3.499e-06	0.000780973
cg13170721	227150286	1:227489164	rs7548118	338876	-0.1851	-4.706	3.499e-06	0.000780973
cg13170721	227150286	1:227491647	rs61834323	341359	-0.1851	-4.706	3.499e-06	0.000780973
cg13170721	227150286	1:227494029	rs7518813	343741	-0.1851	-4.706	3.499e-06	0.000780973
cg13170721	227150286	1:227495222	rs74939125	344934	-0.1851	-4.706	3.499e-06	0.000780973
cg13170721	227150286	1:227486486	rs7523759	336198	-0.185	-4.706	3.506e-06	0.000782276
cg13170721	227150286	1:227519804	rs10916125	369516	-0.189	-4.702	3.567e-06	0.00079457
cg13170721	227150286	1:227392639	rs138376118	242351	-0.1847	-4.694	3.702e-06	0.000823281
cg13170721	227150286	1:227252431	rs141639875	102143	-0.1766	-4.693	3.713e-06	0.000825183
cg13170721	227150286	1:227505361	rs34452846	355073	-0.185	-4.692	3.732e-06	0.000829132
cg13170721	227150286	1:227402577	rs11576239	252289	-0.183	-4.69	3.764e-06	0.000835965
cg13170721	227150286	1:227279247	rs6695431	128959	-0.1763	-4.69	3.772e-06	0.000837412
cg13170721	227150286	1:227286652	rs12744825	136364	-0.1763	-4.689	3.791e-06	0.00084113
cg13170721	227150286	1:227507509	rs6697583	357221	-0.1848	-4.682	3.914e-06	0.000866708
cg13170721	227150286	1:227421980	rs12754677	271692	-0.1846	-4.679	3.958e-06	0.000874373
cg13170721	227150286	1:227240046	rs17602169	89758	-0.174	-4.679	3.975e-06	0.000877044
cg13170721	227150286	1:227511329	rs7539662	361041	-0.1853	-4.678	3.986e-06	0.000879183
cg13170721	227150286	1:227419240	rs144245734	268952	-0.1845	-4.678	3.993e-06	0.000880439
cg13170721	227150286	1:227290539	rs61836468	140251	-0.1758	-4.676	4.023e-06	0.000886763
cg13170721	227150286	1:227292258	rs17545704	141970	-0.1758	-4.675	4.038e-06	0.000889779
cg13170721	227150286	1:227295213	rs34169114	144925	-0.1756	-4.67	4.128e-06	0.000906644
cg13170721	227150286	1:227221880	rs11583340	71592	-0.1748	-4.669	4.155e-06	0.000912277
cg13170721	227150286	1:227298165	rs12127665	147877	-0.1754	-4.665	4.237e-06	0.000928465
cg13170721	227150286	1:227299072	rs12128667	148784	-0.1754	-4.664	4.242e-06	0.000929176
cg13170721	227150286	1:227308814	rs11586575	158526	-0.1754	-4.664	4.257e-06	0.000931333
cg13170721	227150286	1:227304540	rs12131913	154252	-0.1753	-4.663	4.268e-06	0.000933352
cg13170721	227150286	1:227305001	rs12751015	154713	-0.1753	-4.663	4.273e-06	0.000933924
cg13170721	227150286	1:227309525	rs6664330	159237	-0.1753	-4.661	4.307e-06	0.000939526
cg13170721	227150286	1:227263491	rs7526822	113203	-0.1751	-4.647	4.603e-06	0.000996351
cg13170721	227150286	1:227269028	rs17544956	118740	-0.175	-4.645	4.64e-06	0.00100372
cg13170721	227150286	1:227242247	rs2150874	91959	-0.1734	-4.63	4.976e-06	0.00107192
cg13170721	227150286	1:227390820	rs34897490	240532	-0.1812	-4.629	5.002e-06	0.00107671
cg13170721	227150286	1:227460998	rs34091853	310710	-0.1809	-4.625	5.087e-06	0.00109199
cg13170721	227150286	1:227467247	rs12144205	316959	-0.1806	-4.617	5.277e-06	0.00113026
cg13170721	227150286	1:227215490	rs12120691	65202	-0.2362	-4.614	5.345e-06	0.00114301
cg13170721	227150286	1:227310197	rs10495259	159909	-0.1733	-4.611	5.425e-06	0.00115827
cg13170721	227150286	1:227312609	rs12136857	162321	-0.1732	-4.609	5.473e-06	0.00116778
cg13170721	227150286	1:227318560	rs12755437	168272	-0.1731	-4.607	5.521e-06	0.00117728
cg13170721	227150286	1:227250237	rs7538237	99949	-0.1724	-4.604	5.605e-06	0.00119406
cg13170721	227150286	1:227331293	rs12121729	181005	-0.173	-4.603	5.613e-06	0.00119522
cg13170721	227150286	1:227325759	rs12134379	175471	-0.173	-4.603	5.614e-06	0.00119522
cg13170721	227150286	1:227340790	rs12752546	190502	-0.173	-4.599	5.712e-06	0.00121531
cg13170721	227150286	1:227329577	rs12141838	179289	-0.1728	-4.59	5.961e-06	0.00126271
cg13170721	227150286	1:227321139	rs61836474	170851	-0.1703	-4.58	6.249e-06	0.00131998
cg13170721	227150286	1:227264780	rs1320495	114492	-0.1708	-4.551	7.12e-06	0.00149041
cg13170721	227150286	1:227492106	rs35882896	341818	-0.1337	-4.541	7.444e-06	0.0015486
cg13170721	227150286	1:227428393	rs35377176	278105	-0.1733	-4.503	8.821e-06	0.00180881
cg13170721	227150286	1:227472213	rs10916116	321925	-0.1832	-4.451	1.116e-05	0.00223271
cg13170721	227150286	1:227277338	rs35651721	127050	-0.1846	-4.424	1.252e-05	0.00247684
cg13170721	227150286	1:227136640	rs1316850	-13647	-0.1636	-4.398	1.404e-05	0.00274211
cg13170721	227150286	1:227178948	rs2989946	28660	0.1285	4.319	1.985e-05	0.00372873
cg13170721	227150286	1:227558142	rs10916130	407854	-0.162	-4.242	2.759e-05	0.00500809
cg13170721	227150286	1:227153861	rs71772324	3573	-0.1437	-4.161	3.887e-05	0.00673961
cg13170721	227150286	1:227581308	rs10916137	431020	-0.1678	-4.161	3.896e-05	0.00675174
cg13170721	227150286	1:227576354	rs61833066	426066	-0.1613	-4.099	5.032e-05	0.00841098
cg22593177	82174375	10:81789301	rs12265591	-385075	-0.119	-4.509	8.585e-06	0.00176364
cg22593177	82174375	10:81789883	rs5015413	-384493	-0.1188	-4.505	8.77e-06	0.0017989
cg22593177	82174375	10:81789351	rs12267474	-385025	-0.1187	-4.502	8.86e-06	0.00181626
cg22593177	82174375	10:81792192	rs7904380	-382184	-0.1186	-4.492	9.288e-06	0.0018942
cg22593177	82174375	10:81797689	rs28698548	-376687	-0.1325	-4.48	9.781e-06	0.00198632
cg22593177	82174375	10:81795086	rs7898968	-379290	-0.1177	-4.453	1.105e-05	0.00221531
cg22593177	82174375	10:81794992	rs7917476	-379384	-0.1177	-4.452	1.106e-05	0.00221599
cg22593177	82174375	10:81794163	rs2342606	-380213	-0.1177	-4.452	1.11e-05	0.00222269
cg22593177	82174375	10:81794056	rs2880398	-380320	-0.1177	-4.451	1.113e-05	0.00222803
cg22593177	82174375	10:81767388	rs7070394	-406988	-0.1306	-4.433	1.204e-05	0.00239313
cg22593177	82174375	10:81790035	rs10887388	-384341	-0.1169	-4.421	1.271e-05	0.00251074
cg22593177	82174375	10:81788046	rs12778991	-386330	-0.1134	-4.383	1.503e-05	0.00292275
cg22593177	82174375	10:81786686	rs7073816	-387690	-0.1144	-4.363	1.639e-05	0.00314456
cg22593177	82174375	10:81822855	rs7084076	-351521	-0.1264	-4.342	1.796e-05	0.00341272
cg22593177	82174375	10:82153502	rs78097142	-20874	0.1212	4.328	1.911e-05	0.00360178
cg22593177	82174375	10:81784618	rs12413828	-389758	-0.1128	-4.32	1.974e-05	0.00371325
cg22593177	82174375	10:82189478	rs66586255	15101	0.1165	4.252	2.648e-05	0.00482089
cg22593177	82174375	10:81804214	rs10788400	-370162	-0.1135	-4.223	2.994e-05	0.00538244
cg22593177	82174375	10:81788033	rs12219271	-386343	-0.1096	-4.206	3.213e-05	0.00574243
cg22593177	82174375	10:82174761	rs6585989	384	-0.1253	-4.199	3.32e-05	0.00590858
cg22593177	82174375	10:82153195	rs11202759	-21181	0.1158	4.194	3.383e-05	0.00600326
cg22593177	82174375	10:81813407	rs34428190	-360969	-0.1414	-4.179	3.606e-05	0.0063488
cg22593177	82174375	10:82164655	rs2343304	-9721	-0.1597	-4.177	3.64e-05	0.00638863
cg22593177	82174375	10:81794268	rs10887403	-380108	-0.1147	-4.171	3.729e-05	0.00650584
cg22593177	82174375	10:82179054	rs11423912	4677	0.1145	4.159	3.92e-05	0.00678286
cg22593177	82174375	10:81987863	rs71501359	-186513	-0.1126	-4.148	4.105e-05	0.00705225
cg22593177	82174375	10:82153160	rs576477594	-21216	0.1146	4.138	4.278e-05	0.00731557
cg22593177	82174375	10:81853403	rs141818990	-320973	-0.1561	-4.136	4.319e-05	0.00737475
cg22593177	82174375	10:81856915	rs139029642	-317461	-0.156	-4.132	4.388e-05	0.00746948
cg22593177	82174375	10:82195355	rs10788619	20978	0.1119	4.098	5.056e-05	0.00844063
cg22593177	82174375	10:82195326	rs35064742	20949	0.1113	4.084	5.363e-05	0.00885005
cg22593177	82174375	10:82190741	rs10887865	16364	0.1129	4.074	5.587e-05	0.0091837
cg22593177	82174375	10:82186261	rs4934147	11884	0.113	4.068	5.738e-05	0.00939523
cg22593177	82174375	10:82192713	rs8735	18336	0.1125	4.064	5.823e-05	0.00950437
cg22593177	82174375	10:82171583	rs11202815	-2793	0.1102	4.054	6.064e-05	0.00984525
cg18621256	119221443	10:119748968	rs75133472	527523	-0.2557	-4.302	2.138e-05	0.00399276
cg20667008	127915357	10:127674925	rs10901497	-240433	0.1448	4.368	1.603e-05	0.00308427
cg20667008	127915357	10:127692729	rs375011477	-222629	0.1418	4.184	3.531e-05	0.00622978
cg20667008	127915357	10:127675981	rs7076607	-239377	0.1407	4.129	4.444e-05	0.0075423
cg20667008	127915357	10:127674645	rs2366348	-240713	0.139	4.064	5.825e-05	0.00950533
cg19623226	12108102	11:12103878	rs138109949	-4225	-0.223	-8.903	1.997e-17	3.02975e-14
cg19623226	12108102	11:12102491	rs12797088	-5612	-0.2234	-8.886	2.262e-17	3.39357e-14
cg19623226	12108102	11:12096058	rs11606428	-12045	-0.2274	-8.885	2.28e-17	3.41298e-14
cg19623226	12108102	11:12102516	rs12797103	-5587	-0.2233	-8.885	2.289e-17	3.41885e-14
cg19623226	12108102	11:12107496	rs10831722	-607	-0.2246	-8.882	2.332e-17	3.47067e-14
cg19623226	12108102	11:12107497	rs60283094	-606	-0.2246	-8.882	2.334e-17	3.47067e-14
cg19623226	12108102	11:12107620	rs10831724	-483	-0.224	-8.882	2.345e-17	3.47614e-14
cg19623226	12108102	11:12107664	rs10831725	-439	-0.224	-8.881	2.348e-17	3.47614e-14
cg19623226	12108102	11:12108029	rs7480668	-74	-0.2241	-8.88	2.376e-17	3.50988e-14
cg19623226	12108102	11:12106937	rs1485961	-1166	-0.2226	-8.857	2.825e-17	4.16403e-14
cg19623226	12108102	11:12104153	rs12360648	-3950	-0.2219	-8.856	2.847e-17	4.18729e-14
cg19623226	12108102	11:12099836	rs10765920	-8267	-0.2221	-8.846	3.06e-17	4.48978e-14
cg19623226	12108102	11:12099838	rs10765921	-8265	-0.2221	-8.846	3.066e-17	4.48978e-14
cg19623226	12108102	11:12108570	rs6485442	466	-0.2245	-8.84	3.201e-17	4.64997e-14
cg19623226	12108102	11:12100269	rs10831721	-7834	-0.2214	-8.84	3.203e-17	4.64997e-14
cg19623226	12108102	11:12107832	rs10831727	-271	-0.2234	-8.838	3.251e-17	4.6994e-14
cg19623226	12108102	11:12099899	rs10831719	-8204	-0.2243	-8.836	3.295e-17	4.7528e-14
cg19623226	12108102	11:12103039	rs145541118	-5064	-0.2213	-8.833	3.372e-17	4.84205e-14
cg19623226	12108102	11:12105611	rs7394618	-2492	-0.2214	-8.833	3.379e-17	4.84205e-14
cg19623226	12108102	11:12105764	rs7394631	-2339	-0.2215	-8.833	3.385e-17	4.84205e-14
cg19623226	12108102	11:12104615	rs4910437	-3488	-0.2213	-8.832	3.396e-17	4.84205e-14
cg19623226	12108102	11:12105404	rs11022158	-2699	-0.2214	-8.832	3.398e-17	4.84205e-14
cg19623226	12108102	11:12104439	rs9795340	-3664	-0.2213	-8.832	3.4e-17	4.84205e-14
cg19623226	12108102	11:12101456	rs56353403	-6647	-0.2214	-8.831	3.422e-17	4.86137e-14
cg19623226	12108102	11:12107811	rs10831726	-292	-0.2239	-8.831	3.428e-17	4.86137e-14
cg19623226	12108102	11:12101164	rs1988665	-6939	-0.2214	-8.83	3.459e-17	4.89502e-14
cg19623226	12108102	11:12101059	rs1987204	-7044	-0.2213	-8.829	3.476e-17	4.90414e-14
cg19623226	12108102	11:12101362	rs7949098	-6741	-0.2213	-8.829	3.48e-17	4.90414e-14
cg19623226	12108102	11:12100704	rs34059390	-7399	-0.2213	-8.827	3.524e-17	4.95577e-14
cg19623226	12108102	11:12099916	rs10831720	-8187	-0.2214	-8.823	3.639e-17	5.10684e-14
cg19623226	12108102	11:12102459	rs61876478	-5644	-0.2209	-8.822	3.676e-17	5.14804e-14
cg19623226	12108102	11:12108638	rs7483420	534	-0.2242	-8.821	3.703e-17	5.16716e-14
cg19623226	12108102	11:12101085	rs1988666	-7018	-0.2214	-8.82	3.705e-17	5.16716e-14
cg19623226	12108102	11:12104200	rs12364883	-3903	-0.2235	-8.818	3.785e-17	5.26783e-14
cg19623226	12108102	11:12106967	rs1485962	-1136	-0.2227	-8.817	3.802e-17	5.28058e-14
cg19623226	12108102	11:12106256	rs4531446	-1847	-0.2217	-8.813	3.912e-17	5.42218e-14
cg19623226	12108102	11:12103358	rs201636112	-4745	-0.2217	-8.809	4.028e-17	5.56008e-14
cg19623226	12108102	11:12102354	rs73410270	-5749	-0.2208	-8.797	4.408e-17	6.03514e-14
cg19623226	12108102	11:12095982	rs11604134	-12121	-0.2251	-8.794	4.506e-17	6.1568e-14
cg19623226	12108102	11:12106186	rs1843548	-1917	-0.221	-8.792	4.583e-17	6.23636e-14
cg19623226	12108102	11:12106098	rs4103544	-2005	-0.221	-8.792	4.592e-17	6.23636e-14
cg19623226	12108102	11:12107293	rs1485963	-810	-0.2216	-8.791	4.613e-17	6.25228e-14
cg19623226	12108102	11:12106609	rs6485437	-1494	-0.2215	-8.782	4.922e-17	6.64049e-14
cg19623226	12108102	11:12106602	rs6485436	-1501	-0.2215	-8.782	4.929e-17	6.64049e-14
cg19623226	12108102	11:12106278	rs1843549	-1825	-0.2233	-8.777	5.117e-17	6.85265e-14
cg19623226	12108102	11:12100347	rs11022155	-7756	-0.2214	-8.773	5.263e-17	7.02026e-14
cg19623226	12108102	11:12102577	rs12797292	-5526	-0.2221	-8.762	5.729e-17	7.59672e-14
cg19623226	12108102	11:12102579	rs12797294	-5524	-0.2221	-8.762	5.729e-17	7.59672e-14
cg19623226	12108102	11:12106367	rs141085820	-1736	-0.2215	-8.741	6.673e-17	8.82566e-14
cg19623226	12108102	11:12102839	rs149719203	-5264	-0.22	-8.736	6.943e-17	9.13457e-14
cg19623226	12108102	11:12107313	rs4306281	-790	-0.2216	-8.732	7.138e-17	9.37282e-14
cg19623226	12108102	11:12105563	rs11606938	-2540	-0.2218	-8.698	9.208e-17	1.19742e-13
cg19623226	12108102	11:12098647	rs1994322	-9456	-0.2195	-8.681	1.045e-16	1.34852e-13
cg19623226	12108102	11:12102741	rs74656001	-5362	-0.2198	-8.68	1.052e-16	1.35496e-13
cg19623226	12108102	11:12099202	rs12801759	-8901	-0.2184	-8.63	1.522e-16	1.93807e-13
cg19623226	12108102	11:12109374	rs11022162	1270	-0.2252	-8.604	1.836e-16	2.32037e-13
cg19623226	12108102	11:12098960	rs12796517	-9143	-0.2182	-8.599	1.906e-16	2.40432e-13
cg19623226	12108102	11:12109187	rs11022161	1083	-0.219	-8.592	2.013e-16	2.52511e-13
cg19623226	12108102	11:12103154	rs199690484	-4949	-0.2168	-8.393	8.535e-16	1.02301e-12
cg19623226	12108102	11:12107471	rs9665967	-632	-0.2324	-8.374	9.796e-16	1.16585e-12
cg19623226	12108102	11:12108379	rs7483336	275	-0.2309	-8.355	1.126e-15	1.32141e-12
cg19623226	12108102	11:12109592	rs11022163	1488	-0.2101	-8.227	2.804e-15	3.17448e-12
cg19623226	12108102	11:12099176	rs11605511	-8927	-0.2253	-8.223	2.886e-15	3.26183e-12
cg19623226	12108102	11:12102257	rs71876923	-5846	-0.2189	-8.172	4.155e-15	4.59584e-12
cg19623226	12108102	11:12103157	rs200510200	-4946	-0.2076	-8.055	9.507e-15	9.7031e-12
cg19623226	12108102	11:12110068	rs7112997	1964	-0.2085	-8.046	1.013e-14	1.02304e-11
cg19623226	12108102	11:12111366	rs432861	3262	-0.2085	-8.033	1.104e-14	1.10996e-11
cg19623226	12108102	11:12110382	rs7101910	2278	-0.208	-8.03	1.133e-14	1.13741e-11
cg19623226	12108102	11:12111092	rs7928553	2988	-0.2073	-8.015	1.256e-14	1.24604e-11
cg19623226	12108102	11:12111552	rs11397188	3448	-0.2064	-8.011	1.293e-14	1.27898e-11
cg19623226	12108102	11:12111534	rs6485448	3430	-0.2064	-8.01	1.302e-14	1.28599e-11
cg19623226	12108102	11:12110957	rs10831729	2853	-0.2066	-7.984	1.561e-14	1.51733e-11
cg19623226	12108102	11:12110970	rs10831730	2866	-0.2065	-7.983	1.567e-14	1.52097e-11
cg19623226	12108102	11:12110348	rs7129030	2244	-0.2124	-7.613	1.985e-13	1.45815e-10
cg19623226	12108102	11:12115630	rs7104830	7526	0.2091	7.335	1.269e-12	8.60842e-10
cg19623226	12108102	11:12108793	rs11022159	689	-0.1902	-7.327	1.338e-12	9.06736e-10
cg19623226	12108102	11:12108846	rs11022160	742	-0.1902	-7.326	1.346e-12	9.11241e-10
cg19623226	12108102	11:12114410	rs7129713	6306	0.2021	7.294	1.66e-12	1.11153e-09
cg19623226	12108102	11:12101751	rs1994323	-6352	-0.1793	-6.874	2.446e-11	1.40226e-08
cg19623226	12108102	11:12100812	rs35583429	-7291	-0.1793	-6.869	2.525e-11	1.44264e-08
cg19623226	12108102	11:12104378	rs12362019	-3725	-0.1773	-6.422	3.875e-10	1.76966e-07
cg19623226	12108102	11:12117759	rs6485458	9655	-0.1851	-6.334	6.503e-10	2.80752e-07
cg19623226	12108102	11:12117871	rs6485459	9767	-0.185	-6.328	6.727e-10	2.88441e-07
cg19623226	12108102	11:12098506	rs12794303	-9597	-0.1693	-5.959	5.635e-09	2.12532e-06
cg19623226	12108102	11:12117814	rs11022172	9710	-0.1619	-5.952	5.862e-09	2.20722e-06
cg19623226	12108102	11:12082494	rs7480794	-25609	-0.1628	-5.79	1.439e-08	5.12873e-06
cg19623226	12108102	11:12113297	rs11600108	5193	-0.1607	-5.772	1.587e-08	5.64726e-06
cg19623226	12108102	11:12112127	rs7110277	4023	-0.1535	-5.588	4.293e-08	1.45904e-05
cg19623226	12108102	11:12112312	rs11022167	4208	-0.1535	-5.586	4.323e-08	1.4685e-05
cg19623226	12108102	11:12112270	rs35340301	4166	-0.1572	-5.441	9.29e-08	3.04371e-05
cg19623226	12108102	11:12112298	rs11022166	4194	-0.1515	-5.429	9.926e-08	3.24105e-05
cg19623226	12108102	11:12106279	rs1843550	-1824	-0.1567	-5.261	2.359e-07	7.16436e-05
cg19623226	12108102	11:12096833	rs11601664	-11270	-0.1498	-4.802	2.232e-06	0.000519885
cg19623226	12108102	11:12101898	rs17383023	-6205	-0.152	-4.524	8.039e-06	0.00165906
cg19623226	12108102	11:12103943	rs201501653	-4160	-0.1517	-4.497	9.088e-06	0.00185734
cg19623226	12108102	11:12102080	rs17467817	-6023	-0.1507	-4.489	9.421e-06	0.00191842
cg19623226	12108102	11:12101406	rs17382960	-6697	-0.1507	-4.487	9.496e-06	0.00193194
cg19623226	12108102	11:12110436	rs34488491	2332	-0.1473	-4.378	1.533e-05	0.00296995
cg19623226	12108102	11:12116758	rs11022171	8654	-0.1261	-4.371	1.585e-05	0.00305487
cg19623226	12108102	11:12116159	rs7107510	8055	0.1179	4.175	3.669e-05	0.00642279
cg04321426	13320236	11:13320533	rs7938308	295	-0.212	-4.108	4.862e-05	0.00816329
cg19623226	12108102	11:12097827	rs11022154	-10276	-0.1857	-4.054	6.066e-05	0.00984613
cg22681001	29141662	11:29146643	rs72880127	4979	0.2573	6.914	1.907e-11	1.10931e-08
cg22681001	29141662	11:29142806	rs75119915	1142	0.267	6.884	2.292e-11	1.32185e-08
cg22681001	29141662	11:29155681	rs10160489	14017	0.259	6.718	6.431e-11	3.49074e-08
cg22681001	29141662	11:29149173	rs1491814	7509	0.2595	6.702	7.125e-11	3.8293e-08
cg22681001	29141662	11:29149576	rs5790719	7912	0.2595	6.702	7.125e-11	3.8293e-08
cg22681001	29141662	11:29149699	rs769045	8035	0.2595	6.702	7.125e-11	3.8293e-08
cg22681001	29141662	11:29149846	rs2958635	8182	0.2595	6.702	7.125e-11	3.8293e-08
cg22681001	29141662	11:29153427	rs2958631	11763	0.2595	6.702	7.129e-11	3.8293e-08
cg22681001	29141662	11:29153645	rs2933174	11981	0.2595	6.701	7.137e-11	3.8293e-08
cg22681001	29141662	11:29155457	rs10160488	13793	0.2594	6.7	7.203e-11	3.86002e-08
cg22681001	29141662	11:29155830	rs10160490	14166	0.2594	6.7	7.21e-11	3.8607e-08
cg22681001	29141662	11:29156735	rs1844903	15071	0.2594	6.699	7.25e-11	3.87595e-08
cg22681001	29141662	11:29157755	rs1552715	16091	0.2593	6.698	7.292e-11	3.89223e-08
cg22681001	29141662	11:29158495	rs1552717	16831	0.2593	6.697	7.321e-11	3.90461e-08
cg22681001	29141662	11:29159509	rs2933158	17845	0.2592	6.696	7.358e-11	3.92124e-08
cg22681001	29141662	11:29159940	rs10835489	18276	0.2594	6.694	7.484e-11	3.98209e-08
cg22681001	29141662	11:29148118	rs10835487	6454	0.2609	6.693	7.5e-11	3.98431e-08
cg22681001	29141662	11:29174581	rs2958620	32917	0.2601	6.691	7.587e-11	4.02735e-08
cg22681001	29141662	11:29124637	rs200897921	-17026	0.2478	6.676	8.344e-11	4.39719e-08
cg22681001	29141662	11:29170577	rs79756691	28913	0.2595	6.676	8.349e-11	4.39719e-08
cg22681001	29141662	11:29174846	rs2933165	33182	0.2594	6.674	8.451e-11	4.39821e-08
cg22681001	29141662	11:29165779	rs2958628	24115	0.2594	6.674	8.457e-11	4.39821e-08
cg22681001	29141662	11:29167468	rs2958625	25804	0.2594	6.674	8.457e-11	4.39821e-08
cg22681001	29141662	11:29168099	rs2101642	26435	0.2594	6.674	8.457e-11	4.39821e-08
cg22681001	29141662	11:29168659	rs1580630	26995	0.2594	6.674	8.462e-11	4.39821e-08
cg22681001	29141662	11:29172482	rs2035842	30818	0.2594	6.674	8.465e-11	4.39821e-08
cg22681001	29141662	11:29172966	rs1491804	31302	0.2594	6.674	8.465e-11	4.39821e-08
cg22681001	29141662	11:29174713	rs2933164	33049	0.2594	6.674	8.47e-11	4.39821e-08
cg22681001	29141662	11:29178954	rs1580631	37290	0.2594	6.674	8.47e-11	4.39821e-08
cg22681001	29141662	11:29179379	rs2131053	37715	0.2594	6.674	8.47e-11	4.39821e-08
cg22681001	29141662	11:29180114	rs666959	38450	0.2594	6.674	8.47e-11	4.39821e-08
cg22681001	29141662	11:29181295	rs1337615	39631	0.2594	6.673	8.475e-11	4.39821e-08
cg22681001	29141662	11:29166202	rs2172225	24538	0.259	6.661	9.156e-11	4.69734e-08
cg22681001	29141662	11:29155749	rs10835488	14085	0.2627	6.647	9.963e-11	5.06889e-08
cg22681001	29141662	11:29130605	rs10835483	-11058	0.2641	6.582	1.482e-10	7.26033e-08
cg22681001	29141662	11:29115058	rs10835480	-26605	0.2653	6.578	1.514e-10	7.40633e-08
cg22681001	29141662	11:29146443	rs11030589	4779	0.2639	6.576	1.536e-10	7.49762e-08
cg22681001	29141662	11:29146508	rs11030590	4844	0.2639	6.576	1.536e-10	7.49762e-08
cg22681001	29141662	11:29147101	rs6484426	5437	0.2639	6.576	1.536e-10	7.49762e-08
cg22681001	29141662	11:29119046	rs3459	-22617	0.2649	6.574	1.553e-10	7.57511e-08
cg22681001	29141662	11:29160366	rs7931008	18702	0.2616	6.56	1.686e-10	8.17648e-08
cg22681001	29141662	11:29166035	rs2958627	24371	0.2615	6.543	1.877e-10	9.00707e-08
cg22681001	29141662	11:29164112	rs3912827	22448	0.2616	6.543	1.878e-10	9.00707e-08
cg22681001	29141662	11:29170507	rs11030592	28843	0.2615	6.542	1.879e-10	9.00707e-08
cg22681001	29141662	11:29171238	rs11030593	29574	0.2615	6.542	1.879e-10	9.00707e-08
cg22681001	29141662	11:29171644	rs10835490	29980	0.2615	6.542	1.879e-10	9.00707e-08
cg22681001	29141662	11:29172746	rs12293421	31082	0.2615	6.542	1.879e-10	9.00707e-08
cg22681001	29141662	11:29174198	rs7952432	32534	0.2615	6.542	1.88e-10	9.00707e-08
cg22681001	29141662	11:29174623	rs10835492	32959	0.2615	6.542	1.88e-10	9.00707e-08
cg22681001	29141662	11:29122702	rs10835482	-18961	0.264	6.541	1.895e-10	9.07248e-08
cg22681001	29141662	11:29189203	rs79855417	47539	0.2534	6.483	2.682e-10	1.25723e-07
cg22681001	29141662	11:29124629	rs7105790	-17034	0.2605	6.442	3.427e-10	1.58115e-07
cg22681001	29141662	11:29182459	rs617346	40795	0.2525	6.429	3.718e-10	1.70698e-07
cg22681001	29141662	11:29182787	rs618767	41123	0.2511	6.412	4.092e-10	1.85233e-07
cg22681001	29141662	11:29186273	rs612330	44609	0.2511	6.412	4.096e-10	1.85233e-07
cg22681001	29141662	11:29186517	rs601169	44853	0.2511	6.412	4.096e-10	1.85233e-07
cg22681001	29141662	11:29186875	rs599370	45211	0.2511	6.412	4.096e-10	1.85233e-07
cg22681001	29141662	11:29187880	rs600628	46216	0.2511	6.412	4.099e-10	1.85233e-07
cg22681001	29141662	11:29185211	rs675833	43547	0.2511	6.412	4.1e-10	1.85233e-07
cg22681001	29141662	11:29188691	rs661878	47027	0.2511	6.412	4.109e-10	1.85515e-07
cg22681001	29141662	11:29147594	rs2958638	5930	0.2299	6.396	4.526e-10	2.02487e-07
cg22681001	29141662	11:29143085	rs1491809	1421	0.2299	6.395	4.527e-10	2.02487e-07
cg22681001	29141662	11:29142796	rs72253695	1132	0.2299	6.395	4.532e-10	2.02576e-07
cg22681001	29141662	11:29139370	esv3625790	-2293	0.2299	6.395	4.539e-10	2.02754e-07
cg22681001	29141662	11:29171879	rs10835491	30215	0.2571	6.382	4.91e-10	2.18169e-07
cg22681001	29141662	11:29188528	rs141214710	46864	0.2561	6.342	6.193e-10	2.68968e-07
cg22681001	29141662	11:29159715	rs2958629	18051	0.225	6.298	8.058e-10	3.39461e-07
cg22681001	29141662	11:29169913	rs1965305	28249	0.2272	6.288	8.51e-10	3.56274e-07
cg22681001	29141662	11:29170270	rs2356405	28606	0.2272	6.288	8.51e-10	3.56274e-07
cg22681001	29141662	11:29173352	rs1994722	31688	0.2272	6.288	8.51e-10	3.56274e-07
cg22681001	29141662	11:29186623	rs148587011	44959	0.2535	6.287	8.602e-10	3.59679e-07
cg22681001	29141662	11:29186612	rs7936198	44948	0.2534	6.285	8.693e-10	3.63033e-07
cg22681001	29141662	11:29189352	rs7941881	47688	0.2534	6.281	8.888e-10	3.69345e-07
cg22681001	29141662	11:29191990	rs2452146	50326	0.2454	6.254	1.04e-09	4.2743e-07
cg22681001	29141662	11:29191992	rs2467587	50328	0.2454	6.254	1.041e-09	4.27581e-07
cg22681001	29141662	11:29124633	rs375652097	-17030	0.2488	6.118	2.286e-09	9.08485e-07
cg22681001	29141662	11:29139377	rs10835486	-2286	0.2262	6.113	2.343e-09	9.3004e-07
cg22681001	29141662	11:29197113	rs1463706	55449	0.2279	6.026	3.865e-09	1.48603e-06
cg22681001	29141662	11:29200527	rs2035837	58863	0.2278	6.019	4.017e-09	1.5392e-06
cg22681001	29141662	11:29138714	rs10835484	-2949	0.1996	5.916	7.149e-09	2.67537e-06
cg22681001	29141662	11:29149903	rs147067079	8239	0.2493	5.74	1.893e-08	6.65875e-06
cg22681001	29141662	11:29149906	rs201971533	8242	0.2493	5.74	1.893e-08	6.65875e-06
cg22681001	29141662	11:29198384	rs2452144	56720	0.2194	5.734	1.953e-08	6.85192e-06
cg22681001	29141662	11:29204531	rs1994721	62867	0.219	5.711	2.216e-08	7.69051e-06
cg22681001	29141662	11:29217430	rs146238510	75766	0.224	5.638	3.278e-08	1.12544e-05
cg22681001	29141662	11:29135383	rs2933170	-6280	0.1823	5.359	1.426e-07	4.53743e-05
cg22681001	29141662	11:29197549	rs2467592	55885	0.2054	5.306	1.868e-07	5.76678e-05
cg22681001	29141662	11:29200384	rs2035838	58720	0.2034	5.295	1.975e-07	6.08038e-05
cg22681001	29141662	11:29194900	rs1491819	53236	0.2026	5.26	2.365e-07	7.17611e-05
cg22681001	29141662	11:29148890	rs12366025	7226	0.2425	5.101	5.255e-07	0.000147432
cg22681001	29141662	11:29162136	rs1602565	20472	0.2535	5.074	6.005e-07	0.000166326
cg22681001	29141662	11:29158507	rs1907605	16843	0.2402	5.067	6.231e-07	0.000171039
cg22681001	29141662	11:29126957	rs72880104	-14706	0.2443	5.064	6.325e-07	0.000172899
cg22681001	29141662	11:29160299	rs7930981	18635	0.2401	5.057	6.539e-07	0.000177325
cg22681001	29141662	11:29172214	rs11030594	30550	0.2395	5.031	7.414e-07	0.000198182
cg22681001	29141662	11:29162980	rs2933159	21316	0.16	4.945	1.127e-06	0.000287018
cg22681001	29141662	11:29165278	rs6484429	23614	0.16	4.945	1.127e-06	0.000287018
cg22681001	29141662	11:29170271	rs2356406	28607	0.16	4.945	1.127e-06	0.000287018
cg22681001	29141662	11:29170611	rs2933163	28947	0.16	4.945	1.127e-06	0.000287018
cg22681001	29141662	11:29156654	rs202002633	14990	0.1965	4.887	1.494e-06	0.000370128
cg22681001	29141662	11:29153322	rs2958632	11658	0.1579	4.886	1.495e-06	0.00037024
cg22681001	29141662	11:29175395	rs10767787	33731	0.1586	4.883	1.52e-06	0.000375437
cg22681001	29141662	11:29181507	rs674909	39843	0.1586	4.883	1.521e-06	0.000375437
cg22681001	29141662	11:29181902	rs673073	40238	0.1586	4.883	1.521e-06	0.000375437
cg22681001	29141662	11:29182043	rs605307	40379	0.1586	4.883	1.521e-06	0.000375437
cg22681001	29141662	11:29151097	rs1388519	9433	0.1579	4.867	1.639e-06	0.000400019
cg22681001	29141662	11:29169477	rs1463711	27813	0.1573	4.835	1.907e-06	0.000453595
cg22681001	29141662	11:29169481	rs1463712	27817	0.1573	4.835	1.907e-06	0.000453595
cg22681001	29141662	11:29141778	rs2933168	114	0.1571	4.819	2.064e-06	0.000485454
cg22681001	29141662	11:29190528	rs11030597	48864	0.2335	4.809	2.162e-06	0.000505503
cg22681001	29141662	11:29111115	rs6484421	-30548	0.1602	4.794	2.322e-06	0.00053917
cg22681001	29141662	11:29242684	rs12364080	101020	0.223	4.792	2.339e-06	0.000542369
cg22681001	29141662	11:29110408	rs1347252	-31255	0.1601	4.792	2.341e-06	0.000542646
cg22681001	29141662	11:29129168	rs9300002	-12495	0.1558	4.789	2.38e-06	0.000550928
cg22681001	29141662	11:29121938	rs10835481	-19725	-0.1563	-4.777	2.511e-06	0.000579064
cg22681001	29141662	11:29120158	rs11030583	-21505	-0.1563	-4.776	2.521e-06	0.000580972
cg22681001	29141662	11:29121092	rs1388520	-20571	-0.1563	-4.776	2.525e-06	0.000581695
cg22681001	29141662	11:29119930	rs12224787	-21733	-0.1562	-4.775	2.532e-06	0.000582909
cg22681001	29141662	11:29191923	rs11030598	50259	0.2285	4.709	3.458e-06	0.000774063
cg22681001	29141662	11:29139292	rs10835485	-2371	0.1515	4.702	3.567e-06	0.00079457
cg22681001	29141662	11:29127720	rs2958642	-13943	0.1512	4.687	3.821e-06	0.000846949
cg22681001	29141662	11:29199949	rs55937300	58285	0.2225	4.651	4.515e-06	0.000980454
cg22681001	29141662	11:29198733	rs1552719	57069	0.2215	4.63	4.962e-06	0.00106925
cg22681001	29141662	11:29199998	rs56887542	58334	0.2214	4.628	5.016e-06	0.00107881
cg22681001	29141662	11:29138690	rs2933172	-2973	0.1495	4.627	5.045e-06	0.00108436
cg22681001	29141662	11:29129141	rs2958640	-12522	0.1512	4.626	5.064e-06	0.00108775
cg22681001	29141662	11:29200980	rs11030602	59316	0.2211	4.621	5.189e-06	0.00111353
cg22681001	29141662	11:29214412	rs11030606	72748	0.2212	4.62	5.2e-06	0.00111518
cg22681001	29141662	11:29201217	rs11030603	59553	0.221	4.617	5.272e-06	0.00112955
cg22681001	29141662	11:29217383	rs11030609	75719	0.2211	4.617	5.285e-06	0.00113161
cg22681001	29141662	11:29202440	rs7938219	60776	0.2209	4.616	5.302e-06	0.0011346
cg22681001	29141662	11:29205697	rs2467589	64033	0.2209	4.616	5.304e-06	0.0011346
cg22681001	29141662	11:29210715	rs72881814	69051	0.2208	4.614	5.349e-06	0.0011435
cg22681001	29141662	11:29208679	rs7933990	67015	0.2208	4.614	5.352e-06	0.00114378
cg22681001	29141662	11:29213473	rs12362162	71809	0.2195	4.584	6.124e-06	0.00129439
cg22681001	29141662	11:28935438	rs2196087	-206225	0.2413	4.511	8.513e-06	0.00175099
cg22681001	29141662	11:28937527	rs79561122	-204136	0.2414	4.511	8.526e-06	0.00175312
cg22681001	29141662	11:29178625	rs1948375	36961	0.1467	4.483	9.675e-06	0.00196598
cg22681001	29141662	11:28946258	rs78125188	-195405	0.2593	4.465	1.047e-05	0.00211033
cg22681001	29141662	11:29217786	rs11030610	76122	0.213	4.462	1.062e-05	0.00213418
cg22681001	29141662	11:29107528	rs1433685	-34135	-0.1434	-4.451	1.116e-05	0.00223271
cg22681001	29141662	11:29106037	rs7103539	-35626	0.1431	4.439	1.174e-05	0.00233764
cg22681001	29141662	11:29119723	rs11825692	-21940	-0.1497	-4.433	1.207e-05	0.00239838
cg22681001	29141662	11:29103793	rs10835477	-37870	0.1423	4.407	1.354e-05	0.00265678
cg22681001	29141662	11:29103651	rs10767784	-38012	0.1395	4.31	2.061e-05	0.00386073
cg22681001	29141662	11:28977527	rs1120073	-164136	-0.1764	-4.282	2.327e-05	0.00430514
cg22681001	29141662	11:28951895	rs74886032	-189768	0.2436	4.178	3.623e-05	0.00636875
cg22681001	29141662	11:28957394	rs77818936	-184269	0.2427	4.156	3.969e-05	0.00686236
cg22681001	29141662	11:29185865	rs630170	44201	0.1349	4.147	4.133e-05	0.0070877
cg22681001	29141662	11:29091578	rs11030578	-50085	0.1721	4.128	4.463e-05	0.00757074
cg22681001	29141662	11:28964361	rs1991871	-177302	-0.1263	-4.084	5.369e-05	0.00885778
cg22681001	29141662	11:28955481	rs17603351	-186182	0.2374	4.08	5.454e-05	0.00898701
cg22681001	29141662	11:29194736	rs201777274	53072	0.189	4.063	5.848e-05	0.00953363
cg14274204	71804585	11:71812313	rs143211479	7726	-0.4142	-8.089	7.495e-15	7.74346e-12
cg14274204	71804585	11:71689541	rs6592455	-115045	0.406	7.99	1.495e-14	1.46357e-11
cg14274204	71804585	11:71842303	rs7123102	37716	-0.4171	-7.986	1.543e-14	1.50636e-11
cg14274204	71804585	11:71841753	rs7116188	37166	-0.4086	-7.976	1.65e-14	1.59008e-11
cg14274204	71804585	11:71839960	rs17161991	35373	-0.4073	-7.97	1.72e-14	1.6481e-11
cg14274204	71804585	11:71835406	rs12283462	30819	-0.4071	-7.969	1.728e-14	1.65342e-11
cg14274204	71804585	11:71828844	rs73543633	24257	-0.4068	-7.969	1.732e-14	1.65446e-11
cg14274204	71804585	11:71826237	rs7126838	21650	-0.4067	-7.968	1.739e-14	1.65688e-11
cg14274204	71804585	11:71642039	rs4945353	-162547	0.4045	7.964	1.793e-14	1.69633e-11
cg14274204	71804585	11:71642258	rs4944232	-162328	0.4045	7.964	1.793e-14	1.69633e-11
cg14274204	71804585	11:71763274	rs10736786	-41312	0.4067	7.961	1.826e-14	1.72031e-11
cg14274204	71804585	11:71667989	rs7924516	-136597	0.4039	7.957	1.884e-14	1.7423e-11
cg14274204	71804585	11:71687650	rs73531952	-116936	-0.4043	-7.957	1.885e-14	1.7423e-11
cg14274204	71804585	11:71677958	rs7951194	-126628	0.404	7.953	1.931e-14	1.7423e-11
cg14274204	71804585	11:71673732	rs4479013	-130854	0.4039	7.953	1.935e-14	1.7423e-11
cg14274204	71804585	11:71677032	rs7128974	-127554	0.4039	7.953	1.935e-14	1.7423e-11
cg14274204	71804585	11:71678118	rs7925901	-126468	0.404	7.953	1.935e-14	1.7423e-11
cg14274204	71804585	11:71670222	rs6592449	-134364	0.4038	7.953	1.935e-14	1.7423e-11
cg14274204	71804585	11:71670044	rs6592448	-134542	0.4038	7.953	1.935e-14	1.7423e-11
cg14274204	71804585	11:71679376	rs6592452	-125210	0.404	7.953	1.935e-14	1.7423e-11
cg14274204	71804585	11:71680757	rs10751190	-123829	0.404	7.953	1.935e-14	1.7423e-11
cg14274204	71804585	11:71683231	rs6592453	-121355	0.404	7.953	1.935e-14	1.7423e-11
cg14274204	71804585	11:71697588	rs7949480	-106998	0.4043	7.953	1.938e-14	1.7423e-11
cg14274204	71804585	11:71667141	rs4944242	-137445	0.4035	7.953	1.938e-14	1.7423e-11
cg14274204	71804585	11:71656705	rs947932	-147881	0.4033	7.953	1.94e-14	1.7423e-11
cg14274204	71804585	11:71652485	rs7948821	-152101	0.4033	7.953	1.942e-14	1.7423e-11
cg14274204	71804585	11:71645803	rs7106748	-158783	0.4032	7.952	1.945e-14	1.7423e-11
cg14274204	71804585	11:71674937	rs6592451	-129649	0.4039	7.952	1.953e-14	1.7423e-11
cg14274204	71804585	11:71701367	rs7128317	-103219	0.4043	7.951	1.957e-14	1.7423e-11
cg14274204	71804585	11:71702138	rs1892921	-102448	0.4043	7.951	1.958e-14	1.7423e-11
cg14274204	71804585	11:71703880	rs59848440	-100706	0.4043	7.951	1.958e-14	1.7423e-11
cg14274204	71804585	11:71728022	rs10898813	-76564	0.405	7.951	1.964e-14	1.7423e-11
cg14274204	71804585	11:71728908	rs34629988	-75678	0.4053	7.948	2e-14	1.7423e-11
cg14274204	71804585	11:71815684	rs73539532	11097	-0.4065	-7.947	2.016e-14	1.7423e-11
cg14274204	71804585	11:71729656	rs949325	-74930	0.4056	7.945	2.041e-14	1.7423e-11
cg14274204	71804585	11:71770602	rs560777	-33984	0.4059	7.945	2.051e-14	1.7423e-11
cg14274204	71804585	11:71786036	rs2511122	-18550	0.406	7.945	2.051e-14	1.7423e-11
cg14274204	71804585	11:71785356	rs10751193	-19230	0.4058	7.943	2.07e-14	1.7423e-11
cg14274204	71804585	11:71736505	rs10898814	-68081	0.4058	7.943	2.08e-14	1.7423e-11
cg14274204	71804585	11:71807088	rs627329	2501	-0.4059	-7.942	2.085e-14	1.7423e-11
cg14274204	71804585	11:71821236	rs17161980	16649	-0.406	-7.942	2.088e-14	1.7423e-11
cg14274204	71804585	11:71730715	rs2298456	-73871	0.4057	7.942	2.09e-14	1.7423e-11
cg14274204	71804585	11:71822401	rs3750908	17814	-0.406	-7.942	2.091e-14	1.7423e-11
cg14274204	71804585	11:71799668	rs670802	-4918	0.4059	7.942	2.092e-14	1.7423e-11
cg14274204	71804585	11:71733045	rs34022127	-71541	0.4057	7.942	2.093e-14	1.7423e-11
cg14274204	71804585	11:71733058	rs34029828	-71528	0.4057	7.942	2.093e-14	1.7423e-11
cg14274204	71804585	11:71733519	rs10128658	-71067	0.4057	7.942	2.093e-14	1.7423e-11
cg14274204	71804585	11:71734211	rs2298457	-70375	0.4057	7.942	2.093e-14	1.7423e-11
cg14274204	71804585	11:71815221	rs112923977	10634	-0.4059	-7.942	2.093e-14	1.7423e-11
cg14274204	71804585	11:71815308	rs17161966	10721	-0.4059	-7.942	2.093e-14	1.7423e-11
cg14274204	71804585	11:71816219	rs12272213	11632	-0.4059	-7.942	2.093e-14	1.7423e-11
cg14274204	71804585	11:71816619	rs73543609	12032	-0.4059	-7.942	2.093e-14	1.7423e-11
cg14274204	71804585	11:71818038	rs57025151	13451	-0.4059	-7.942	2.093e-14	1.7423e-11
cg14274204	71804585	11:71818175	rs58762963	13588	-0.4059	-7.942	2.093e-14	1.7423e-11
cg14274204	71804585	11:71802160	rs2511116	-2426	0.4059	7.942	2.093e-14	1.7423e-11
cg14274204	71804585	11:71802359	rs517837	-2227	0.4059	7.942	2.093e-14	1.7423e-11
cg14274204	71804585	11:71803962	rs482013	-624	0.4059	7.942	2.093e-14	1.7423e-11
cg14274204	71804585	11:71804513	rs2250866	-73	-0.4059	-7.942	2.093e-14	1.7423e-11
cg14274204	71804585	11:71805200	rs2511078	613	-0.4059	-7.942	2.093e-14	1.7423e-11
cg14274204	71804585	11:71805405	rs2508858	818	-0.4059	-7.942	2.093e-14	1.7423e-11
cg14274204	71804585	11:71793887	rs548961	-10699	0.4058	7.942	2.093e-14	1.7423e-11
cg14274204	71804585	11:71794954	rs579320	-9632	0.4058	7.942	2.093e-14	1.7423e-11
cg14274204	71804585	11:71795709	rs636946	-8877	0.4058	7.942	2.093e-14	1.7423e-11
cg14274204	71804585	11:71796929	rs493065	-7657	0.4058	7.942	2.093e-14	1.7423e-11
cg14274204	71804585	11:71737016	rs7930142	-67570	0.4057	7.942	2.094e-14	1.7423e-11
cg14274204	71804585	11:71737354	rs7930544	-67232	0.4057	7.942	2.094e-14	1.7423e-11
cg14274204	71804585	11:71737481	rs7930721	-67105	0.4057	7.942	2.094e-14	1.7423e-11
cg14274204	71804585	11:71737484	rs7930722	-67102	0.4057	7.942	2.094e-14	1.7423e-11
cg14274204	71804585	11:71812006	rs5792575	7419	-0.4059	-7.942	2.094e-14	1.7423e-11
cg14274204	71804585	11:71805732	rs34329029	1145	-0.4059	-7.942	2.094e-14	1.7423e-11
cg14274204	71804585	11:71810644	rs542752	6057	-0.4059	-7.942	2.094e-14	1.7423e-11
cg14274204	71804585	11:71797939	rs610004	-6647	0.4058	7.942	2.096e-14	1.7423e-11
cg14274204	71804585	11:71788793	rs6592459	-15793	0.4058	7.942	2.096e-14	1.7423e-11
cg14274204	71804585	11:71789252	rs607446	-15334	0.4058	7.942	2.096e-14	1.7423e-11
cg14274204	71804585	11:71797727	rs598835	-6859	0.4058	7.942	2.097e-14	1.7423e-11
cg14274204	71804585	11:71780257	rs2511075	-24329	0.4058	7.941	2.098e-14	1.7423e-11
cg14274204	71804585	11:71781710	rs656640	-22876	0.4058	7.941	2.098e-14	1.7423e-11
cg14274204	71804585	11:71782812	rs671681	-21774	0.4058	7.941	2.098e-14	1.7423e-11
cg14274204	71804585	11:71783827	rs2511076	-20759	0.4058	7.941	2.098e-14	1.7423e-11
cg14274204	71804585	11:71783944	rs3018308	-20642	0.4058	7.941	2.098e-14	1.7423e-11
cg14274204	71804585	11:71797968	rs610041	-6618	0.4058	7.941	2.099e-14	1.7423e-11
cg14274204	71804585	11:71750276	rs1894003	-54310	0.4057	7.941	2.105e-14	1.7423e-11
cg14274204	71804585	11:71740521	rs1939247	-64065	0.4057	7.941	2.105e-14	1.7423e-11
cg14274204	71804585	11:71742735	rs1939243	-61851	0.4057	7.941	2.105e-14	1.7423e-11
cg14274204	71804585	11:71743393	rs4944258	-61193	0.4057	7.941	2.105e-14	1.7423e-11
cg14274204	71804585	11:71746601	rs4944259	-57985	0.4057	7.941	2.105e-14	1.7423e-11
cg14274204	71804585	11:71747428	rs1573502	-57158	0.4057	7.941	2.105e-14	1.7423e-11
cg14274204	71804585	11:71747781	rs7127865	-56805	0.4057	7.941	2.105e-14	1.7423e-11
cg14274204	71804585	11:71755063	rs10793016	-49523	0.4057	7.941	2.105e-14	1.7423e-11
cg14274204	71804585	11:71755696	rs4338555	-48890	0.4057	7.941	2.105e-14	1.7423e-11
cg14274204	71804585	11:71757545	rs6592458	-47041	0.4057	7.941	2.105e-14	1.7423e-11
cg14274204	71804585	11:71762085	rs7116495	-42501	0.4057	7.941	2.105e-14	1.7423e-11
cg14274204	71804585	11:71762155	rs7101701	-42431	0.4057	7.941	2.105e-14	1.7423e-11
cg14274204	71804585	11:71769936	rs679926	-34650	0.4057	7.941	2.105e-14	1.7423e-11
cg14274204	71804585	11:71770273	rs678193	-34313	0.4057	7.941	2.105e-14	1.7423e-11
cg14274204	71804585	11:71770469	rs677279	-34117	0.4057	7.941	2.105e-14	1.7423e-11
cg14274204	71804585	11:71773289	rs585228	-31297	0.4057	7.941	2.105e-14	1.7423e-11
cg14274204	71804585	11:71774253	rs3133233	-30333	0.4057	7.941	2.105e-14	1.7423e-11
cg14274204	71804585	11:71774285	rs3133230	-30301	0.4057	7.941	2.105e-14	1.7423e-11
cg14274204	71804585	11:71775572	rs675185	-29014	0.4057	7.941	2.105e-14	1.7423e-11
cg14274204	71804585	11:71743040	rs68092040	-61546	0.4057	7.941	2.105e-14	1.7423e-11
cg14274204	71804585	11:71748146	rs4945426	-56440	0.4057	7.941	2.107e-14	1.7423e-11
cg14274204	71804585	11:71825006	rs116781589	20419	-0.406	-7.941	2.108e-14	1.7423e-11
cg14274204	71804585	11:71816092	rs12293885	11505	-0.4059	-7.938	2.147e-14	1.77236e-11
cg14274204	71804585	11:71718912	rs10736785	-85674	0.4083	7.923	2.393e-14	1.96102e-11
cg14274204	71804585	11:71718911	rs10736784	-85675	0.4078	7.915	2.527e-14	2.0658e-11
cg14274204	71804585	11:71824999	rs139133892	20412	-0.4051	-7.913	2.563e-14	2.09269e-11
cg14274204	71804585	11:71755648	rs5792571	-48938	0.4183	7.906	2.689e-14	2.18762e-11
cg14274204	71804585	11:71826644	rs11235440	22057	-0.4069	-7.905	2.694e-14	2.18904e-11
cg14274204	71804585	11:71812411	rs659513	7824	-0.4038	-7.888	3.043e-14	2.45486e-11
cg14274204	71804585	11:71792147	rs2511114	-12439	0.4008	7.881	3.184e-14	2.55941e-11
cg14274204	71804585	11:71768904	rs3018311	-35682	0.4055	7.878	3.266e-14	2.6222e-11
cg14274204	71804585	11:71802952	rs615000	-1634	0.4173	7.854	3.833e-14	3.0592e-11
cg14274204	71804585	11:71669487	rs3886589	-135099	0.4046	7.848	3.998e-14	3.1721e-11
cg14274204	71804585	11:71669242	rs4121395	-135344	0.4045	7.848	3.998e-14	3.1721e-11
cg14274204	71804585	11:71832457	rs201101682	27870	-0.4151	-7.816	5.009e-14	3.93256e-11
cg14274204	71804585	11:71804154	rs2511079	-432	0.4047	7.743	8.221e-14	6.35067e-11
cg14274204	71804585	11:71839878	rs58991229	35291	-0.4039	-7.734	8.741e-14	6.70622e-11
cg14274204	71804585	11:71799104	rs673478	-5482	0.4041	7.725	9.299e-14	7.06464e-11
cg14274204	71804585	11:71815596	rs73539529	11009	-0.4041	-7.725	9.302e-14	7.06464e-11
cg14274204	71804585	11:71790334	rs10713307	-14252	0.4039	7.725	9.318e-14	7.06464e-11
cg14274204	71804585	11:71790942	rs3018302	-13644	0.404	7.725	9.32e-14	7.06464e-11
cg14274204	71804585	11:71775894	rs5792574	-28692	0.4039	7.725	9.33e-14	7.06464e-11
cg14274204	71804585	11:71742532	rs1939245	-62054	0.4039	7.724	9.355e-14	7.06464e-11
cg14274204	71804585	11:71744613	rs7937582	-59973	0.4039	7.724	9.355e-14	7.06464e-11
cg14274204	71804585	11:71746141	rs7480015	-58445	0.4039	7.724	9.355e-14	7.06464e-11
cg14274204	71804585	11:71759087	rs4945434	-45499	0.4039	7.724	9.355e-14	7.06464e-11
cg14274204	71804585	11:71768785	rs2511074	-35801	0.4039	7.724	9.355e-14	7.06464e-11
cg14274204	71804585	11:71770638	rs676721	-33948	0.4039	7.724	9.355e-14	7.06464e-11
cg14274204	71804585	11:71823133	rs3793938	18546	-0.4039	-7.717	9.865e-14	7.42481e-11
cg14274204	71804585	11:71779668	rs547208	-24918	0.3941	7.713	1.013e-13	7.61575e-11
cg14274204	71804585	11:71753582	rs1939242	-51004	0.3689	7.559	2.857e-13	2.04954e-10
cg14274204	71804585	11:71740378	rs35948003	-64208	0.3688	7.556	2.918e-13	2.08885e-10
cg14274204	71804585	11:71662255	rs35566006	-142331	0.3847	7.555	2.949e-13	2.10728e-10
cg14274204	71804585	11:71759219	rs4945435	-45367	0.3662	7.508	4.027e-13	2.85241e-10
cg14274204	71804585	11:71677251	rs7128346	-127335	0.361	7.472	5.117e-13	3.5905e-10
cg14274204	71804585	11:71715215	rs2845857	-89371	0.3678	7.471	5.153e-13	3.612e-10
cg14274204	71804585	11:71780854	rs642573	-23732	0.3672	7.471	5.174e-13	3.62295e-10
cg14274204	71804585	11:71685714	rs11332543	-118872	0.3657	7.465	5.367e-13	3.7503e-10
cg14274204	71804585	11:71642576	rs55972015	-162010	0.3629	7.464	5.403e-13	3.77154e-10
cg14274204	71804585	11:71758532	rs61177856	-46054	0.3894	7.461	5.518e-13	3.83543e-10
cg14274204	71804585	11:71648169	rs7102192	-156417	0.362	7.457	5.661e-13	3.91915e-10
cg14274204	71804585	11:71712175	rs1892919	-92411	0.3657	7.391	8.796e-13	6.03372e-10
cg14274204	71804585	11:71785101	rs3018304	-19485	0.3605	7.23	2.512e-12	1.65731e-09
cg14274204	71804585	11:71790793	rs141539869	-13793	0.3305	7.106	5.614e-12	3.59474e-09
cg14274204	71804585	11:71676300	rs10707525	-128286	0.3659	7.082	6.554e-12	4.18074e-09
cg14274204	71804585	11:71738600	rs56028530	-65986	0.3318	6.809	3.675e-11	2.06123e-08
cg14274204	71804585	11:71745731	rs10898817	-58855	0.3126	6.699	7.223e-11	3.86459e-08
cg14274204	71804585	11:71618523	rs67189717	-186063	0.3054	6.695	7.428e-11	3.95542e-08
cg14274204	71804585	11:71792071	rs3018301	-12515	0.308	6.675	8.409e-11	4.39821e-08
cg14274204	71804585	11:71795488	rs495567	-9098	0.308	6.675	8.409e-11	4.39821e-08
cg14274204	71804585	11:71786045	rs2511121	-18541	0.308	6.674	8.425e-11	4.39821e-08
cg14274204	71804585	11:71788193	rs642618	-16393	0.308	6.674	8.459e-11	4.39821e-08
cg14274204	71804585	11:71828038	rs59343384	23451	-0.3082	-6.673	8.488e-11	4.40157e-08
cg14274204	71804585	11:71831052	rs1806778	26465	-0.3083	-6.672	8.542e-11	4.42616e-08
cg14274204	71804585	11:71829967	rs7113549	25380	-0.3083	-6.672	8.554e-11	4.42897e-08
cg14274204	71804585	11:71797422	rs597513	-7164	0.3079	6.671	8.61e-11	4.44875e-08
cg14274204	71804585	11:71813747	rs4943821	9160	-0.308	-6.671	8.612e-11	4.44875e-08
cg14274204	71804585	11:71732790	rs1573500	-71796	0.308	6.667	8.813e-11	4.53173e-08
cg14274204	71804585	11:71576817	rs112808966	-227769	-0.3242	-6.627	1.126e-10	5.68583e-08
cg14274204	71804585	11:71754338	rs7124000	-50248	0.3129	6.617	1.195e-10	5.9849e-08
cg14274204	71804585	11:71670721	rs7943227	-133865	0.3059	6.612	1.233e-10	6.16147e-08
cg14274204	71804585	11:71655847	rs2885880	-148739	0.3038	6.599	1.331e-10	6.58766e-08
cg14274204	71804585	11:71656967	rs2363736	-147619	0.3038	6.599	1.334e-10	6.59766e-08
cg14274204	71804585	11:71626760	rs35917763	-177826	0.3033	6.594	1.377e-10	6.78542e-08
cg14274204	71804585	11:71708013	rs1541306	-96573	0.3059	6.594	1.377e-10	6.78542e-08
cg14274204	71804585	11:71670578	rs10751189	-134008	0.3044	6.588	1.426e-10	7.00637e-08
cg14274204	71804585	11:71671166	rs6592450	-133420	0.3044	6.588	1.429e-10	7.01599e-08
cg14274204	71804585	11:71687541	rs56097487	-117045	-0.3045	-6.58	1.496e-10	7.32359e-08
cg14274204	71804585	11:71695984	rs35709836	-108602	0.3044	6.572	1.573e-10	7.66711e-08
cg14274204	71804585	11:71783056	rs541022	-21530	0.311	6.532	2.005e-10	9.5787e-08
cg14274204	71804585	11:71832519	rs28504107	27932	-0.3111	-6.527	2.057e-10	9.80626e-08
cg14274204	71804585	11:71648966	rs7103210	-155620	0.307	6.475	2.813e-10	1.3168e-07
cg14274204	71804585	11:71700566	rs7121260	-104020	0.3083	6.446	3.35e-10	1.54987e-07
cg14274204	71804585	11:71645985	rs71466344	-158601	0.3052	6.442	3.427e-10	1.58115e-07
cg14274204	71804585	11:71645987	rs74642895	-158599	0.3052	6.442	3.427e-10	1.58115e-07
cg14274204	71804585	11:71605332	rs475959	-199254	-0.2913	-6.288	8.505e-10	3.56274e-07
cg14274204	71804585	11:71753145	rs4945430	-51441	0.2902	6.285	8.686e-10	3.62966e-07
cg14274204	71804585	11:71805516	rs111902574	929	-0.2903	-6.284	8.738e-10	3.64686e-07
cg14274204	71804585	11:71746447	rs7123992	-58139	0.2901	6.283	8.799e-10	3.66324e-07
cg14274204	71804585	11:71784957	rs1791544	-19629	0.2901	6.283	8.799e-10	3.66324e-07
cg14274204	71804585	11:71788217	rs552966	-16369	0.2901	6.282	8.846e-10	3.67827e-07
cg14274204	71804585	11:71605507	rs680150	-199079	-0.2896	-6.28	8.927e-10	3.7028e-07
cg14274204	71804585	11:71604017	rs112176087	-200569	-0.2974	-6.261	9.992e-10	4.11919e-07
cg14274204	71804585	11:71603982	rs498530	-200604	-0.2974	-6.26	1.002e-09	4.12316e-07
cg14274204	71804585	11:71603983	rs693994	-200603	-0.2974	-6.26	1.002e-09	4.12316e-07
cg14274204	71804585	11:71654012	rs10736782	-150574	0.289	6.226	1.222e-09	4.99185e-07
cg14274204	71804585	11:71837463	rs55759052	32876	0.2976	6.226	1.227e-09	5.00924e-07
cg14274204	71804585	11:71832544	rs111909523	27957	-0.2965	-6.218	1.28e-09	5.21613e-07
cg14274204	71804585	11:71619100	rs4945340	-185486	0.2871	6.205	1.379e-09	5.59924e-07
cg14274204	71804585	11:71641588	rs55669226	-162998	0.2868	6.202	1.405e-09	5.70137e-07
cg14274204	71804585	11:71650368	rs10736781	-154218	0.2866	6.202	1.409e-09	5.71416e-07
cg14274204	71804585	11:71667604	rs7931941	-136982	0.2869	6.189	1.519e-09	6.14546e-07
cg14274204	71804585	11:71608553	rs596130	-196033	-0.286	-6.185	1.555e-09	6.27603e-07
cg14274204	71804585	11:71684621	rs4491255	-119965	0.2865	6.168	1.709e-09	6.87698e-07
cg14274204	71804585	11:71822165	rs144948522	17578	-0.2792	-6.134	2.079e-09	8.31124e-07
cg14274204	71804585	11:71709272	rs3814721	-95314	0.2919	6.114	2.329e-09	9.25028e-07
cg14274204	71804585	11:71602222	rs550230	-202364	-0.2812	-6.099	2.539e-09	1.00194e-06
cg14274204	71804585	11:71601152	rs519098	-203434	-0.2805	-6.088	2.711e-09	1.06793e-06
cg14274204	71804585	11:71600596	rs514431	-203990	-0.2804	-6.086	2.736e-09	1.07652e-06
cg14274204	71804585	11:71651961	rs2187496	-152625	0.2596	6.04	3.569e-09	1.38168e-06
cg14274204	71804585	11:71590165	rs669082	-214421	-0.2692	-5.881	8.7e-09	3.23067e-06
cg14274204	71804585	11:71692261	rs33992126	-112325	0.2688	5.871	9.216e-09	3.411e-06
cg14274204	71804585	11:71595981	rs1783959	-208605	-0.27	-5.855	1.007e-08	3.70672e-06
cg14274204	71804585	11:71593583	rs618186	-211003	-0.2696	-5.845	1.059e-08	3.86853e-06
cg14274204	71804585	11:71598994	rs35510396	-205592	-0.2708	-5.842	1.079e-08	3.93519e-06
cg14274204	71804585	11:71587047	rs474231	-217539	-0.2698	-5.839	1.096e-08	3.98855e-06
cg14274204	71804585	11:71553933	rs650542	-250653	-0.2896	-5.817	1.236e-08	4.47147e-06
cg14274204	71804585	11:71588576	rs558859	-216010	-0.2667	-5.798	1.378e-08	4.92435e-06
cg14274204	71804585	11:71578992	rs475759	-225594	-0.2681	-5.77	1.6e-08	5.69051e-06
cg14274204	71804585	11:71583630	rs1629046	-220956	-0.2648	-5.762	1.675e-08	5.94783e-06
cg14274204	71804585	11:71577953	rs506395	-226633	-0.2634	-5.734	1.948e-08	6.83794e-06
cg14274204	71804585	11:71579229	rs661242	-225357	-0.2632	-5.733	1.966e-08	6.89394e-06
cg14274204	71804585	11:71580562	rs529522	-224024	-0.263	-5.73	1.99e-08	6.97446e-06
cg14274204	71804585	11:71581200	rs78777435	-223386	-0.2629	-5.73	1.995e-08	6.98835e-06
cg14274204	71804585	11:71561784	rs489703	-242802	-0.2763	-5.701	2.338e-08	8.08475e-06
cg14274204	71804585	11:71576304	rs3016288	-228282	-0.2628	-5.677	2.654e-08	9.15398e-06
cg14274204	71804585	11:71574401	rs518830	-230185	-0.259	-5.647	3.126e-08	1.07489e-05
cg14274204	71804585	11:71561046	rs482413	-243540	-0.2823	-5.571	4.696e-08	1.59119e-05
cg14274204	71804585	11:71566364	rs671072	-238222	-0.2765	-5.525	5.999e-08	2.01346e-05
cg14274204	71804585	11:71568832	rs200603856	-235754	-0.2759	-5.506	6.629e-08	2.21278e-05
cg14274204	71804585	11:71570110	rs2460254	-234476	-0.275	-5.489	7.235e-08	2.41029e-05
cg14274204	71804585	11:71565479	rs1939248	-239107	-0.2754	-5.475	7.794e-08	2.58755e-05
cg14274204	71804585	11:71562832	rs520025	-241754	-0.2751	-5.47	7.989e-08	2.65099e-05
cg14274204	71804585	11:71562117	rs594620	-242469	-0.275	-5.47	8.015e-08	2.6583e-05
cg14274204	71804585	11:71561686	rs488799	-242900	-0.275	-5.469	8.057e-08	2.67092e-05
cg14274204	71804585	11:71574757	rs34368740	-229829	-0.2528	-5.457	8.56e-08	2.81963e-05
cg14274204	71804585	11:71576918	rs60461859	-227668	-0.266	-5.457	8.588e-08	2.82747e-05
cg14274204	71804585	11:71583495	rs7944073	-221091	-0.248	-5.407	1.113e-07	3.60448e-05
cg14274204	71804585	11:71584253	rs573137	-220333	-0.2478	-5.393	1.193e-07	3.84508e-05
cg14274204	71804585	11:71582544	rs579254	-222042	-0.2465	-5.307	1.859e-07	5.75482e-05
cg14274204	71804585	11:71621314	rs9704845	-183272	0.2133	5.256	2.413e-07	7.31517e-05
cg14274204	71804585	11:71583109	rs2155144	-221477	-0.2449	-5.229	2.771e-07	8.32925e-05
cg14274204	71804585	11:71581169	rs57900543	-223417	-0.2441	-5.223	2.853e-07	8.55283e-05
cg14274204	71804585	11:71809500	rs510925	4913	-0.3519	-5.172	3.694e-07	0.000107117
cg14274204	71804585	11:71398571	rs7102980	-406015	-0.2816	-5.153	4.052e-07	0.000115803
cg14274204	71804585	11:71576840	rs3018297	-227746	-0.238	-5.146	4.204e-07	0.000119842
cg14274204	71804585	11:71576841	rs61031502	-227745	-0.238	-5.146	4.204e-07	0.000119842
cg14274204	71804585	11:71580246	rs629714	-224340	-0.2374	-5.129	4.585e-07	0.000130098
cg14274204	71804585	11:71579281	rs562414	-225305	-0.2386	-5.119	4.802e-07	0.000135456
cg14274204	71804585	11:71841325	rs7937515	36738	-0.2158	-5.082	5.788e-07	0.000161044
cg14274204	71804585	11:71579213	rs562621	-225373	-0.2355	-5.081	5.808e-07	0.000161401
cg14274204	71804585	11:71580214	rs532433	-224372	-0.2353	-5.076	5.942e-07	0.000164784
cg14274204	71804585	11:71577842	rs688205	-226744	-0.2351	-5.074	6.012e-07	0.000166452
cg14274204	71804585	11:71577895	rs507216	-226691	-0.2351	-5.074	6.019e-07	0.000166525
cg14274204	71804585	11:71578499	rs674688	-226087	-0.2351	-5.073	6.025e-07	0.000166525
cg14274204	71804585	11:71578356	rs481355	-226230	-0.2351	-5.073	6.025e-07	0.000166525
cg14274204	71804585	11:71578383	rs481300	-226203	-0.2351	-5.073	6.025e-07	0.000166525
cg14274204	71804585	11:71578563	rs479487	-226023	-0.235	-5.073	6.027e-07	0.000166525
cg14274204	71804585	11:71578875	rs662649	-225711	-0.235	-5.073	6.038e-07	0.00016676
cg14274204	71804585	11:71605071	rs112940288	-199515	-0.3125	-5.073	6.047e-07	0.000166901
cg14274204	71804585	11:71579662	rs1791449	-224924	-0.2349	-5.073	6.05e-07	0.000166901
cg14274204	71804585	11:71579541	rs1791450	-225045	-0.2349	-5.073	6.052e-07	0.000166901
cg14274204	71804585	11:71579960	rs556089	-224626	-0.2349	-5.072	6.053e-07	0.000166901
cg14274204	71804585	11:71579758	rs658699	-224828	-0.2349	-5.072	6.06e-07	0.000167025
cg14274204	71804585	11:71580343	rs629269	-224243	-0.2349	-5.072	6.074e-07	0.000167329
cg14274204	71804585	11:71580364	rs531389	-224222	-0.2349	-5.072	6.076e-07	0.000167329
cg14274204	71804585	11:71580537	rs529567	-224049	-0.2348	-5.071	6.082e-07	0.000167426
cg14274204	71804585	11:71581219	rs2508578	-223367	-0.2348	-5.071	6.087e-07	0.000167495
cg14274204	71804585	11:71581121	rs2511099	-223465	-0.2348	-5.071	6.094e-07	0.00016762
cg14274204	71804585	11:71581168	rs61624031	-223418	-0.2348	-5.071	6.097e-07	0.000167634
cg14274204	71804585	11:71581938	rs601865	-222648	-0.2347	-5.07	6.138e-07	0.000168692
cg14274204	71804585	11:71582434	rs599611	-222152	-0.2348	-5.069	6.144e-07	0.000168788
cg14274204	71804585	11:71577312	rs35287478	-227274	-0.2388	-5.066	6.254e-07	0.0001716
cg14274204	71804585	11:71583482	rs3016291	-221104	-0.2351	-5.066	6.258e-07	0.00017164
cg14274204	71804585	11:71583565	rs7926533	-221021	-0.2351	-5.065	6.273e-07	0.000171981
cg14274204	71804585	11:71583743	rs1783962	-220843	-0.2351	-5.064	6.315e-07	0.000172879
cg14274204	71804585	11:71583865	rs1612492	-220721	-0.2351	-5.064	6.327e-07	0.000172899
cg14274204	71804585	11:71583654	rs1629722	-220932	-0.2349	-5.057	6.535e-07	0.000177315
cg14274204	71804585	11:71585042	rs686205	-219544	-0.2353	-5.056	6.565e-07	0.00017787
cg14274204	71804585	11:71615475	rs149196799	-189111	-0.3082	-5.054	6.633e-07	0.000179432
cg14274204	71804585	11:71584201	rs34475851	-220385	-0.235	-5.054	6.636e-07	0.000179432
cg14274204	71804585	11:71608335	rs57637306	-196251	-0.3082	-5.054	6.638e-07	0.000179432
cg14274204	71804585	11:71584289	rs573227	-220297	-0.235	-5.053	6.656e-07	0.000179774
cg14274204	71804585	11:71584309	rs672533	-220277	-0.235	-5.053	6.667e-07	0.000179999
cg14274204	71804585	11:71615426	rs112028406	-189160	-0.3081	-5.05	6.768e-07	0.000182507
cg14274204	71804585	11:71610474	rs111541816	-194112	-0.3083	-5.047	6.845e-07	0.000184436
cg14274204	71804585	11:71610397	rs138154732	-194189	-0.3081	-5.046	6.888e-07	0.000185224
cg14274204	71804585	11:71578214	rs35527638	-226372	-0.2391	-5.041	7.057e-07	0.000189541
cg14274204	71804585	11:71581547	rs499386	-223039	-0.2349	-5.029	7.514e-07	0.000200775
cg14274204	71804585	11:71601959	rs112746340	-202627	-0.3061	-5.025	7.631e-07	0.000203498
cg14274204	71804585	11:71601912	rs140521064	-202674	-0.3061	-5.025	7.644e-07	0.000203764
cg14274204	71804585	11:71600249	rs7111712	-204337	-0.3055	-5.018	7.921e-07	0.000210647
cg14274204	71804585	11:71600077	rs60165720	-204509	-0.3054	-5.017	7.936e-07	0.000210963
cg14274204	71804585	11:71599848	rs147087227	-204738	-0.3054	-5.016	7.972e-07	0.000211836
cg14274204	71804585	11:71599773	rs115455976	-204813	-0.3054	-5.016	7.979e-07	0.000211855
cg14274204	71804585	11:71599778	rs114533456	-204808	-0.3054	-5.016	7.979e-07	0.000211855
cg14274204	71804585	11:71597377	rs562347321	-207209	-0.3075	-5.009	8.269e-07	0.000218865
cg14274204	71804585	11:71594600	rs113079271	-209986	-0.3041	-5.002	8.564e-07	0.000225169
cg14274204	71804585	11:71572024	rs657819	-232562	-0.2326	-4.972	9.912e-07	0.000255818
cg14274204	71804585	11:71391924	rs56046689	-412662	-0.2533	-4.95	1.1e-06	0.000281419
cg14274204	71804585	11:71590682	rs115457937	-213904	-0.305	-4.93	1.213e-06	0.000306602
cg14274204	71804585	11:71596309	rs60057760	-208277	-0.298	-4.93	1.216e-06	0.000307245
cg14274204	71804585	11:71608520	rs75986376	-196066	-0.298	-4.926	1.234e-06	0.000311093
cg14274204	71804585	11:71387972	rs56721184	-416614	-0.248	-4.9	1.4e-06	0.000349281
cg14274204	71804585	11:71393469	rs60417322	-411117	-0.2483	-4.899	1.408e-06	0.000350887
cg14274204	71804585	11:71388384	rs111645228	-416202	-0.2479	-4.899	1.41e-06	0.000351256
cg14274204	71804585	11:71620762	rs10793007	-183824	0.2013	4.897	1.419e-06	0.000353106
cg14274204	71804585	11:71576572	rs60258791	-228014	-0.2347	-4.891	1.46e-06	0.00036304
cg14274204	71804585	11:71388964	rs139863965	-415622	-0.2738	-4.891	1.464e-06	0.000363632
cg14274204	71804585	11:71397631	rs149683071	-406955	-0.2503	-4.89	1.472e-06	0.000365215
cg14274204	71804585	11:71601273	rs115816951	-203313	-0.2952	-4.888	1.482e-06	0.000367426
cg14274204	71804585	11:71388992	rs149832568	-415594	-0.2437	-4.855	1.733e-06	0.000420523
cg14274204	71804585	11:71778822	rs575871	-25764	0.2905	4.841	1.86e-06	0.000445404
cg14274204	71804585	11:71613073	rs113210471	-191513	-0.2965	-4.829	1.963e-06	0.000465109
cg14274204	71804585	11:71596228	rs111893693	-208358	-0.2929	-4.79	2.367e-06	0.000548484
cg14274204	71804585	11:71586324	rs35847388	-218262	-0.2275	-4.778	2.506e-06	0.000578108
cg14274204	71804585	11:71562302	rs515358	-242284	-0.2238	-4.742	2.961e-06	0.000673159
cg14274204	71804585	11:71576095	rs1783961	-228491	-0.2243	-4.738	3.015e-06	0.000684973
cg14274204	71804585	11:71566615	rs672424	-237971	-0.2231	-4.724	3.212e-06	0.000725326
cg14274204	71804585	11:71559269	rs658661	-245317	-0.223	-4.712	3.408e-06	0.000765481
cg14274204	71804585	11:71854008	rs61889222	49421	0.2946	4.681	3.931e-06	0.000869615
cg14274204	71804585	11:71854009	rs648612	49422	0.2946	4.681	3.931e-06	0.000869615
cg14274204	71804585	11:71570446	rs693648	-234140	-0.2215	-4.68	3.948e-06	0.000872802
cg14274204	71804585	11:71407668	rs60884765	-396918	-0.2255	-4.679	3.959e-06	0.000874373
cg14274204	71804585	11:71555904	rs604671	-248682	-0.2216	-4.679	3.973e-06	0.000877044
cg14274204	71804585	11:71555818	rs528942	-248768	-0.2216	-4.679	3.974e-06	0.000877044
cg14274204	71804585	11:71560580	rs674735	-244006	-0.2213	-4.674	4.053e-06	0.000892792
cg14274204	71804585	11:71562576	rs596629	-242010	-0.2212	-4.674	4.062e-06	0.00089419
cg14274204	71804585	11:71576365	rs3016289	-228221	-0.223	-4.664	4.243e-06	0.000929176
cg14274204	71804585	11:71576480	rs2945921	-228106	-0.223	-4.664	4.252e-06	0.000930844
cg14274204	71804585	11:71559811	rs671394	-244775	-0.2227	-4.664	4.255e-06	0.000931198
cg14274204	71804585	11:71575294	rs548127	-229292	-0.2227	-4.663	4.269e-06	0.000933352
cg14274204	71804585	11:71571119	rs1791452	-233467	-0.2216	-4.662	4.285e-06	0.000936243
cg14274204	71804585	11:71494103	rs147784943	-310483	-0.2779	-4.662	4.297e-06	0.000938256
cg14274204	71804585	11:71570977	rs12291678	-233609	-0.2216	-4.661	4.306e-06	0.000939526
cg14274204	71804585	11:71570982	rs635442	-233604	-0.2216	-4.661	4.306e-06	0.000939526
cg14274204	71804585	11:71570993	rs1791451	-233593	-0.2216	-4.661	4.309e-06	0.000939658
cg14274204	71804585	11:71572209	rs656990	-232377	-0.2201	-4.652	4.483e-06	0.000975706
cg14274204	71804585	11:71572251	rs566965	-232335	-0.22	-4.652	4.486e-06	0.000976044
cg14274204	71804585	11:71572695	rs654780	-231891	-0.22	-4.652	4.488e-06	0.000976164
cg14274204	71804585	11:71572543	rs655259	-232043	-0.22	-4.652	4.491e-06	0.000976186
cg14274204	71804585	11:71573206	rs2845856	-231380	-0.22	-4.652	4.491e-06	0.000976186
cg14274204	71804585	11:71560662	rs675156	-243924	-0.2208	-4.651	4.504e-06	0.000978696
cg14274204	71804585	11:71573771	rs513292	-230815	-0.2199	-4.651	4.51e-06	0.000979684
cg14274204	71804585	11:71575002	rs613535	-229584	-0.2197	-4.65	4.535e-06	0.000983528
cg14274204	71804585	11:71575060	rs613140	-229526	-0.2197	-4.65	4.537e-06	0.000983646
cg14274204	71804585	11:71574910	rs613971	-229676	-0.2197	-4.65	4.539e-06	0.000983763
cg14274204	71804585	11:71839257	rs12290749	34670	-0.2723	-4.588	6.012e-06	0.00127231
cg14274204	71804585	11:71598666	rs60680251	-205920	-0.2895	-4.559	6.873e-06	0.00144364
cg14274204	71804585	11:71637954	rs200036412	-166632	-0.2539	-4.557	6.934e-06	0.00145464
cg14274204	71804585	11:71491557	rs59874980	-313029	-0.277	-4.544	7.35e-06	0.00153495
cg14274204	71804585	11:71491309	rs60134124	-313277	-0.277	-4.544	7.351e-06	0.00153495
cg14274204	71804585	11:71494085	rs144299510	-310501	-0.2792	-4.543	7.383e-06	0.00154115
cg14274204	71804585	11:71860492	rs140133190	55905	0.2879	4.542	7.397e-06	0.00154165
cg14274204	71804585	11:71860497	rs150511293	55910	0.2879	4.542	7.397e-06	0.00154165
cg14274204	71804585	11:71860501	rs140907400	55914	0.2879	4.542	7.397e-06	0.00154165
cg14274204	71804585	11:71494203	rs145811849	-310383	-0.2768	-4.542	7.404e-06	0.00154165
cg14274204	71804585	11:71494129	rs139567594	-310457	-0.2768	-4.542	7.406e-06	0.00154165
cg14274204	71804585	11:71494133	rs144990809	-310453	-0.2768	-4.542	7.406e-06	0.00154165
cg14274204	71804585	11:71503501	rs112793304	-301085	-0.2523	-4.502	8.889e-06	0.00182165
cg14274204	71804585	11:71502930	rs74808860	-301656	-0.2522	-4.499	9.006e-06	0.00184338
cg14274204	71804585	11:71534911	rs113922884	-269675	-0.277	-4.49	9.348e-06	0.00190528
cg14274204	71804585	11:71852973	rs520360	48386	0.2699	4.44	1.167e-05	0.00232714
cg14274204	71804585	11:71528428	rs139581784	-276158	-0.2623	-4.44	1.168e-05	0.00232844
cg14274204	71804585	11:71533375	rs143630406	-271211	-0.2701	-4.417	1.293e-05	0.00254972
cg14274204	71804585	11:71533389	rs113454825	-271197	-0.2701	-4.417	1.293e-05	0.00254972
cg14274204	71804585	11:71530920	rs112242950	-273666	-0.2699	-4.414	1.311e-05	0.00258219
cg14274204	71804585	11:71528530	rs111619347	-276056	-0.2697	-4.412	1.325e-05	0.00260595
cg14274204	71804585	11:71526535	rs111703885	-278051	-0.2695	-4.409	1.338e-05	0.00262692
cg14274204	71804585	11:71503729	rs148906356	-300857	-0.2469	-4.401	1.387e-05	0.00271284
cg14274204	71804585	11:71566855	rs57579509	-237731	-0.2144	-4.375	1.558e-05	0.00301145
cg14274204	71804585	11:71566806	rs692940	-237780	-0.2065	-4.364	1.634e-05	0.00313586
cg14274204	71804585	11:71522726	rs147261185	-281860	-0.2619	-4.347	1.758e-05	0.00334997
cg14274204	71804585	11:71568849	rs117372845	-235737	-0.206	-4.345	1.773e-05	0.00337378
cg14274204	71804585	11:71568866	rs144784419	-235720	-0.206	-4.345	1.773e-05	0.00337378
cg14274204	71804585	11:71511423	rs147366569	-293163	-0.2622	-4.337	1.837e-05	0.00348375
cg14274204	71804585	11:71567338	rs34387204	-237248	-0.2054	-4.33	1.891e-05	0.0035771
cg14274204	71804585	11:71567871	rs2511098	-236715	-0.2053	-4.33	1.894e-05	0.00358076
cg14274204	71804585	11:71567504	rs2460252	-237082	-0.2053	-4.33	1.895e-05	0.00358165
cg14274204	71804585	11:71567640	rs2511097	-236946	-0.2053	-4.33	1.897e-05	0.00358442
cg14274204	71804585	11:71568252	rs58753893	-236334	-0.2053	-4.329	1.901e-05	0.00358795
cg14274204	71804585	11:71569843	rs562469	-234743	-0.2052	-4.329	1.904e-05	0.00359261
cg14274204	71804585	11:71568977	rs148127376	-235609	-0.2052	-4.328	1.906e-05	0.00359537
cg14274204	71804585	11:71568783	rs138934849	-235803	-0.2052	-4.328	1.908e-05	0.00359814
cg14274204	71804585	11:71569205	rs607319	-235381	-0.2052	-4.328	1.911e-05	0.00360178
cg14274204	71804585	11:71570656	rs531326	-233930	-0.2051	-4.327	1.917e-05	0.00361208
cg14274204	71804585	11:71556165	rs603680	-248421	-0.2053	-4.325	1.935e-05	0.00364294
cg14274204	71804585	11:71557415	rs36031497	-247171	-0.205	-4.319	1.981e-05	0.00372226
cg14274204	71804585	11:71565031	rs58569347	-239555	-0.2045	-4.311	2.056e-05	0.00385351
cg14274204	71804585	11:71567674	rs2460253	-236912	-0.2052	-4.308	2.086e-05	0.00390539
cg14274204	71804585	11:71523561	rs117278305	-281025	-0.2544	-4.256	2.604e-05	0.00474977
cg14274204	71804585	11:71497616	rs113576471	-306970	-0.2415	-4.192	3.409e-05	0.00604621
cg14274204	71804585	11:71511206	rs369262842	-293380	-0.263	-4.181	3.58e-05	0.00630962
cg14274204	71804585	11:71618452	rs9735988	-186134	0.2711	4.172	3.713e-05	0.00648801
cg14274204	71804585	11:71617719	rs4269951	-186867	0.2711	4.172	3.714e-05	0.00648808
cg14274204	71804585	11:71545289	rs111563159	-259297	-0.257	-4.171	3.725e-05	0.00650055
cg14274204	71804585	11:71494309	rs138286719	-310277	-0.2403	-4.167	3.796e-05	0.00659711
cg14274204	71804585	11:71504211	rs111851258	-300375	-0.2395	-4.147	4.124e-05	0.00707406
cg14274204	71804585	11:71502369	rs140832990	-302217	-0.2345	-4.104	4.929e-05	0.00826342
cg14274204	71804585	11:71516771	rs143627111	-287815	-0.2576	-4.097	5.079e-05	0.0084634
cg14274204	71804585	11:71515414	rs112603823	-289172	-0.2577	-4.097	5.079e-05	0.0084634
cg14274204	71804585	11:71521707	rs111949989	-282879	-0.257	-4.097	5.08e-05	0.0084634
cg14274204	71804585	11:71516891	rs113755421	-287695	-0.2576	-4.097	5.08e-05	0.0084634
cg14274204	71804585	11:71519524	rs111636055	-285062	-0.2573	-4.097	5.085e-05	0.0084634
cg14274204	71804585	11:71514780	rs61889030	-289806	-0.2577	-4.097	5.089e-05	0.0084634
cg14274204	71804585	11:71514446	rs183686301	-290140	-0.2577	-4.097	5.089e-05	0.0084634
cg14274204	71804585	11:71522461	rs113897858	-282125	-0.2569	-4.097	5.09e-05	0.0084634
cg14274204	71804585	11:71509494	rs112985036	-295092	-0.2578	-4.094	5.154e-05	0.00855757
cg14274204	71804585	11:71509167	rs112017440	-295419	-0.2578	-4.093	5.162e-05	0.00856663
cg14274204	71804585	11:71509320	rs147769545	-295266	-0.2577	-4.092	5.186e-05	0.00859799
cg14274204	71804585	11:71529890	rs201946396	-274696	-0.2548	-4.057	5.981e-05	0.00972926
cg05193757	117620552	11:117614720	rs1939977	-5833	-0.4233	-10.22	6.314e-22	1.24e-18
cg05193757	117620552	11:117615003	rs12289673	-5550	-0.4109	-10.05	2.619e-21	4.90803e-18
cg05193757	117620552	11:117615068	rs12289727	-5485	-0.4109	-10.05	2.623e-21	4.90803e-18
cg05193757	117620552	11:117610516	rs199884067	-10037	-0.4491	-10.03	2.943e-21	5.47427e-18
cg05193757	117620552	11:117611292	rs10466534	-9261	-0.4491	-10.03	2.95e-21	5.47427e-18
cg05193757	117620552	11:117614122	rs11216521	-6431	-0.4508	-10	3.763e-21	6.90684e-18
cg05193757	117620552	11:117615371	rs12291096	-5182	-0.4081	-9.983	4.468e-21	8.17855e-18
cg05193757	117620552	11:117610511	rs201767596	-10042	-0.4511	-9.956	5.547e-21	1.01261e-17
cg05193757	117620552	11:117615875	rs11216523	-4678	-0.4021	-9.895	9.067e-21	1.64184e-17
cg05193757	117620552	11:117615877	rs11216524	-4676	-0.4021	-9.895	9.067e-21	1.64184e-17
cg05193757	117620552	11:117610854	rs1942931	-9699	-0.4801	-9.868	1.123e-20	2.01725e-17
cg06862136	112370276	11:112386519	rs73564210	16241	0.4178	9.858	1.218e-20	2.18208e-17
cg06862136	112370276	11:112379220	rs3832758	8942	0.4042	9.83	1.524e-20	2.69446e-17
cg06862136	112370276	11:112375996	rs56288621	5718	0.4048	9.827	1.56e-20	2.75088e-17
cg06862136	112370276	11:112375082	rs73562294	4804	0.4052	9.819	1.662e-20	2.91549e-17
cg05193757	117620552	11:117620420	rs11216527	-133	-0.4068	-9.811	1.765e-20	3.08013e-17
cg06862136	112370276	11:112377549	rs56232946	7271	0.4021	9.762	2.617e-20	4.49706e-17
cg06862136	112370276	11:112377592	rs58653596	7314	0.3992	9.723	3.548e-20	6.08138e-17
cg06862136	112370276	11:112370070	rs55752079	-207	0.4045	9.672	5.326e-20	8.99165e-17
cg06862136	112370276	11:112385660	rs12574627	15382	0.4073	9.662	5.78e-20	9.73372e-17
cg05193757	117620552	11:117605839	rs10892166	-14714	-0.4436	-9.587	1.038e-19	1.73933e-16
cg06862136	112370276	11:112389814	rs7945967	19536	0.4045	9.502	2.033e-19	3.36476e-16
cg06862136	112370276	11:112368542	rs59955121	-1735	0.4011	9.451	3.011e-19	4.91102e-16
cg06862136	112370276	11:112368112	rs58513206	-2165	0.4011	9.444	3.177e-19	5.16926e-16
cg06862136	112370276	11:112390956	rs59552698	20678	0.4062	9.419	3.874e-19	6.27303e-16
cg06862136	112370276	11:112383886	rs59136532	13608	0.3837	9.29	1.055e-18	1.69609e-15
cg05193757	117620552	11:117612002	rs7929757	-8551	-0.4221	-9.269	1.239e-18	1.98244e-15
cg06862136	112370276	11:112385822	rs12574647	15544	0.3877	9.233	1.628e-18	2.58642e-15
cg06862136	112370276	11:112391186	rs60426744	20908	0.3936	9.182	2.405e-18	3.81186e-15
cg06862136	112370276	11:112388452	rs60222832	18174	0.3842	9.154	2.98e-18	4.71214e-15
cg05193757	117620552	11:117618713	rs11605423	-1840	-0.4706	-9.115	4.03e-18	6.34267e-15
cg05193757	117620552	11:117617127	rs60816279	-3426	-0.4658	-9.096	4.663e-18	7.3048e-15
cg05193757	117620552	11:117617219	rs59810418	-3334	-0.4658	-9.096	4.663e-18	7.3048e-15
cg06862136	112370276	11:112366019	rs57569925	-4258	0.3691	8.781	4.956e-17	6.66353e-14
cg06862136	112370276	11:112387005	rs73564214	16727	0.4333	8.718	7.915e-17	1.03327e-13
cg06862136	112370276	11:112385759	rs12574622	15481	0.4394	8.701	8.974e-17	1.16925e-13
cg06862136	112370276	11:112358429	rs35323386	-11848	0.3652	8.637	1.444e-16	1.84223e-13
cg05193757	117620552	11:117604493	rs4142639	-16060	-0.3889	-8.628	1.546e-16	1.96492e-13
cg05193757	117620552	11:117604207	rs4142640	-16346	-0.4029	-8.551	2.714e-16	3.37304e-13
cg06862136	112370276	11:112361133	rs12361507	-9144	0.3614	8.536	3.026e-16	3.7401e-13
cg06862136	112370276	11:112351722	rs11214223	-18555	0.3661	8.524	3.294e-16	4.04906e-13
cg06862136	112370276	11:112382085	rs76231586	11807	0.4363	8.462	5.181e-16	6.29963e-13
cg05193757	117620552	11:117597660	rs734378	-22893	-0.3753	-8.4	8.099e-16	9.74214e-13
cg05193757	117620552	11:117587085	rs73598652	-33468	-0.4121	-8.388	8.841e-16	1.0578e-12
cg05193757	117620552	11:117601018	rs60044901	-19535	-0.3678	-8.381	9.339e-16	1.1154e-12
cg06862136	112370276	11:112353475	rs12362689	-16802	0.358	8.365	1.042e-15	1.23358e-12
cg05193757	117620552	11:117587353	rs12291995	-33200	-0.4113	-8.364	1.057e-15	1.24914e-12
cg05193757	117620552	11:117581589	rs11216510	-38964	-0.4209	-8.347	1.192e-15	1.39401e-12
cg05193757	117620552	11:117600136	rs10160584	-20417	-0.3931	-8.345	1.211e-15	1.40646e-12
cg06862136	112370276	11:112358024	rs10891377	-12253	0.3404	8.297	1.709e-15	1.97462e-12
cg05193757	117620552	11:117613813	rs11826147	-6740	-0.4636	-8.163	4.439e-15	4.87793e-12
cg05193757	117620552	11:117593097	rs7937973	-27456	-0.3846	-8.094	7.238e-15	7.5241e-12
cg05193757	117620552	11:117588733	rs11216513	-31820	-0.4259	-7.994	1.451e-14	1.4248e-11
cg05193757	117620552	11:117589395	rs142527056	-31158	-0.4246	-7.963	1.802e-14	1.70196e-11
cg05193757	117620552	11:117591480	rs73598666	-29073	-0.3295	-7.941	2.1e-14	1.7423e-11
cg05193757	117620552	11:117591241	rs75935357	-29312	-0.414	-7.928	2.311e-14	1.90076e-11
cg05193757	117620552	11:117585424	rs11827322	-35129	-0.4295	-7.921	2.412e-14	1.97419e-11
cg05193757	117620552	11:117579531	rs7934773	-41022	-0.4312	-7.907	2.666e-14	2.17153e-11
cg05193757	117620552	11:117577925	rs7927379	-42628	-0.4213	-7.904	2.723e-14	2.20994e-11
cg05193757	117620552	11:117575862	rs7104002	-44691	-0.4314	-7.9	2.799e-14	2.26616e-11
cg05193757	117620552	11:117586052	rs11458341	-34501	-0.4153	-7.882	3.175e-14	2.55523e-11
cg05193757	117620552	11:117586011	rs7108308	-34542	-0.415	-7.875	3.332e-14	2.672e-11
cg05193757	117620552	11:117574499	rs57145837	-46054	-0.4297	-7.853	3.875e-14	3.08906e-11
cg05193757	117620552	11:117574975	rs11828302	-45578	-0.4253	-7.849	3.985e-14	3.16925e-11
cg05193757	117620552	11:117599750	rs7944453	-20803	-0.3978	-7.81	5.216e-14	4.08555e-11
cg06862136	112370276	11:112366646	rs73562279	-3631	0.3568	7.345	1.187e-12	8.07656e-10
cg06862136	112370276	11:112372712	rs10749997	2434	0.2302	7.156	4.079e-12	2.64708e-09
cg06862136	112370276	11:112376523	rs10736459	6245	0.2269	7.059	7.599e-12	4.80187e-09
cg06862136	112370276	11:112368071	rs1894009	-2206	0.2279	7.056	7.719e-12	4.87313e-09
cg05193757	117620552	11:117619538	rs7924968	-1015	0.2953	7.011	1.028e-11	6.31244e-09
cg06862136	112370276	11:112384611	rs6589298	14333	0.2261	6.964	1.388e-11	8.34056e-09
cg06862136	112370276	11:112376266	rs10736458	5988	0.2254	6.944	1.574e-11	9.39954e-09
cg06862136	112370276	11:112351214	rs75159139	-19063	0.3623	6.931	1.713e-11	1.01576e-08
cg05193757	117620552	11:117583898	rs7950969	-36655	-0.279	-6.887	2.26e-11	1.30451e-08
cg06862136	112370276	11:112386545	rs10789892	16267	0.2205	6.854	2.778e-11	1.57782e-08
cg06862136	112370276	11:112350914	rs7130255	-19363	0.223	6.842	2.988e-11	1.69282e-08
cg06862136	112370276	11:112350577	rs6589297	-19700	0.2221	6.817	3.499e-11	1.97236e-08
cg06862136	112370276	11:112354129	rs7934997	-16148	0.2181	6.802	3.839e-11	2.14963e-08
cg06862136	112370276	11:112387698	rs7101551	17420	0.2197	6.746	5.407e-11	2.9684e-08
cg06862136	112370276	11:112357030	rs35337756	-13247	0.2148	6.736	5.767e-11	3.15063e-08
cg06862136	112370276	11:112352084	rs7104058	-18193	0.216	6.731	5.931e-11	3.23498e-08
cg06862136	112370276	11:112356738	rs7127888	-13539	0.2146	6.726	6.116e-11	3.3305e-08
cg06862136	112370276	11:112353154	rs1945110	-17123	0.2157	6.724	6.209e-11	3.37841e-08
cg06862136	112370276	11:112353256	rs1945108	-17021	0.2157	6.723	6.231e-11	3.38764e-08
cg06862136	112370276	11:112354418	rs9667356	-15859	0.2153	6.715	6.583e-11	3.57037e-08
cg06862136	112370276	11:112354967	rs11214224	-15310	0.215	6.708	6.856e-11	3.70948e-08
cg05193757	117620552	11:117606193	rs4936403	-14360	0.2529	6.705	6.994e-11	3.77807e-08
cg05193757	117620552	11:117606320	rs4936404	-14233	0.2509	6.698	7.268e-11	3.8825e-08
cg06862136	112370276	11:112360150	rs1945093	-10127	0.2157	6.686	7.842e-11	4.15289e-08
cg05193757	117620552	11:117580254	rs2508559	-40299	0.3235	6.681	8.08e-11	4.27221e-08
cg05193757	117620552	11:117580585	rs604245	-39968	0.3233	6.676	8.343e-11	4.39719e-08
cg06862136	112370276	11:112359962	rs7946315	-10315	0.2154	6.676	8.362e-11	4.39821e-08
cg05193757	117620552	11:117580509	rs655086	-40044	0.3232	6.676	8.364e-11	4.39821e-08
cg06862136	112370276	11:112351700	rs4441051	-18577	0.2158	6.649	9.84e-11	5.01389e-08
cg06862136	112370276	11:112355998	rs11420206	-14279	0.2144	6.646	1.002e-10	5.09405e-08
cg06862136	112370276	11:112389541	rs7945731	19263	0.217	6.635	1.075e-10	5.44462e-08
cg05193757	117620552	11:117613718	rs375624232	-6835	0.2572	6.616	1.201e-10	6.01048e-08
cg06862136	112370276	11:112391048	rs10789893	20770	0.216	6.591	1.399e-10	6.88375e-08
cg05193757	117620552	11:117589939	rs7102666	-30614	0.2707	6.563	1.657e-10	8.05324e-08
cg06862136	112370276	11:112439654	rs61903164	69376	0.3317	6.562	1.665e-10	8.08628e-08
cg06862136	112370276	11:112439252	rs61903163	68974	0.3313	6.557	1.717e-10	8.31485e-08
cg05193757	117620552	11:117585602	rs7930469	-34951	0.28	6.513	2.246e-10	1.0662e-07
cg06862136	112370276	11:112447651	rs12294697	77373	0.327	6.472	2.868e-10	1.33975e-07
cg06862136	112370276	11:112342042	rs35105533	-28235	0.3131	6.457	3.147e-10	1.45896e-07
cg05193757	117620552	11:117603231	rs17121153	-17322	-0.2603	-6.441	3.462e-10	1.5962e-07
cg06862136	112370276	11:112452797	rs7106735	82519	0.325	6.429	3.72e-10	1.70698e-07
cg06862136	112370276	11:112452906	rs4529911	82628	0.325	6.428	3.729e-10	1.70994e-07
cg06862136	112370276	11:112452494	rs7106333	82216	0.3245	6.42	3.906e-10	1.779e-07
cg06862136	112370276	11:112401451	rs11214237	31173	0.2505	6.414	4.044e-10	1.83688e-07
cg06862136	112370276	11:112401455	rs35091489	31177	0.2505	6.414	4.044e-10	1.83688e-07
cg06862136	112370276	11:112271995	rs1525407	-98282	0.2842	6.315	7.26e-10	3.09717e-07
cg06862136	112370276	11:112269753	rs11214192	-100524	0.284	6.305	7.732e-10	3.26544e-07
cg06862136	112370276	11:112402755	rs7948394	32477	0.2447	6.283	8.786e-10	3.66236e-07
cg06862136	112370276	11:112414098	rs10891386	43820	0.2432	6.274	9.277e-10	3.83852e-07
cg05193757	117620552	11:117619027	rs10892167	-1526	0.2492	6.273	9.291e-10	3.84196e-07
cg05193757	117620552	11:117574397	rs650162	-46156	0.314	6.25	1.067e-09	4.37993e-07
cg05193757	117620552	11:117618437	rs4936406	-2116	0.2477	6.237	1.15e-09	4.71202e-07
cg05193757	117620552	11:117617279	rs7942226	-3274	0.246	6.236	1.152e-09	4.71735e-07
cg05193757	117620552	11:117607138	rs1942930	-13415	0.2365	6.232	1.184e-09	4.8425e-07
cg05193757	117620552	11:117606937	rs7951237	-13616	0.2365	6.232	1.185e-09	4.84364e-07
cg05193757	117620552	11:117613203	rs7947338	-7350	0.2447	6.186	1.541e-09	6.22326e-07
cg05193757	117620552	11:117614796	rs869005	-5757	0.2424	6.161	1.78e-09	7.15413e-07
cg05193757	117620552	11:117585714	rs7107887	-34839	-0.2657	-6.124	2.205e-09	8.79407e-07
cg05193757	117620552	11:117611162	rs1939979	-9391	0.2412	6.106	2.439e-09	9.66438e-07
cg05193757	117620552	11:117579270	rs670972	-41283	0.3016	6.055	3.273e-09	1.27442e-06
cg06862136	112370276	11:112427171	rs11214240	56893	0.2303	6.055	3.276e-09	1.27485e-06
cg06862136	112370276	11:112415125	rs10682807	44847	0.231	6.045	3.464e-09	1.34335e-06
cg15412087	120085144	11:120056416	rs2444239	-28729	-0.149	-6.006	4.305e-09	1.64022e-06
cg05193757	117620552	11:117592602	rs4938434	-27951	0.2313	5.954	5.768e-09	2.17305e-06
cg05193757	117620552	11:117586059	rs4936398	-34494	0.2338	5.949	5.95e-09	2.23911e-06
cg05193757	117620552	11:117581785	rs693992	-38768	0.2958	5.926	6.779e-09	2.54397e-06
cg05193757	117620552	11:117581228	rs641569	-39325	0.2957	5.919	7.041e-09	2.63788e-06
cg05193757	117620552	11:117581240	rs601503	-39313	0.2957	5.919	7.052e-09	2.64054e-06
cg05193757	117620552	11:117579815	rs634416	-40738	0.2957	5.916	7.163e-09	2.67912e-06
cg05193757	117620552	11:117575841	rs585718	-44712	0.2956	5.908	7.498e-09	2.80131e-06
cg05193757	117620552	11:117575629	rs2508560	-44924	0.2956	5.905	7.593e-09	2.83052e-06
cg06862136	112370276	11:112429525	rs7129915	59247	0.2239	5.879	8.799e-09	3.26384e-06
cg05193757	117620552	11:117591292	rs4936399	-29261	0.2374	5.867	9.394e-09	3.47498e-06
cg05193757	117620552	11:117615502	rs748771	-5051	0.2417	5.866	9.451e-09	3.49414e-06
cg06862136	112370276	11:112397394	rs10891381	27116	0.228	5.861	9.71e-09	3.584e-06
cg06862136	112370276	11:112400860	rs1945101	30582	0.2277	5.844	1.069e-08	3.90295e-06
cg06862136	112370276	11:112403364	rs952909	33086	0.2262	5.843	1.072e-08	3.91178e-06
cg05193757	117620552	11:117584368	rs2156233	-36185	0.231	5.834	1.125e-08	4.08746e-06
cg06862136	112370276	11:112400796	rs10891383	30518	0.2274	5.831	1.146e-08	4.16152e-06
cg05193757	117620552	11:117590911	rs948772	-29642	0.2357	5.803	1.337e-08	4.79564e-06
cg05193757	117620552	11:117577674	rs668213	-42879	0.2297	5.778	1.535e-08	5.4651e-06
cg06862136	112370276	11:112420704	rs17114058	50426	0.2212	5.766	1.64e-08	5.82969e-06
cg05193757	117620552	11:117585788	rs4529912	-34765	0.2259	5.746	1.832e-08	6.45767e-06
cg06862136	112370276	11:112395110	rs10891379	24832	0.2265	5.742	1.868e-08	6.57768e-06
cg06862136	112370276	11:112396597	rs10789894	26319	0.2242	5.727	2.029e-08	7.09988e-06
cg05193757	117620552	11:117593985	rs7928408	-26568	0.2248	5.704	2.301e-08	7.96498e-06
cg06862136	112370276	11:112407954	rs10789897	37676	0.2172	5.687	2.515e-08	8.67899e-06
cg06862136	112370276	11:112429502	rs7114105	59224	0.2146	5.649	3.097e-08	1.06547e-05
cg06862136	112370276	11:112405413	rs10891385	35135	0.2178	5.641	3.221e-08	1.10643e-05
cg06862136	112370276	11:112281913	rs35620300	-88364	0.3045	5.549	5.271e-08	1.77709e-05
cg05193757	117620552	11:117604229	rs1939983	-16324	0.2176	5.511	6.448e-08	2.15771e-05
cg05193757	117620552	11:117605046	rs1942928	-15507	0.218	5.508	6.542e-08	2.18807e-05
cg05193757	117620552	11:117604479	rs4142636	-16074	0.2179	5.508	6.558e-08	2.19234e-05
cg06862136	112370276	11:112332825	rs11214211	-37452	0.297	5.507	6.604e-08	2.20553e-05
cg06862136	112370276	11:112324924	rs201817821	-45353	0.2977	5.466	8.181e-08	2.70537e-05
cg06862136	112370276	11:112324927	rs5794795	-45350	0.2977	5.466	8.181e-08	2.70537e-05
cg06862136	112370276	11:112404454	rs1945116	34176	0.2115	5.462	8.353e-08	2.75954e-05
cg15412087	120085144	11:120057343	rs508205	-27802	-0.1347	-5.398	1.166e-07	3.76166e-05
cg05193757	117620552	11:117600616	rs11600991	-19937	0.2123	5.388	1.229e-07	3.95732e-05
cg06862136	112370276	11:112272154	rs5794792	-98123	0.3046	5.383	1.258e-07	4.04297e-05
cg06862136	112370276	11:112404395	rs10891384	34117	0.207	5.372	1.332e-07	4.26654e-05
cg05193757	117620552	11:117599333	rs1942926	-21220	0.2132	5.369	1.351e-07	4.32124e-05
cg06862136	112370276	11:112286332	rs78256848	-83945	0.3042	5.354	1.464e-07	4.65175e-05
cg06862136	112370276	11:112400323	rs7131060	30045	0.2066	5.343	1.546e-07	4.88924e-05
cg06862136	112370276	11:112399700	rs10789895	29422	0.2058	5.342	1.558e-07	4.92256e-05
cg05193757	117620552	11:117596086	rs1893035	-24467	0.2118	5.329	1.665e-07	5.19725e-05
cg05193757	117620552	11:117596927	rs948104	-23626	0.2115	5.324	1.705e-07	5.31227e-05
cg05193757	117620552	11:117595260	rs4936401	-25293	0.2076	5.249	2.498e-07	7.56264e-05
cg05193757	117620552	11:117599254	rs34731965	-21299	0.2056	5.216	2.955e-07	8.79598e-05
cg06862136	112370276	11:112399722	rs10789896	29444	0.201	5.207	3.095e-07	9.17621e-05
cg05193757	117620552	11:117582263	rs6589619	-38290	0.2135	5.178	3.587e-07	0.000104419
cg05193757	117620552	11:117582054	rs948777	-38499	0.2133	5.172	3.684e-07	0.000106873
cg05193757	117620552	11:117581772	rs629060	-38781	0.2133	5.169	3.745e-07	0.000108363
cg05193757	117620552	11:117605098	rs1942929	-15455	0.2113	5.163	3.85e-07	0.000110452
cg06862136	112370276	11:112401918	rs72396673	31640	0.2077	5.12	4.789e-07	0.000135203
cg05193757	117620552	11:117597995	rs10790202	-22558	0.2001	5.088	5.603e-07	0.000156432
cg15412087	120085144	11:120058640	rs12791292	-26505	0.1268	5.086	5.67e-07	0.000158087
cg15412087	120085144	11:120058623	rs12790943	-26522	0.1268	5.084	5.705e-07	0.000158997
cg06862136	112370276	11:112318047	rs11214208	-52230	0.278	5.075	5.967e-07	0.00016541
cg06862136	112370276	11:112240104	rs2177745	-130173	0.2882	5.068	6.187e-07	0.0001699
cg06862136	112370276	11:112238477	rs17491702	-131800	0.2881	5.065	6.295e-07	0.000172514
cg15412087	120085144	11:120060102	rs12273399	-25043	0.1285	5.043	6.997e-07	0.000188005
cg05193757	117620552	11:117581689	rs588930	-38864	0.2291	5.039	7.135e-07	0.000191206
cg06862136	112370276	11:112385931	rs5794801	15653	-0.1814	-5.039	7.136e-07	0.000191206
cg15412087	120085144	11:120058685	rs12278345	-26460	0.1261	5.028	7.548e-07	0.000201417
cg05193757	117620552	11:117568636	rs58789559	-51917	-0.2524	-4.948	1.114e-06	0.000284352
cg05193757	117620552	11:117572183	rs73596628	-48370	-0.2555	-4.924	1.247e-06	0.000314252
cg05193757	117620552	11:117572288	rs7101613	-48265	-0.1644	-4.881	1.536e-06	0.000378723
cg05193757	117620552	11:117603858	rs76276474	-16695	0.2171	4.877	1.568e-06	0.00038573
cg15412087	120085144	11:120060793	rs10892547	-24352	0.1233	4.852	1.765e-06	0.000427518
cg05193757	117620552	11:117608613	rs1939981	-11940	0.1446	4.819	2.058e-06	0.000484381
cg06862136	112370276	11:112306986	rs71478735	-63291	0.2688	4.816	2.091e-06	0.000490776
cg06862136	112370276	11:112375626	rs149822816	5348	-0.1796	-4.81	2.15e-06	0.000503221
cg06862136	112370276	11:112385164	rs61901451	14886	-0.1785	-4.778	2.504e-06	0.000578043
cg06862136	112370276	11:112228831	rs12799421	-141446	0.2813	4.769	2.605e-06	0.000597062
cg06862136	112370276	11:112312075	rs11214206	-58202	0.2635	4.756	2.776e-06	0.000634312
cg05193757	117620552	11:117596981	rs4989508	-23572	0.1937	4.736	3.047e-06	0.000691777
cg05193757	117620552	11:117571426	rs7130852	-49127	-0.1547	-4.682	3.92e-06	0.000867751
cg05193757	117620552	11:117562516	rs142190677	-58037	-0.2312	-4.64	4.74e-06	0.00102403
cg05193757	117620552	11:117564880	rs11600672	-55673	-0.241	-4.635	4.848e-06	0.00104602
cg06862136	112370276	11:112345961	rs5794797	-24316	-0.1678	-4.633	4.891e-06	0.00105496
cg05193757	117620552	11:117566167	rs73596608	-54386	-0.2355	-4.558	6.911e-06	0.00145026
cg06862136	112370276	11:112341198	rs11214218	-29079	-0.1649	-4.554	7.029e-06	0.00147227
cg06862136	112370276	11:112308689	rs11214204	-61588	0.2353	4.462	1.06e-05	0.00213271
cg06862136	112370276	11:112308725	rs11214205	-61552	0.2353	4.462	1.06e-05	0.00213271
cg05193757	117620552	11:117592528	rs7396992	-28025	0.2271	4.462	1.062e-05	0.00213418
cg05193757	117620552	11:117622809	rs4576856	2255	0.1619	4.344	1.783e-05	0.00339185
cg05193757	117620552	11:117571475	rs12099002	-49078	-0.1412	-4.257	2.596e-05	0.00473646
cg15412087	120085144	11:120037862	rs12802652	-47283	0.1311	4.216	3.088e-05	0.00554108
cg15412087	120085144	11:120064556	rs12807240	-20589	0.1285	4.16	3.915e-05	0.00677595
cg15412087	120085144	11:120038717	rs12808627	-46428	0.1256	4.092	5.186e-05	0.00859799
cg15412087	120085144	11:120064501	rs12807541	-20644	0.125	4.07	5.69e-05	0.00932343
cg06862136	112370276	11:112158076	rs76939972	-212201	0.2087	4.063	5.854e-05	0.0095411
cg21462428	4381447	12:3894253	rs56267008	-487195	-0.3242	-4.088	5.274e-05	0.00872456
cg24482434	109252607	12:109259803	rs7486172	7194	0.3351	6.352	5.858e-10	2.55903e-07
cg24482434	109252607	12:109260680	rs76957559	8071	0.3361	6.352	5.864e-10	2.56e-07
cg24482434	109252607	12:109196898	rs76442019	-55710	0.4282	6.26	1.002e-09	4.12316e-07
cg24482434	109252607	12:109149871	rs78911475	-102737	0.3043	5.211	3.028e-07	8.99737e-05
cg24482434	109252607	12:109136457	rs59093558	-116151	0.2984	5.116	4.885e-07	0.00013751
cg25383629	110267595	12:110705800	rs1986123	438203	0.1607	4.377	1.541e-05	0.00298287
cg25383629	110267595	12:110723203	rs3026445	455606	0.1598	4.333	1.869e-05	0.00354244
cg25383629	110267595	12:110578192	rs12297035	310595	0.1543	4.236	2.838e-05	0.00512937
cg25383629	110267595	12:110583603	rs147861077	316006	0.1542	4.235	2.846e-05	0.00514245
cg25383629	110267595	12:110615249	rs61940949	347652	0.1536	4.219	3.047e-05	0.00547334
cg25383629	110267595	12:110629492	rs7296679	361895	0.1556	4.199	3.318e-05	0.00590658
cg25383629	110267595	12:110697448	rs10774599	429851	0.1549	4.168	3.775e-05	0.00656909
cg25383629	110267595	12:110417900	rs11069168	150303	-0.2226	-4.16	3.905e-05	0.00676385
cg25383629	110267595	12:110572140	rs17789061	304543	0.1522	4.16	3.907e-05	0.00676558
cg25383629	110267595	12:110549533	rs11832936	281936	0.1514	4.154	4.002e-05	0.00690157
cg25383629	110267595	12:110556712	rs7306072	289115	0.1513	4.148	4.114e-05	0.00706042
cg25383629	110267595	12:110690569	rs3026427	422972	0.1535	4.144	4.185e-05	0.00717139
cg25383629	110267595	12:110519660	rs2041911	252063	0.1496	4.143	4.191e-05	0.00717985
cg24482434	109252607	12:109157829	rs58594956	-94779	0.3276	4.137	4.301e-05	0.00734588
cg25383629	110267595	12:110522399	rs768923	254802	0.1491	4.132	4.389e-05	0.00746948
cg24482434	109252607	12:109157724	rs59381557	-94884	0.3264	4.131	4.403e-05	0.00748573
cg25383629	110267595	12:110547162	rs1547975	279565	0.2139	4.09	5.222e-05	0.00864656
cg24482434	109252607	12:109932980	rs11830566	680371	0.2864	4.076	5.551e-05	0.00913344
cg24482434	109252607	12:109932984	rs11829700	680375	0.2864	4.076	5.551e-05	0.00913344
cg24482434	109252607	12:109933522	rs59505191	680913	0.2863	4.075	5.563e-05	0.00915095
cg25383629	110267595	12:110722632	rs3026444	455035	0.1839	4.061	5.903e-05	0.00961631
cg16719582	133090970	12:133064494	rs12426349	-26477	-0.6819	-17.47	4.634e-51	2.83775e-46
cg16719582	133090970	12:133062952	rs78532986	-28019	-0.6772	-17.46	5.254e-51	2.91571e-46
cg16719582	133090970	12:133065832	rs73486469	-25139	-0.6763	-17.45	5.627e-51	2.91571e-46
cg16719582	133090970	12:133069894	rs12423664	-21077	-0.6816	-17.41	8.915e-51	4.28948e-46
cg16719582	133090970	12:133071761	rs75312918	-19210	-0.68	-17.36	1.472e-50	6.6104e-46
cg16719582	133090970	12:133094111	rs74397112	3139	-0.684	-17.35	1.608e-50	6.76982e-46
cg16719582	133090970	12:133060439	rs75526993	-30532	-0.6782	-17.29	2.76e-50	1.09363e-45
cg16719582	133090970	12:133059428	rs75758998	-31543	-0.6777	-17.26	3.731e-50	1.39625e-45
cg16719582	133090970	12:133116893	rs139223084	25921	-0.7044	-17.21	6.44e-50	2.2832e-45
cg16719582	133090970	12:133108555	rs76734539	17583	-0.6782	-17.13	1.368e-49	4.30501e-45
cg16719582	133090970	12:133112530	rs138767083	21558	-0.6787	-17.13	1.381e-49	4.30501e-45
cg16719582	133090970	12:133114570	rs12424388	23598	-0.6789	-17.13	1.406e-49	4.30501e-45
cg16719582	133090970	12:133119022	rs77502095	28050	-0.6791	-17.12	1.519e-49	4.44878e-45
cg16719582	133090970	12:133118489	rs146050475	27517	-0.6792	-17.11	1.657e-49	4.65074e-45
cg16719582	133090970	12:133124753	rs79009737	33781	-0.6791	-17.1	1.884e-49	5.07636e-45
cg16719582	133090970	12:133113747	rs76636886	22775	-0.68	-17.08	2.353e-49	6.09621e-45
cg16719582	133090970	12:133109762	rs111279508	18790	-0.6777	-16.96	7.185e-49	1.79256e-44
cg16719582	133090970	12:133056435	rs77206294	-34536	-0.6722	-16.7	9.027e-48	2.17168e-43
cg16719582	133090970	12:133052449	rs1955367	-38522	-0.6903	-16.38	2.083e-46	4.83841e-42
cg16719582	133090970	12:133052257	rs1955368	-38714	-0.6899	-16.36	2.595e-46	5.82676e-42
cg16719582	133090970	12:133048600	rs75588192	-42371	-0.6798	-15.36	4.386e-42	9.53055e-38
cg16719582	133090970	12:133086888	rs117206641	-4083	-0.6637	-13.93	3.8e-36	6.9182e-32
cg11548404	133076621	12:133116893	rs139223084	40270	-0.7353	-13.71	2.963e-35	5.25242e-31
cg11548404	133076621	12:133124753	rs79009737	48130	-0.7061	-13.56	1.21e-34	1.94065e-30
cg11548404	133076621	12:133064494	rs12426349	-12128	-0.7002	-13.55	1.253e-34	1.96288e-30
cg11548404	133076621	12:133094111	rs74397112	17488	-0.7051	-13.55	1.292e-34	1.97798e-30
cg11548404	133076621	12:133069894	rs12423664	-6728	-0.7005	-13.53	1.59e-34	2.3801e-30
cg11548404	133076621	12:133071761	rs75312918	-4861	-0.6999	-13.52	1.649e-34	2.41476e-30
cg11548404	133076621	12:133062952	rs78532986	-13670	-0.6943	-13.51	1.799e-34	2.57837e-30
cg11548404	133076621	12:133109762	rs111279508	33139	-0.7063	-13.51	1.852e-34	2.59903e-30
cg11548404	133076621	12:133065832	rs73486469	-10790	-0.693	-13.5	2.057e-34	2.77664e-30
cg11548404	133076621	12:133119022	rs77502095	42399	-0.7036	-13.5	2.061e-34	2.77664e-30
cg11548404	133076621	12:133118489	rs146050475	41866	-0.7031	-13.48	2.525e-34	3.33505e-30
cg11548404	133076621	12:133114570	rs12424388	37947	-0.7018	-13.46	2.949e-34	3.82017e-30
cg11548404	133076621	12:133112530	rs138767083	35907	-0.7009	-13.44	3.474e-34	4.41535e-30
cg11548404	133076621	12:133059428	rs75758998	-17194	-0.6964	-13.43	3.892e-34	4.83165e-30
cg11548404	133076621	12:133060439	rs75526993	-16183	-0.6962	-13.43	3.945e-34	4.83165e-30
cg11548404	133076621	12:133108555	rs76734539	31932	-0.6991	-13.41	4.862e-34	5.74581e-30
cg11548404	133076621	12:133113747	rs76636886	37124	-0.7014	-13.38	5.955e-34	6.79893e-30
cg16719582	133090970	12:133142411	rs6560884	51439	0.5834	13.31	1.143e-33	1.20303e-29
cg16719582	133090970	12:133150506	rs7398059	59534	0.6139	13.26	1.863e-33	1.90143e-29
cg16719582	133090970	12:133138557	rs10781620	47585	0.5752	13.25	2.057e-33	2.04957e-29
cg23460285	133076686	12:133116893	rs139223084	40205	-0.6559	-13.13	6.136e-33	5.99028e-29
cg11548404	133076621	12:133056435	rs77206294	-20187	-0.6912	-13.08	9.72e-33	9.35361e-29
cg23460285	133076686	12:133069894	rs12423664	-6793	-0.6253	-12.98	2.498e-32	2.24807e-28
cg23460285	133076686	12:133064494	rs12426349	-12193	-0.6242	-12.98	2.503e-32	2.24807e-28
cg23460285	133076686	12:133094111	rs74397112	17423	-0.6282	-12.96	2.929e-32	2.59607e-28
cg23460285	133076686	12:133150506	rs7398059	73818	0.6677	12.95	3.188e-32	2.78894e-28
cg23460285	133076686	12:133113747	rs76636886	37059	-0.6291	-12.93	3.845e-32	3.27854e-28
cg11548404	133076621	12:133138557	rs10781620	61934	0.6803	12.92	4.099e-32	3.45143e-28
cg23460285	133076686	12:133060439	rs75526993	-16248	-0.6224	-12.92	4.449e-32	3.67613e-28
cg23460285	133076686	12:133124753	rs79009737	48065	-0.6272	-12.91	4.475e-32	3.67613e-28
cg11548404	133076621	12:133150506	rs7398059	73883	0.7251	12.91	4.685e-32	3.80227e-28
cg23460285	133076686	12:133071761	rs75312918	-4926	-0.6225	-12.91	4.778e-32	3.83158e-28
cg23460285	133076686	12:133119022	rs77502095	42334	-0.6262	-12.9	5.155e-32	4.04012e-28
cg23460285	133076686	12:133059428	rs75758998	-17259	-0.622	-12.9	5.158e-32	4.04012e-28
cg23460285	133076686	12:133118489	rs146050475	41801	-0.6262	-12.89	5.548e-32	4.29564e-28
cg23460285	133076686	12:133114570	rs12424388	37882	-0.6254	-12.89	5.775e-32	4.42059e-28
cg23460285	133076686	12:133112530	rs138767083	35842	-0.6251	-12.88	6.118e-32	4.63053e-28
cg23460285	133076686	12:133108555	rs76734539	31867	-0.6241	-12.87	6.951e-32	5.08945e-28
cg23460285	133076686	12:133109762	rs111279508	33074	-0.627	-12.86	7.241e-32	5.24477e-28
cg23460285	133076686	12:133062952	rs78532986	-13735	-0.6156	-12.84	8.642e-32	6.12776e-28
cg23460285	133076686	12:133065832	rs73486469	-10855	-0.6146	-12.83	9.495e-32	6.66246e-28
cg23460285	133076686	12:133056435	rs77206294	-20252	-0.6218	-12.7	3.193e-31	1.88436e-27
cg11548404	133076621	12:133142411	rs6560884	65788	0.6765	12.63	5.97e-31	3.35123e-27
cg11548404	133076621	12:133052449	rs1955367	-24173	-0.6993	-12.6	7.828e-31	4.25246e-27
cg23460285	133076686	12:133138557	rs10781620	61869	0.6135	12.59	8.481e-31	4.57034e-27
cg11548404	133076621	12:133052257	rs1955368	-24365	-0.6987	-12.58	9.215e-31	4.88768e-27
cg23460285	133076686	12:133142411	rs6560884	65723	0.6172	12.51	1.795e-30	9.37316e-27
cg23460285	133076686	12:133052449	rs1955367	-24238	-0.6361	-12.43	3.642e-30	1.79073e-26
cg23460285	133076686	12:133052257	rs1955368	-24430	-0.6359	-12.42	3.928e-30	1.90357e-26
cg23460285	133076686	12:133048600	rs75588192	-28087	-0.6382	-12.08	8.555e-29	3.53544e-25
cg16719582	133090970	12:133140328	rs75660934	49356	-0.5302	-12.07	9.185e-29	3.7506e-25
cg16719582	133090970	12:133140329	rs78644250	49357	-0.5302	-12.07	9.187e-29	3.7506e-25
cg11548404	133076621	12:133048600	rs75588192	-28022	-0.6942	-12.07	9.432e-29	3.82743e-25
cg23460285	133076686	12:133086888	rs117206641	10200	-0.6326	-11.31	6.752e-26	1.9736e-22
cg11548404	133076621	12:133086888	rs117206641	10265	-0.6827	-11.19	2.035e-25	5.83321e-22
cg11548404	133076621	12:133140329	rs78644250	63706	-0.6008	-11.13	3.146e-25	8.90699e-22
cg11548404	133076621	12:133140328	rs75660934	63705	-0.6008	-11.13	3.147e-25	8.90699e-22
cg11548404	133076621	12:133152840	rs7976244	76217	0.5488	10.68	1.436e-23	3.22437e-20
cg11548404	133076621	12:133147303	rs3751311	70680	0.5354	10.5	6.473e-23	1.37549e-19
cg16719582	133090970	12:133103263	rs4883568	12291	-0.3542	-10.48	7.766e-23	1.63478e-19
cg16719582	133090970	12:133104735	rs4883565	13763	-0.3542	-10.48	7.924e-23	1.66284e-19
cg16719582	133090970	12:133105852	rs4242906	14880	-0.3541	-10.47	8.067e-23	1.68759e-19
cg11548404	133076621	12:133145929	rs6560885	69306	0.5228	10.47	8.235e-23	1.7174e-19
cg16719582	133090970	12:133112394	rs34390795	21422	-0.3539	-10.46	9.202e-23	1.91315e-19
cg16719582	133090970	12:133147303	rs3751311	56331	0.4401	10.36	2.119e-22	4.32542e-19
cg16719582	133090970	12:133119826	rs12312238	28854	-0.3628	-10.31	3.035e-22	6.03073e-19
cg16719582	133090970	12:133152840	rs7976244	61868	0.4403	10.22	6.787e-22	1.32902e-18
cg16719582	133090970	12:133109786	rs35737278	18814	-0.3613	-10.17	9.613e-22	1.84486e-18
cg16719582	133090970	12:133104406	rs7135930	13434	-0.358	-10.15	1.184e-21	2.26579e-18
cg16719582	133090970	12:133116014	rs112538604	25042	-0.3587	-10.14	1.246e-21	2.37769e-18
cg16719582	133090970	12:133118297	rs1882301	27325	-0.3569	-10.09	1.911e-21	3.62613e-18
cg16719582	133090970	12:133090791	rs3812828	-180	0.3547	10.08	1.992e-21	3.76921e-18
cg16719582	133090970	12:133076274	rs117037316	-14697	-0.6847	-10.05	2.58e-21	4.86813e-18
cg16719582	133090970	12:133104005	rs9669008	13033	-0.3546	-10.05	2.593e-21	4.879e-18
cg16719582	133090970	12:133145929	rs6560885	54957	0.4196	10.02	3.256e-21	6.00901e-18
cg23460285	133076686	12:133140328	rs75660934	63640	-0.5008	-9.834	1.475e-20	2.61469e-17
cg23460285	133076686	12:133140329	rs78644250	63641	-0.5008	-9.834	1.475e-20	2.61469e-17
cg23460285	133076686	12:133152840	rs7976244	76152	0.4715	9.815	1.711e-20	2.99365e-17
cg23460285	133076686	12:133147303	rs3751311	70615	0.4585	9.616	8.271e-20	1.38939e-16
cg23460285	133076686	12:133145929	rs6560885	69241	0.4456	9.535	1.562e-19	2.60442e-16
cg23460285	133076686	12:133076274	rs117037316	-413	-0.67	-8.66	1.223e-16	1.5692e-13
cg16719582	133090970	12:133073652	rs73486474	-17319	-0.2957	-8.572	2.326e-16	2.90153e-13
cg16719582	133090970	12:133102462	rs4883569	11490	-0.2877	-8.358	1.101e-15	1.29433e-12
cg16719582	133090970	12:133098679	rs4883570	7707	-0.2817	-8.223	2.895e-15	3.26652e-12
cg16719582	133090970	12:133100880	rs1882302	9908	-0.2813	-8.209	3.202e-15	3.59485e-12
cg11548404	133076621	12:133076274	rs117037316	-348	-0.6947	-8.177	4.011e-15	4.45118e-12
cg23460285	133076686	12:133112078	rs4883563	35390	0.2586	7.169	3.755e-12	2.44388e-09
cg23460285	133076686	12:133120238	rs56865875	43550	0.2574	7.154	4.122e-12	2.67241e-09
cg23460285	133076686	12:133114840	rs4883521	38152	0.2552	7.062	7.462e-12	4.71973e-09
cg11548404	133076621	12:133112394	rs34390795	35771	-0.2988	-6.87	2.506e-11	1.433e-08
cg11548404	133076621	12:133105852	rs4242906	29229	-0.2985	-6.867	2.553e-11	1.45731e-08
cg11548404	133076621	12:133103263	rs4883568	26640	-0.2985	-6.867	2.555e-11	1.45731e-08
cg11548404	133076621	12:133104735	rs4883565	28112	-0.2985	-6.867	2.558e-11	1.45779e-08
cg23460285	133076686	12:133179101	rs4242909	102413	0.2477	6.813	3.587e-11	2.01354e-08
cg23460285	133076686	12:133121897	rs4883556	45209	0.2452	6.764	4.864e-11	2.69446e-08
cg11548404	133076621	12:133109786	rs35737278	33163	-0.3037	-6.671	8.582e-11	4.44006e-08
cg11548404	133076621	12:133116014	rs112538604	39391	-0.3018	-6.662	9.102e-11	4.6732e-08
cg23460285	133076686	12:133176926	rs2323978	100238	0.2452	6.651	9.745e-11	4.96924e-08
cg23460285	133076686	12:133176925	rs2323979	100237	0.2451	6.648	9.93e-11	5.05592e-08
cg11548404	133076621	12:133104406	rs7135930	27783	-0.2997	-6.626	1.131e-10	5.70253e-08
cg23460285	133076686	12:133176971	rs2323977	100283	0.2459	6.625	1.139e-10	5.73e-08
cg23460285	133076686	12:133176890	rs68010718	100202	0.2458	6.624	1.143e-10	5.74583e-08
cg11548404	133076621	12:133118297	rs1882301	41674	-0.2999	-6.62	1.172e-10	5.88283e-08
cg16719582	133090970	12:133120238	rs56865875	29266	0.2173	6.62	1.174e-10	5.88848e-08
cg11548404	133076621	12:133104005	rs9669008	27382	-0.2987	-6.617	1.195e-10	5.9849e-08
cg23460285	133076686	12:133178047	rs10781624	101359	0.2421	6.608	1.26e-10	6.29172e-08
cg23460285	133076686	12:133107524	rs11146914	30836	0.2606	6.599	1.331e-10	6.58766e-08
cg11548404	133076621	12:133119826	rs12312238	43203	-0.2984	-6.592	1.394e-10	6.86417e-08
cg23460285	133076686	12:133179218	rs7964056	102530	0.243	6.534	1.981e-10	9.47748e-08
cg11548404	133076621	12:133073652	rs73486474	-2970	-0.2806	-6.533	1.987e-10	9.49944e-08
cg23460285	133076686	12:133177041	rs2323976	100353	0.2409	6.518	2.172e-10	1.0318e-07
cg23460285	133076686	12:133179464	rs7972363	102776	0.2406	6.504	2.37e-10	1.12269e-07
cg16719582	133090970	12:133209984	rs11146984	119012	-0.4744	-6.464	3.017e-10	1.40643e-07
cg23460285	133076686	12:133177103	rs4242910	100415	0.2391	6.446	3.353e-10	1.55019e-07
cg23460285	133076686	12:133108161	rs10431483	31473	0.2541	6.423	3.835e-10	1.75377e-07
cg11548404	133076621	12:133090791	rs3812828	14168	0.2901	6.421	3.879e-10	1.77029e-07
cg23460285	133076686	12:133106511	rs11146913	29823	0.2539	6.421	3.901e-10	1.77792e-07
cg16719582	133090970	12:133114840	rs4883521	23868	0.2111	6.392	4.621e-10	2.06144e-07
cg23460285	133076686	12:133116997	rs11146920	40309	0.2515	6.361	5.546e-10	2.42992e-07
cg16719582	133090970	12:133112078	rs4883563	21106	0.21	6.356	5.726e-10	2.50462e-07
cg23460285	133076686	12:133095629	rs11147304	18941	0.2453	6.316	7.236e-10	3.08889e-07
cg23460285	133076686	12:133125475	rs10870465	48787	0.2477	6.279	8.979e-10	3.72208e-07
cg23460285	133076686	12:133125871	rs4883518	49183	0.2493	6.269	9.548e-10	3.94339e-07
cg23460285	133076686	12:133209984	rs11146984	133296	-0.4983	-6.11	2.388e-09	9.46786e-07
cg11548404	133076621	12:133209984	rs11146984	133361	-0.5394	-6.072	2.965e-09	1.16323e-06
cg23460285	133076686	12:133179655	rs7975414	102967	0.226	6.025	3.874e-09	1.48864e-06
cg16719582	133090970	12:133179218	rs7964056	88246	0.2036	6.005	4.348e-09	1.65567e-06
cg16719582	133090970	12:133063768	rs11610045	-27203	-0.2106	-5.967	5.379e-09	2.03332e-06
cg16719582	133090970	12:133045609	rs11610825	-45362	-0.2336	-5.924	6.86e-09	2.5715e-06
cg16719582	133090970	12:133095629	rs11147304	4657	0.2085	5.9	7.821e-09	2.9139e-06
cg16719582	133090970	12:133121897	rs4883556	30925	0.1957	5.894	8.091e-09	3.0095e-06
cg16719582	133090970	12:133044561	rs12230031	-46410	-0.2295	-5.885	8.523e-09	3.16669e-06
cg16719582	133090970	12:133125871	rs4883518	34899	0.2108	5.824	1.195e-08	4.32779e-06
cg16719582	133090970	12:133107524	rs11146914	16552	0.2099	5.811	1.279e-08	4.61463e-06
cg16719582	133090970	12:133108161	rs10431483	17189	0.2078	5.753	1.761e-08	6.23677e-06
cg23460285	133076686	12:133124329	rs4883519	47641	0.2201	5.752	1.774e-08	6.27621e-06
cg16719582	133090970	12:133106511	rs11146913	15539	0.2076	5.747	1.814e-08	6.40092e-06
cg16719582	133090970	12:133116997	rs11146920	26025	0.2067	5.728	2.017e-08	7.06174e-06
cg23460285	133076686	12:133178417	rs10870477	101729	0.2236	5.727	2.032e-08	7.10318e-06
cg16719582	133090970	12:133072460	rs11147230	-18511	0.1975	5.649	3.085e-08	1.06242e-05
cg23460285	133076686	12:133091614	rs4883571	14926	0.2145	5.565	4.84e-08	1.63751e-05
cg16719582	133090970	12:133038483	rs55943199	-52488	-0.2129	-5.541	5.5e-08	1.85059e-05
cg16719582	133090970	12:133058157	rs11614702	-32814	-0.1949	-5.539	5.569e-08	1.87287e-05
cg16719582	133090970	12:133038077	rs58010971	-52894	-0.2112	-5.502	6.776e-08	2.26073e-05
cg16719582	133090970	12:133037091	rs11147043	-53880	-0.2134	-5.498	6.91e-08	2.30429e-05
cg23460285	133076686	12:133108752	rs11297441	32064	0.244	5.486	7.34e-08	2.44164e-05
cg23460285	133076686	12:133068709	rs11147221	-7978	0.2414	5.437	9.488e-08	3.10556e-05
cg16719582	133090970	12:133177041	rs2323976	86069	0.1835	5.405	1.121e-07	3.62865e-05
cg23460285	133076686	12:133095037	rs35653050	18349	0.2329	5.366	1.374e-07	4.38647e-05
cg23460285	133076686	12:133112961	rs11146919	36273	0.24	5.36	1.417e-07	4.51092e-05
cg16719582	133090970	12:133125475	rs10870465	34503	0.1936	5.359	1.427e-07	4.53847e-05
cg23460285	133076686	12:133115411	rs34729699	38723	0.2347	5.344	1.537e-07	4.86534e-05
cg23460285	133076686	12:133072767	rs7955133	-3920	0.2331	5.337	1.599e-07	5.01214e-05
cg23460285	133076686	12:133070398	rs12318629	-6289	0.2416	5.328	1.67e-07	5.21045e-05
cg23460285	133076686	12:133069698	rs12811407	-6989	0.2194	5.327	1.677e-07	5.22986e-05
cg23460285	133076686	12:133070294	rs11614914	-6393	0.2181	5.315	1.785e-07	5.54613e-05
cg23460285	133076686	12:133087707	rs3764049	11019	0.2252	5.314	1.799e-07	5.58705e-05
cg11548404	133076621	12:133100880	rs1882302	24257	-0.2288	-5.308	1.85e-07	5.72959e-05
cg11548404	133076621	12:133098679	rs4883570	22056	-0.2287	-5.307	1.861e-07	5.75836e-05
cg16719582	133090970	12:133124329	rs4883519	33357	0.1845	5.3	1.926e-07	5.94039e-05
cg16719582	133090970	12:133176890	rs68010718	85918	0.1811	5.299	1.938e-07	5.97466e-05
cg23460285	133076686	12:133069134	rs1882297	-7553	0.2215	5.292	2.011e-07	6.18556e-05
cg23460285	133076686	12:133068484	rs35318451	-8203	0.2216	5.291	2.022e-07	6.21372e-05
cg23460285	133076686	12:133200087	rs4883630	123399	0.1973	5.282	2.116e-07	6.47306e-05
cg23460285	133076686	12:133088165	rs3751297	11477	0.2448	5.281	2.131e-07	6.51007e-05
cg23460285	133076686	12:133080449	rs36098511	3761	0.2205	5.277	2.172e-07	6.62331e-05
cg16719582	133090970	12:133176971	rs2323977	85999	0.1804	5.271	2.233e-07	6.80317e-05
cg11548404	133076621	12:133102462	rs4883569	25839	-0.2287	-5.264	2.321e-07	7.06488e-05
cg16719582	133090970	12:133178047	rs10781624	87075	0.177	5.241	2.6e-07	7.85028e-05
cg23460285	133076686	12:133252556	rs4883545	175868	0.2044	5.241	2.612e-07	7.88297e-05
cg16719582	133090970	12:133177103	rs4242910	86131	0.1786	5.235	2.691e-07	8.11049e-05
cg23460285	133076686	12:133066392	rs77773608	-10295	0.2199	5.232	2.724e-07	8.19895e-05
cg23460285	133076686	12:133081636	rs11610623	4948	0.2338	5.219	2.91e-07	8.7082e-05
cg23460285	133076686	12:133216617	rs4883617	139929	0.195	5.215	2.966e-07	8.82482e-05
cg23460285	133076686	12:133262922	rs11609235	186234	-0.2037	-5.214	2.994e-07	8.90027e-05
cg23460285	133076686	12:133069139	rs11147223	-7548	0.2356	5.204	3.137e-07	9.28847e-05
cg23460285	133076686	12:133067979	rs12314600	-8708	0.2352	5.204	3.143e-07	9.30215e-05
cg23460285	133076686	12:133276284	rs10870494	199596	-0.1982	-5.2	3.21e-07	9.41359e-05
cg23460285	133076686	12:133065228	rs7953701	-11459	0.2354	5.196	3.274e-07	9.58458e-05
cg23460285	133076686	12:133259920	rs4128449	183232	-0.1943	-5.192	3.33e-07	9.74005e-05
cg16719582	133090970	12:133179464	rs7972363	88492	0.1768	5.189	3.385e-07	9.89234e-05
cg23460285	133076686	12:133246543	rs5744791	169855	0.1935	5.189	3.393e-07	9.91142e-05
cg23460285	133076686	12:133263825	rs2075784	187137	-0.1938	-5.184	3.468e-07	0.000101173
cg23460285	133076686	12:133079987	rs11147271	3299	0.2322	5.183	3.498e-07	0.00010196
cg23460285	133076686	12:133220992	rs5744931	144304	0.1935	5.178	3.581e-07	0.000104334
cg23460285	133076686	12:133219831	rs5744944	143143	0.1932	5.172	3.697e-07	0.000107158
cg23460285	133076686	12:133217346	rs10870482	140658	0.1932	5.171	3.705e-07	0.000107344
cg23460285	133076686	12:133278634	rs7131963	201946	-0.1974	-5.169	3.742e-07	0.000108363
cg23460285	133076686	12:133222644	rs10781626	145956	0.1931	5.169	3.745e-07	0.000108363
cg23460285	133076686	12:133223642	rs7973238	146954	0.1931	5.169	3.751e-07	0.000108443
cg23460285	133076686	12:133235157	rs5744874	158469	0.193	5.168	3.759e-07	0.000108564
cg23460285	133076686	12:133230445	rs71076465	153757	0.193	5.168	3.76e-07	0.000108564
cg23460285	133076686	12:133230451	rs56366286	153763	0.193	5.168	3.76e-07	0.000108564
cg23460285	133076686	12:133243650	rs5744805	166962	0.192	5.168	3.763e-07	0.000108597
cg23460285	133076686	12:133240782	rs4883592	164094	0.1929	5.168	3.766e-07	0.000108597
cg23460285	133076686	12:133235789	rs5744867	159101	0.1931	5.167	3.787e-07	0.000109109
cg23460285	133076686	12:133240181	rs5744838	163493	0.1929	5.167	3.791e-07	0.000109178
cg23460285	133076686	12:133232405	rs7135759	155717	0.1929	5.166	3.793e-07	0.000109189
cg23460285	133076686	12:133236425	rs5744853	159737	0.1929	5.166	3.797e-07	0.000109257
cg23460285	133076686	12:133243347	rs5744808	166659	0.1928	5.166	3.805e-07	0.000109394
cg23460285	133076686	12:133245149	rs5744798	168461	0.1928	5.166	3.807e-07	0.000109405
cg23460285	133076686	12:133250789	rs5744767	174101	0.1928	5.166	3.81e-07	0.000109444
cg23460285	133076686	12:133250442	rs5744774	173754	0.1927	5.165	3.816e-07	0.00010957
cg23460285	133076686	12:133258088	rs5744731	181400	-0.1927	-5.161	3.907e-07	0.00011204
cg23460285	133076686	12:133260381	rs11147003	183693	-0.1928	-5.16	3.918e-07	0.000112259
cg23460285	133076686	12:133073066	rs10870579	-3621	0.2361	5.153	4.066e-07	0.000116056
cg23460285	133076686	12:133105852	rs4242906	29164	-0.2103	-5.14	4.325e-07	0.000123083
cg23460285	133076686	12:133104735	rs4883565	28047	-0.2101	-5.136	4.42e-07	0.000125734
cg23460285	133076686	12:133060549	rs11147192	-16138	0.2141	5.136	4.427e-07	0.00012588
cg23460285	133076686	12:133112394	rs34390795	35706	-0.21	-5.131	4.528e-07	0.000128589
cg23460285	133076686	12:133103263	rs4883568	26575	-0.2099	-5.131	4.538e-07	0.000128818
cg23460285	133076686	12:133281462	rs10007	204774	-0.1963	-5.125	4.658e-07	0.00013167
cg23460285	133076686	12:133140140	rs73155029	63452	0.2318	5.121	4.765e-07	0.000134582
cg23460285	133076686	12:133061081	rs61951158	-15606	0.2261	5.119	4.808e-07	0.000135569
cg23460285	133076686	12:133264332	rs11538534	187644	-0.1919	-5.117	4.857e-07	0.000136836
cg11548404	133076621	12:133112078	rs4883563	35455	0.2068	5.115	4.903e-07	0.000137959
cg16719582	133090970	12:133036863	rs11147042	-54108	-0.1952	-5.109	5.043e-07	0.00014172
cg23460285	133076686	12:133236000	rs5744857	159312	0.1907	5.095	5.428e-07	0.000152152
cg23460285	133076686	12:133138716	rs9738068	62028	0.2318	5.094	5.43e-07	0.000152152
cg11548404	133076621	12:133107524	rs11146914	30901	0.2234	5.091	5.529e-07	0.000154733
cg23460285	133076686	12:133268993	rs34533368	192305	-0.1923	-5.091	5.532e-07	0.000154752
cg11548404	133076621	12:133114840	rs4883521	38217	0.2054	5.079	5.868e-07	0.000162934
cg23460285	133076686	12:133226196	rs4883537	149508	0.1898	5.058	6.503e-07	0.000176705
cg23460285	133076686	12:133212974	rs4883620	136286	0.1892	5.057	6.517e-07	0.000177014
cg23460285	133076686	12:133255792	rs5744745	179104	-0.1883	-5.057	6.523e-07	0.000177105
cg23460285	133076686	12:133205160	rs12230022	128472	0.19	5.054	6.635e-07	0.000179432
cg23460285	133076686	12:133187385	rs11146969	110697	0.2051	5.051	6.714e-07	0.000181196
cg23460285	133076686	12:133062467	rs1921533	-14220	-0.232	-5.041	7.063e-07	0.000189627
cg23460285	133076686	12:133293051	rs4883609	216363	-0.1946	-5.041	7.071e-07	0.000189766
cg23460285	133076686	12:133213025	rs62790561	136337	0.189	5.038	7.158e-07	0.000191719
cg23460285	133076686	12:133247985	rs5744789	171297	0.19	5.023	7.738e-07	0.000206106
cg23460285	133076686	12:133211753	rs5744999	135065	0.1886	5.02	7.842e-07	0.000208791
cg23460285	133076686	12:133243281	rs5744810	166593	0.1883	5.02	7.845e-07	0.000208791
cg23460285	133076686	12:133227827	rs7957171	151139	0.188	5.011	8.182e-07	0.000216903
cg23460285	133076686	12:133227555	rs59292205	150867	0.188	5.011	8.187e-07	0.00021695
cg11548404	133076621	12:133120238	rs56865875	43615	0.2021	5.005	8.412e-07	0.000222388
cg23460285	133076686	12:133246859	rs11146998	170171	0.1876	5.005	8.431e-07	0.000222803
cg23460285	133076686	12:133217245	rs4883616	140557	0.1877	5.004	8.455e-07	0.000223349
cg23460285	133076686	12:133238076	rs5744844	161388	0.1876	5.004	8.464e-07	0.000223499
cg23460285	133076686	12:133250118	rs4883555	173430	0.1875	5.004	8.485e-07	0.000223932
cg23460285	133076686	12:133234389	rs5744884	157701	0.1876	5.003	8.491e-07	0.000223932
cg23460285	133076686	12:133243288	rs59762387	166600	0.1875	5.003	8.494e-07	0.000223932
cg23460285	133076686	12:133249017	rs5744783	172329	0.1875	5.003	8.497e-07	0.000223932
cg23460285	133076686	12:133243226	rs5744811	166538	0.1875	5.003	8.497e-07	0.000223932
cg23460285	133076686	12:133246468	rs5744792	169780	0.1875	5.003	8.52e-07	0.000224275
cg23460285	133076686	12:133259157	rs7307845	182469	-0.1875	-4.998	8.71e-07	0.000228473
cg23460285	133076686	12:133214130	rs4883618	137442	0.1889	4.992	8.98e-07	0.000234915
cg23460285	133076686	12:133275050	rs10870493	198362	-0.1882	-4.988	9.143e-07	0.00023853
cg23460285	133076686	12:133272380	rs10781627	195692	-0.1879	-4.987	9.194e-07	0.000239768
cg23460285	133076686	12:133218724	rs5744951	142036	0.1874	4.986	9.256e-07	0.000241291
cg23460285	133076686	12:133222861	rs7958381	146173	0.1874	4.985	9.281e-07	0.00024185
cg23460285	133076686	12:133225446	rs4883538	148758	0.1873	4.985	9.297e-07	0.000242079
cg23460285	133076686	12:133276626	rs201360478	199938	-0.1883	-4.984	9.325e-07	0.000242714
cg23460285	133076686	12:133195311	rs6560890	118623	0.2057	4.976	9.73e-07	0.00025141
cg23460285	133076686	12:133238679	rs7489112	161991	0.1856	4.964	1.027e-06	0.00026445
cg23460285	133076686	12:133109786	rs35737278	33098	-0.2124	-4.963	1.033e-06	0.000265792
cg23460285	133076686	12:133116014	rs112538604	39326	-0.2113	-4.962	1.041e-06	0.000267646
cg16719582	133090970	12:133179101	rs4242909	88129	0.1673	4.96	1.047e-06	0.000268983
cg23460285	133076686	12:133206166	rs7485668	129478	0.1836	4.96	1.049e-06	0.000269394
cg23460285	133076686	12:133104406	rs7135930	27718	-0.2107	-4.958	1.061e-06	0.000272165
cg16719582	133090970	12:133176925	rs2323979	85953	0.1689	4.95	1.101e-06	0.000281568
cg16719582	133090970	12:133179655	rs7975414	88683	0.1702	4.949	1.108e-06	0.00028325
cg23460285	133076686	12:133119826	rs12312238	43138	-0.2103	-4.948	1.112e-06	0.000283949
cg16719582	133090970	12:133176926	rs2323978	85954	0.1687	4.946	1.125e-06	0.000287018
cg23460285	133076686	12:133104005	rs9669008	27317	-0.2098	-4.945	1.126e-06	0.000287018
cg23460285	133076686	12:133182079	rs10870478	105391	0.1995	4.929	1.22e-06	0.00030814
cg23460285	133076686	12:133118297	rs1882301	41609	-0.2098	-4.927	1.232e-06	0.000310705
cg23460285	133076686	12:133214517	rs5744975	137829	0.1865	4.914	1.308e-06	0.000328764
cg23460285	133076686	12:133306927	rs60676888	230239	-0.1903	-4.914	1.31e-06	0.000329021
cg23460285	133076686	12:133306928	rs60469942	230240	-0.1903	-4.914	1.31e-06	0.000329021
cg11548404	133076621	12:133108161	rs10431483	31538	0.2154	4.901	1.395e-06	0.000348163
cg23460285	133076686	12:133214441	rs5744976	137753	0.1844	4.898	1.413e-06	0.000351873
cg23460285	133076686	12:133192479	rs7963426	115791	0.202	4.891	1.462e-06	0.000363404
cg23460285	133076686	12:133249139	rs5744780	172451	0.1818	4.891	1.465e-06	0.000363747
cg23460285	133076686	12:133181399	rs11146963	104711	0.1983	4.89	1.471e-06	0.000365102
cg23460285	133076686	12:133273879	rs139853460	197191	-0.188	-4.886	1.497e-06	0.000370463
cg23460285	133076686	12:133242795	rs4883579	166107	0.1825	4.876	1.57e-06	0.000385835
cg11548404	133076621	12:133106511	rs11146913	29888	0.2141	4.872	1.606e-06	0.000393391
cg23460285	133076686	12:133184870	rs35360794	108182	0.1951	4.868	1.632e-06	0.000398699
cg11548404	133076621	12:133116997	rs11146920	40374	0.2132	4.856	1.727e-06	0.00041937
cg23460285	133076686	12:133228117	rs6560895	151429	0.1805	4.852	1.76e-06	0.000426614
cg23460285	133076686	12:133202004	rs4883543	125316	0.1803	4.851	1.771e-06	0.000428597
cg23460285	133076686	12:133217872	rs4883615	141184	0.1802	4.85	1.779e-06	0.000430136
cg23460285	133076686	12:133227619	rs7956850	150931	0.1802	4.848	1.798e-06	0.000434262
cg11548404	133076621	12:133176971	rs2323977	100348	0.2006	4.846	1.814e-06	0.000437656
cg23460285	133076686	12:133208611	rs5745031	131923	0.18	4.843	1.843e-06	0.000443699
cg23460285	133076686	12:133090791	rs3812828	14103	0.2052	4.841	1.853e-06	0.000444202
cg23460285	133076686	12:133208886	rs5745023	132198	0.18	4.841	1.853e-06	0.000444202
cg23460285	133076686	12:133216248	rs5744960	139560	0.1797	4.838	1.885e-06	0.00045043
cg23460285	133076686	12:133230808	rs60896712	154120	0.1796	4.837	1.896e-06	0.000452417
cg23460285	133076686	12:133242140	rs4883586	165452	0.1793	4.832	1.935e-06	0.000459444
cg23460285	133076686	12:133250569	rs5744772	173881	0.1793	4.832	1.937e-06	0.000459595
cg23460285	133076686	12:133254083	rs5744750	177395	-0.1787	-4.832	1.941e-06	0.00046022
cg23460285	133076686	12:133260288	rs9630293	183600	-0.1793	-4.826	1.991e-06	0.000470254
cg11548404	133076621	12:133176890	rs68010718	100267	0.1994	4.819	2.062e-06	0.000485153
cg23460285	133076686	12:133205655	rs4883541	128967	0.1787	4.815	2.099e-06	0.000492482
cg23460285	133076686	12:133274145	rs12370832	197457	-0.1796	-4.812	2.129e-06	0.000498826
cg23460285	133076686	12:133273255	rs7135610	196567	-0.1794	-4.812	2.129e-06	0.000498826
cg23460285	133076686	12:133151607	rs11146943	74919	0.2206	4.804	2.212e-06	0.000516119
cg11548404	133076621	12:133179464	rs7972363	102841	0.1975	4.795	2.309e-06	0.000536706
cg23460285	133076686	12:133228453	rs6560896	151765	0.1783	4.795	2.312e-06	0.000537218
cg23460285	133076686	12:133280243	rs10781629	203555	-0.182	-4.789	2.369e-06	0.000548759
cg23460285	133076686	12:133253310	rs5744757	176622	-0.178	-4.789	2.379e-06	0.000550886
cg23460285	133076686	12:133286077	rs7965904	209389	-0.1816	-4.777	2.512e-06	0.000579096
cg23460285	133076686	12:133282661	rs10870495	205973	-0.1815	-4.775	2.542e-06	0.000584412
cg23460285	133076686	12:133213121	rs4883619	136433	0.1771	4.773	2.565e-06	0.000589297
cg23460285	133076686	12:133267164	rs34659814	190476	-0.177	-4.765	2.663e-06	0.000609526
cg23460285	133076686	12:133224410	rs7974140	147722	0.1792	4.753	2.815e-06	0.000642135
cg23460285	133076686	12:133282353	rs61952133	205665	-0.1776	-4.745	2.913e-06	0.000663142
cg11548404	133076621	12:133179218	rs7964056	102595	0.1962	4.731	3.122e-06	0.000706898
cg11548404	133076621	12:133177041	rs2323976	100418	0.1947	4.727	3.182e-06	0.000719758
cg23460285	133076686	12:133073652	rs73486474	-3035	-0.1908	-4.722	3.254e-06	0.000734318
cg23460285	133076686	12:133243788	rs4883577	167100	0.1753	4.72	3.276e-06	0.000738541
cg11548404	133076621	12:133178047	rs10781624	101424	0.193	4.719	3.303e-06	0.000743632
cg11548404	133076621	12:133179101	rs4242909	102478	0.1915	4.703	3.544e-06	0.00078997
cg23460285	133076686	12:133212737	rs4883624	136049	0.1789	4.69	3.773e-06	0.000837412
cg23460285	133076686	12:133133397	rs67075363	56709	0.2701	4.688	3.809e-06	0.000844789
cg23460285	133076686	12:133187746	rs7137282	111058	0.1878	4.686	3.838e-06	0.000850158
cg23460285	133076686	12:133319214	rs61951281	242526	-0.1929	-4.68	3.946e-06	0.000872646
cg23460285	133076686	12:133208739	rs5745028	132051	0.1745	4.679	3.958e-06	0.000874373
cg23460285	133076686	12:133198909	rs7973007	122221	0.1945	4.674	4.065e-06	0.000894558
cg23460285	133076686	12:133206307	rs4883540	129619	0.1943	4.671	4.123e-06	0.000905842
cg16719582	133090970	12:133141973	rs5023077	51001	0.1654	4.667	4.185e-06	0.000918265
cg23460285	133076686	12:133282320	rs59514433	205632	-0.1743	-4.665	4.236e-06	0.000928465
cg11548404	133076621	12:133095629	rs11147304	19006	0.2008	4.648	4.574e-06	0.000990711
cg16719582	133090970	12:133091614	rs4883571	642	0.1638	4.646	4.618e-06	0.000999277
cg11548404	133076621	12:133125871	rs4883518	49248	0.2048	4.633	4.905e-06	0.00105764
cg23460285	133076686	12:133271355	rs112754827	194667	-0.1728	-4.629	5.003e-06	0.00107671
cg23460285	133076686	12:133224393	rs7954928	147705	0.1743	4.628	5.011e-06	0.00107808
cg11548404	133076621	12:133063768	rs11610045	-12854	-0.1995	-4.62	5.199e-06	0.00111518
cg11548404	133076621	12:133121897	rs4883556	45274	0.1875	4.619	5.229e-06	0.00112069
cg11548404	133076621	12:133176926	rs2323978	100303	0.1896	4.599	5.727e-06	0.00121812
cg23460285	133076686	12:133125137	rs12372596	48449	0.2602	4.599	5.738e-06	0.00121969
cg11548404	133076621	12:133176925	rs2323979	100302	0.1894	4.594	5.857e-06	0.00124342
cg16719582	133090970	12:133142118	rs5023078	51146	0.1641	4.593	5.879e-06	0.0012473
cg23460285	133076686	12:133196596	rs7964634	119908	0.1869	4.583	6.165e-06	0.00130264
cg23460285	133076686	12:133223111	rs57636810	146423	0.1775	4.577	6.319e-06	0.00133351
cg16719582	133090970	12:133143130	rs6144937	52158	0.1635	4.576	6.355e-06	0.00134027
cg23460285	133076686	12:133137399	rs9971653	60711	0.2634	4.57	6.518e-06	0.00137293
cg23460285	133076686	12:133118683	rs4883559	41995	0.2591	4.57	6.533e-06	0.00137565
cg16719582	133090970	12:133140853	rs12826964	49881	0.1631	4.557	6.939e-06	0.00145523
cg16719582	133090970	12:133192809	rs73481437	101837	-0.3462	-4.549	7.176e-06	0.0015012
cg23460285	133076686	12:133196773	rs7964872	120085	0.1851	4.546	7.264e-06	0.00151913
cg23460285	133076686	12:133195135	rs6560889	118447	0.1849	4.545	7.314e-06	0.00152817
cg23460285	133076686	12:133186694	rs6420288	110006	0.1822	4.536	7.615e-06	0.00158174
cg11548404	133076621	12:133177103	rs4242910	100480	0.1877	4.536	7.619e-06	0.00158208
cg23460285	133076686	12:133130292	rs1574157	53604	0.2611	4.531	7.783e-06	0.00161216
cg23460285	133076686	12:133321548	rs11147044	244860	-0.1853	-4.528	7.884e-06	0.00163107
cg23460285	133076686	12:133194720	rs5801985	118032	0.1841	4.527	7.913e-06	0.00163657
cg23460285	133076686	12:133197018	rs6560891	120330	0.1838	4.522	8.128e-06	0.00167538
cg16719582	133090970	12:133095037	rs35653050	4065	0.179	4.515	8.373e-06	0.00172377
cg11548404	133076621	12:133115411	rs34729699	38788	0.2177	4.51	8.576e-06	0.00176233
cg23460285	133076686	12:133335243	rs11147050	258555	-0.1858	-4.509	8.614e-06	0.00176906
cg16719582	133090970	12:133198589	rs55716322	107617	-0.3385	-4.492	9.279e-06	0.00189408
cg23460285	133076686	12:133325639	rs11147045	248951	-0.1837	-4.491	9.301e-06	0.00189627
cg16719582	133090970	12:133200749	rs5745089	109777	-0.338	-4.489	9.387e-06	0.00191207
cg23460285	133076686	12:133314927	rs6560900	238239	-0.1732	-4.484	9.608e-06	0.00195295
cg23460285	133076686	12:133045609	rs11610825	-31078	-0.1988	-4.479	9.829e-06	0.00199546
cg23460285	133076686	12:133289992	rs7486492	213304	-0.169	-4.479	9.845e-06	0.00199751
cg23460285	133076686	12:133331537	rs1132375	254849	-0.1823	-4.476	9.969e-06	0.00202206
cg23460285	133076686	12:133235577	rs12814504	158889	0.1871	4.472	1.014e-05	0.00205365
cg23460285	133076686	12:133187030	rs10870480	110342	0.1767	4.471	1.018e-05	0.00206113
cg11548404	133076621	12:133108752	rs11297441	32129	0.219	4.469	1.026e-05	0.00207297
cg11548404	133076621	12:133341524	rs11147065	264901	-0.296	-4.465	1.048e-05	0.00211172
cg23460285	133076686	12:133244668	rs33985588	167980	0.1876	4.462	1.061e-05	0.00213345
cg16719582	133090970	12:133262922	rs11609235	171950	-0.1586	-4.448	1.13e-05	0.00226005
cg23460285	133076686	12:133259407	rs7308124	182719	-0.1862	-4.444	1.151e-05	0.00230068
cg23460285	133076686	12:133330691	rs7967603	254003	-0.1811	-4.443	1.152e-05	0.00230131
cg23460285	133076686	12:133333059	rs11147049	256371	-0.182	-4.443	1.152e-05	0.00230131
cg23460285	133076686	12:133214768	rs5744970	138080	0.1859	4.44	1.169e-05	0.00232975
cg23460285	133076686	12:133306589	rs10781634	229901	-0.1857	-4.439	1.172e-05	0.00233435
cg11548404	133076621	12:133125475	rs10870465	48852	0.1951	4.439	1.172e-05	0.00233435
cg23460285	133076686	12:133327745	rs141498622	251057	-0.1822	-4.438	1.179e-05	0.0023469
cg23460285	133076686	12:133260417	rs11147004	183729	-0.1855	-4.428	1.231e-05	0.00244319
cg23460285	133076686	12:133248206	rs5744786	171518	0.1854	4.428	1.232e-05	0.00244445
cg23460285	133076686	12:133243817	rs4883576	167129	0.1854	4.428	1.233e-05	0.00244572
cg23460285	133076686	12:133239844	rs5744839	163156	0.1853	4.427	1.236e-05	0.00245095
cg23460285	133076686	12:133226159	rs4883613	149471	0.1853	4.427	1.237e-05	0.00245221
cg23460285	133076686	12:133252947	rs5744759	176259	-0.1854	-4.427	1.238e-05	0.00245275
cg23460285	133076686	12:133235332	rs5744873	158644	0.1853	4.427	1.238e-05	0.00245275
cg23460285	133076686	12:133230205	rs4883611	153517	0.1853	4.427	1.239e-05	0.00245401
cg23460285	133076686	12:133223453	rs7979349	146765	0.1853	4.426	1.245e-05	0.00246517
cg23460285	133076686	12:133220652	rs5744932	143964	0.1853	4.426	1.246e-05	0.00246642
cg11548404	133076621	12:133112961	rs11146919	36338	0.2178	4.419	1.28e-05	0.0025263
cg16719582	133090970	12:133057963	rs4296106	-33008	-0.1519	-4.418	1.287e-05	0.00253937
cg23460285	133076686	12:133259752	rs11147002	183064	-0.1856	-4.413	1.316e-05	0.00259052
cg16719582	133090970	12:133060079	rs11147190	-30892	-0.1501	-4.41	1.334e-05	0.00262059
cg23460285	133076686	12:133207967	rs4883626	131279	0.1842	4.409	1.34e-05	0.00263008
cg23460285	133076686	12:133329783	rs11147047	253095	-0.1803	-4.406	1.357e-05	0.00266189
cg23460285	133076686	12:133256904	rs5744738	180216	-0.1842	-4.406	1.358e-05	0.00266308
cg16719582	133090970	12:133057540	rs10781665	-33431	-0.1517	-4.404	1.37e-05	0.00268427
cg23460285	133076686	12:133226906	rs5744896	150218	0.184	4.404	1.371e-05	0.00268545
cg23460285	133076686	12:133274313	rs11147006	197625	-0.1849	-4.403	1.374e-05	0.00269054
cg23460285	133076686	12:133222747	rs11146989	146059	0.1839	4.403	1.378e-05	0.00269759
cg23460285	133076686	12:133220670	rs10870483	143982	0.1839	4.403	1.379e-05	0.00269798
cg23460285	133076686	12:133220321	rs4883614	143633	0.1839	4.403	1.379e-05	0.00269798
cg23460285	133076686	12:133212692	rs4883625	136004	0.1838	4.4	1.393e-05	0.00272379
cg23460285	133076686	12:133332583	rs12366873	255895	-0.178	-4.399	1.402e-05	0.00273979
cg23460285	133076686	12:133316563	rs11147038	239875	-0.1861	-4.389	1.46e-05	0.00284242
cg23460285	133076686	12:133316515	rs11147037	239827	-0.1859	-4.388	1.47e-05	0.00286106
cg23460285	133076686	12:133316933	rs10870505	240245	-0.1859	-4.387	1.478e-05	0.0028758
cg23460285	133076686	12:133275044	rs10870492	198356	-0.1837	-4.383	1.505e-05	0.0029258
cg16719582	133090970	12:133252556	rs4883545	161584	0.1561	4.382	1.508e-05	0.00292994
cg23460285	133076686	12:133199786	rs4883631	123098	0.1801	4.381	1.515e-05	0.0029393
cg23460285	133076686	12:133267828	rs10870486	191140	-0.1833	-4.376	1.547e-05	0.00299277
cg23460285	133076686	12:133200748	rs14302	124060	0.1798	4.375	1.557e-05	0.00301125
cg11548404	133076621	12:133091614	rs4883571	14991	0.1861	4.374	1.563e-05	0.00301938
cg23460285	133076686	12:133131908	rs11146927	55220	0.2556	4.371	1.586e-05	0.00305593
cg23460285	133076686	12:133197288	rs11364942	120600	0.1789	4.37	1.588e-05	0.0030589
cg23460285	133076686	12:133201947	rs4883544	125259	0.1796	4.37	1.589e-05	0.00305996
cg16719582	133090970	12:133058066	rs4418881	-32905	-0.1488	-4.37	1.591e-05	0.00306293
cg16719582	133090970	12:133037629	rs61945364	-53342	-0.1531	-4.367	1.608e-05	0.00309301
cg16719582	133090970	12:133140237	rs4992763	49265	0.1579	4.367	1.613e-05	0.00310085
cg16719582	133090970	12:133140262	rs67435543	49290	0.1579	4.367	1.614e-05	0.00310189
cg23460285	133076686	12:133310168	rs11147034	233480	-0.1845	-4.36	1.661e-05	0.00318133
cg23460285	133076686	12:133308656	rs61951279	231968	-0.1844	-4.359	1.666e-05	0.00318909
cg11548404	133076621	12:133293051	rs4883609	216428	-0.1844	-4.353	1.712e-05	0.00327064
cg23460285	133076686	12:133293611	rs7486197	216923	-0.1826	-4.342	1.794e-05	0.00340989
cg16719582	133090970	12:133140840	rs12809318	49868	0.1563	4.341	1.805e-05	0.00342886
cg16719582	133090970	12:133207789	rs5745045	116817	-0.3306	-4.339	1.819e-05	0.00345448
cg16719582	133090970	12:133207375	rs5745053	116403	-0.3306	-4.337	1.833e-05	0.00347715
cg23460285	133076686	12:133284405	rs11147009	207717	-0.1818	-4.33	1.89e-05	0.00357621
cg16719582	133090970	12:133068709	rs11147221	-22262	0.1756	4.315	2.017e-05	0.00378462
cg23460285	133076686	12:133285740	rs61952135	209052	-0.1808	-4.312	2.045e-05	0.00383396
cg23460285	133076686	12:133305794	rs11147025	229106	-0.1811	-4.311	2.057e-05	0.00385431
cg23460285	133076686	12:133307747	rs11147026	231059	-0.1809	-4.305	2.107e-05	0.00394251
cg23460285	133076686	12:133124162	rs56672673	47474	0.246	4.305	2.111e-05	0.00394671
cg23460285	133076686	12:133308454	rs11147027	231766	-0.181	-4.305	2.111e-05	0.00394671
cg23460285	133076686	12:133044561	rs12230031	-32126	-0.1886	-4.29	2.25e-05	0.00417875
cg16719582	133090970	12:133108752	rs11297441	17780	0.175	4.288	2.268e-05	0.0042087
cg23460285	133076686	12:133355474	rs117487314	278786	-0.269	-4.287	2.282e-05	0.00423118
cg25383629	110267595	12:110836225	rs56355505	568628	0.1657	4.282	2.325e-05	0.0043038
cg11548404	133076621	12:133095037	rs35653050	18414	0.2048	4.28	2.345e-05	0.0043313
cg16719582	133090970	12:133057292	rs10870551	-33679	-0.1467	-4.278	2.364e-05	0.00435922
cg16719582	133090970	12:133060925	rs4883581	-30046	-0.1477	-4.277	2.381e-05	0.00438817
cg16719582	133090970	12:133355474	rs117487314	264502	-0.2425	-4.272	2.435e-05	0.00448156
cg16719582	133090970	12:133112961	rs11146919	21989	0.1749	4.264	2.515e-05	0.00461367
cg23460285	133076686	12:133038077	rs58010971	-38610	-0.1835	-4.263	2.526e-05	0.00462881
cg11548404	133076621	12:133045609	rs11610825	-31013	-0.2064	-4.262	2.533e-05	0.00463911
cg11548404	133076621	12:133179655	rs7975414	103032	0.1776	4.258	2.584e-05	0.0047184
cg16719582	133090970	12:133115411	rs34729699	24439	0.1712	4.257	2.595e-05	0.00473592
cg16719582	133090970	12:132980281	rs28608685	-110690	-0.2372	-4.245	2.727e-05	0.00495401
cg11548404	133076621	12:133142118	rs5023078	65495	0.1831	4.241	2.769e-05	0.00502488
cg23460285	133076686	12:133038483	rs55943199	-38204	-0.1829	-4.24	2.787e-05	0.00505211
cg23460285	133076686	12:133294826	rs149250932	218138	-0.1783	-4.24	2.791e-05	0.00505799
cg11548404	133076621	12:133138716	rs9738068	62093	0.212	4.239	2.795e-05	0.00506388
cg11548404	133076621	12:133143130	rs6144937	66507	0.1829	4.238	2.807e-05	0.00508289
cg16719582	133090970	12:133072767	rs7955133	-18204	0.1695	4.237	2.822e-05	0.00510456
cg23460285	133076686	12:133280352	rs10781630	203664	-0.1685	-4.237	2.824e-05	0.00510681
cg23460285	133076686	12:133282703	rs10870496	206015	-0.1682	-4.228	2.934e-05	0.00528869
cg16719582	133090970	12:133211912	rs5744997	120940	-0.315	-4.226	2.958e-05	0.00532767
cg11548404	133076621	12:133345809	rs12282	269186	-0.2579	-4.223	3.001e-05	0.00539358
cg16719582	133090970	12:133355583	rs147902290	264611	-0.2398	-4.221	3.019e-05	0.00542449
cg11548404	133076621	12:133058157	rs11614702	-18465	-0.1812	-4.214	3.109e-05	0.00557134
cg11548404	133076621	12:133355474	rs117487314	278851	-0.2881	-4.214	3.111e-05	0.00557196
cg23460285	133076686	12:133288197	rs7487109	211509	-0.1748	-4.212	3.143e-05	0.00562329
cg11548404	133076621	12:133044561	rs12230031	-32061	-0.2014	-4.206	3.221e-05	0.0057552
cg11548404	133076621	12:133140140	rs73155029	63517	0.2093	4.205	3.235e-05	0.00577715
cg23460285	133076686	12:133273979	rs139781321	197291	-0.1758	-4.202	3.277e-05	0.0058475
cg16719582	133090970	12:133226639	rs5744898	135667	-0.311	-4.201	3.292e-05	0.00586961
cg16719582	133090970	12:133232185	rs73483346	141213	-0.3108	-4.2	3.304e-05	0.00588477
cg23460285	133076686	12:133318989	rs11613456	242301	-0.1639	-4.196	3.359e-05	0.00597326
cg16719582	133090970	12:133247170	rs111236734	156198	-0.31	-4.195	3.366e-05	0.00598255
cg16719582	133090970	12:133251939	rs5744761	160967	-0.3099	-4.195	3.373e-05	0.00599025
cg23460285	133076686	12:133327808	rs11147046	251120	-0.1671	-4.195	3.377e-05	0.00599577
cg16719582	133090970	12:133223111	rs57636810	132139	0.1476	4.192	3.416e-05	0.00605544
cg11548404	133076621	12:133342644	rs112478178	266021	-0.2818	-4.189	3.458e-05	0.00612183
cg11548404	133076621	12:133342796	rs76720617	266173	-0.2818	-4.189	3.466e-05	0.00613116
cg23460285	133076686	12:133259525	rs7308250	182837	-0.1711	-4.188	3.477e-05	0.00614739
cg16719582	133090970	12:133081636	rs11610623	-9335	0.1717	4.187	3.49e-05	0.00616714
cg11548404	133076621	12:133352984	rs7303142	276361	-0.2961	-4.18	3.59e-05	0.00632559
cg23460285	133076686	12:133355583	rs147902290	278895	-0.2626	-4.18	3.591e-05	0.0063257
cg16719582	133090970	12:133079987	rs11147271	-10984	0.1712	4.176	3.655e-05	0.00640327
cg23460285	133076686	12:133216124	rs59513785	139436	0.1723	4.175	3.674e-05	0.00642987
cg23460285	133076686	12:133036863	rs11147042	-39824	-0.178	-4.171	3.731e-05	0.00650765
cg23460285	133076686	12:133292254	rs7956329	215566	-0.1705	-4.17	3.743e-05	0.00652351
cg23460285	133076686	12:133285294	rs11147010	208606	-0.1739	-4.167	3.79e-05	0.00659008
cg16719582	133090970	12:133070294	rs11614914	-20677	0.1567	4.167	3.802e-05	0.00660242
cg11548404	133076621	12:133252556	rs4883545	175933	0.179	4.166	3.807e-05	0.0066094
cg16719582	133090970	12:133061081	rs61951158	-29890	0.168	4.161	3.896e-05	0.00675174
cg11548404	133076621	12:133124329	rs4883519	47706	0.1764	4.155	3.986e-05	0.00688645
cg23460285	133076686	12:133332507	rs12367588	255819	-0.1642	-4.152	4.043e-05	0.00695638
cg16719582	133090970	12:133341524	rs11147065	250552	-0.2293	-4.15	4.071e-05	0.00700098
cg11548404	133076621	12:133355583	rs147902290	278960	-0.2838	-4.148	4.115e-05	0.00706042
cg16719582	133090970	12:133069698	rs12811407	-21273	0.1565	4.143	4.194e-05	0.00718316
cg16719582	133090970	12:133068484	rs35318451	-22487	0.1589	4.14	4.249e-05	0.00727366
cg16719582	133090970	12:133069134	rs1882297	-21837	0.1586	4.136	4.328e-05	0.00738637
cg11548404	133076621	12:133262922	rs11609235	186299	-0.178	-4.134	4.363e-05	0.00743857
cg11548404	133076621	12:133344509	rs72624269	267886	-0.2791	-4.133	4.365e-05	0.00744009
cg23460285	133076686	12:133203351	rs5745059	126663	0.1706	4.133	4.377e-05	0.00745866
cg23460285	133076686	12:133203297	rs5745061	126609	0.1706	4.133	4.382e-05	0.00746529
cg11548404	133076621	12:133278634	rs7131963	202011	-0.1738	-4.132	4.387e-05	0.00746948
cg11548404	133076621	12:133141973	rs5023077	65350	0.1771	4.131	4.413e-05	0.00749536
cg11548404	133076621	12:133289992	rs7486492	213369	-0.1701	-4.125	4.524e-05	0.00767228
cg23460285	133076686	12:133204797	rs4883628	128109	0.169	4.122	4.574e-05	0.00774538
cg23460285	133076686	12:133211791	rs5744998	135103	0.1689	4.122	4.583e-05	0.00775672
cg23460285	133076686	12:133211590	rs5745001	134902	0.17	4.121	4.601e-05	0.00777936
cg23460285	133076686	12:133211597	rs5745000	134909	0.17	4.121	4.601e-05	0.00777936
cg23460285	133076686	12:133210985	rs5745005	134297	0.17	4.121	4.605e-05	0.00778417
cg23460285	133076686	12:133207412	rs4883627	130724	0.1687	4.119	4.64e-05	0.00784137
cg23460285	133076686	12:133209660	rs5745018	132972	0.1686	4.118	4.661e-05	0.00787065
cg23460285	133076686	12:133208511	rs5745032	131823	0.1685	4.114	4.725e-05	0.00796503
cg23460285	133076686	12:133209724	rs5745016	133036	0.1684	4.113	4.75e-05	0.00800085
cg23460285	133076686	12:133209593	rs5745020	132905	0.1684	4.113	4.751e-05	0.00800085
cg23460285	133076686	12:133209653	rs5745019	132965	0.1684	4.113	4.751e-05	0.00800085
cg16719582	133090970	12:133080449	rs36098511	-10522	0.1575	4.112	4.773e-05	0.00803388
cg23460285	133076686	12:133292179	rs7956215	215491	-0.1698	-4.112	4.778e-05	0.00803828
cg23460285	133076686	12:133209745	rs201904949	133057	0.1684	4.111	4.791e-05	0.00805814
cg16719582	133090970	12:133055791	rs4883585	-35180	-0.1427	-4.108	4.848e-05	0.00814384
cg11548404	133076621	12:133072767	rs7955133	-3855	0.1981	4.108	4.851e-05	0.00814685
cg23460285	133076686	12:133037091	rs11147043	-39596	-0.179	-4.105	4.915e-05	0.008242
cg23460285	133076686	12:133208979	rs5745022	132291	0.1676	4.1	5.018e-05	0.0083955
cg23460285	133076686	12:133301105	rs11147020	224417	-0.1659	-4.1	5.019e-05	0.0083955
cg16719582	133090970	12:133055192	rs11147167	-35779	-0.1424	-4.099	5.048e-05	0.00843354
cg11548404	133076621	12:133347522	rs11147070	270899	-0.2778	-4.091	5.201e-05	0.00861861
cg11548404	133076621	12:133038483	rs55943199	-38139	-0.1922	-4.087	5.299e-05	0.00876161
cg16719582	133090970	12:133066392	rs77773608	-24579	0.1573	4.086	5.325e-05	0.00880028
cg11548404	133076621	12:133347219	rs11147069	270596	-0.2773	-4.085	5.334e-05	0.00881083
cg11548404	133076621	12:133216617	rs4883617	139994	0.1683	4.083	5.386e-05	0.00888096
cg11548404	133076621	12:133038077	rs58010971	-38545	-0.1917	-4.082	5.395e-05	0.00889197
cg11548404	133076621	12:133281462	rs10007	204839	-0.172	-4.079	5.472e-05	0.00901447
cg25383629	110267595	12:110766166	rs11065628	498569	0.1501	4.076	5.55e-05	0.00913344
cg23460285	133076686	12:133293284	rs4883607	216596	-0.1642	-4.074	5.576e-05	0.0091701
cg23460285	133076686	12:133196733	rs7955816	120045	0.1664	4.07	5.67e-05	0.00929971
cg23460285	133076686	12:133341524	rs11147065	264836	-0.2488	-4.07	5.677e-05	0.00930666
cg11548404	133076621	12:133259920	rs4128449	183297	-0.1679	-4.069	5.694e-05	0.00932772
cg11548404	133076621	12:133069134	rs1882297	-7488	0.1879	4.067	5.748e-05	0.00940703
cg23460285	133076686	12:133292745	rs11147012	216057	-0.1641	-4.066	5.779e-05	0.00944792
cg11548404	133076621	12:133068484	rs35318451	-8138	0.188	4.065	5.787e-05	0.00945707
cg11548404	133076621	12:133080449	rs36098511	3826	0.1874	4.065	5.81e-05	0.00948775
cg16719582	133090970	12:133087707	rs3764049	-3264	0.1578	4.057	5.981e-05	0.00972926
cg16719582	133090970	12:133354470	rs900444	263498	0.1735	4.056	6.018e-05	0.00978
cg25383629	110267595	12:110747419	rs4630352	479822	0.1493	4.051	6.132e-05	0.00994128
cg26237126	111158808	13:111158874	rs445348	64	0.5343	10.82	4.368e-24	1.06607e-20
cg26237126	111158808	13:111158614	rs55886338	-195	-0.5159	-9.056	6.311e-18	9.79534e-15
cg26237126	111158808	13:111157142	rs138813919	-1667	-0.4701	-8.207	3.245e-15	3.63707e-12
cg26237126	111158808	13:111164102	rs3742186	5292	0.2662	8.137	5.34e-15	5.70063e-12
cg26237126	111158808	13:111164198	rs2479426	5388	0.2627	8.07	8.566e-15	8.78261e-12
cg26237126	111158808	13:111153479	rs9555715	-5330	-0.4505	-7.809	5.25e-14	4.10264e-11
cg26237126	111158808	13:111162993	rs71722431	4183	-0.442	-7.728	9.103e-14	6.96808e-11
cg26237126	111158808	13:111164614	rs422733	5804	0.2488	7.625	1.835e-13	1.35165e-10
cg26237126	111158808	13:111164628	rs3074455	5818	0.2485	7.613	1.988e-13	1.45876e-10
cg26237126	111158808	13:111164091	rs3832896	5281	-0.4309	-7.605	2.097e-13	1.5354e-10
cg26237126	111158808	13:111165593	rs12427708	6783	-0.4365	-7.427	6.915e-13	4.76282e-10
cg26237126	111158808	13:111162347	rs9559834	3537	0.2443	7.224	2.628e-12	1.72708e-09
cg26237126	111158808	13:111171551	rs72048022	12741	-0.4136	-7.083	6.522e-12	4.16428e-09
cg26237126	111158808	13:111162252	rs9559833	3442	-0.415	-7.05	8.028e-12	5.04927e-09
cg26237126	111158808	13:111174148	rs9559835	15338	-0.4006	-6.914	1.906e-11	1.10931e-08
cg26237126	111158808	13:111165201	rs7711	6391	0.2215	6.5	2.424e-10	1.14585e-07
cg26237126	111158808	13:111165095	rs1049931	6285	0.2189	6.37	5.252e-10	2.30928e-07
cg26237126	111158808	13:111165188	rs1049977	6378	0.2188	6.36	5.575e-10	2.44015e-07
cg26237126	111158808	13:111166314	rs7328347	7504	0.2189	6.294	8.218e-10	3.45337e-07
cg26237126	111158808	13:111165079	rs1049906	6269	-0.2052	-6.184	1.562e-09	6.30051e-07
cg26237126	111158808	13:111165766	rs9515239	6956	-0.2016	-6.044	3.483e-09	1.34994e-06
cg26237126	111158808	13:111154872	rs10454544	-3937	0.2075	6.009	4.255e-09	1.62209e-06
cg26237126	111158808	13:111165265	rs15457	6455	-0.2007	-5.994	4.632e-09	1.76082e-06
cg26237126	111158808	13:111165390	rs6492279	6580	-0.201	-5.969	5.305e-09	2.00647e-06
cg26237126	111158808	13:111166475	rs4773202	7665	-0.1962	-5.864	9.562e-09	3.5313e-06
cg26237126	111158808	13:111168951	rs4771685	10141	0.2091	5.841	1.088e-08	3.96587e-06
cg26237126	111158808	13:111169345	rs1318376	10535	0.2066	5.751	1.78e-08	6.29414e-06
cg26237126	111158808	13:111155711	rs4773198	-3098	0.1931	5.599	4.035e-08	1.37413e-05
cg26237126	111158808	13:111156153	rs9301460	-2656	0.1923	5.583	4.401e-08	1.49424e-05
cg26237126	111158808	13:111156021	rs4773200	-2788	0.1903	5.557	5.064e-08	1.70987e-05
cg26237126	111158808	13:111165841	rs67348422	7031	0.194	5.555	5.12e-08	1.72791e-05
cg26237126	111158808	13:111155271	rs7338575	-3538	0.1896	5.548	5.302e-08	1.78664e-05
cg26237126	111158808	13:111168218	rs11617144	9408	-0.2467	-5.514	6.36e-08	2.13038e-05
cg26237126	111158808	13:111168722	rs9521814	9912	-0.2477	-5.492	7.124e-08	2.37448e-05
cg26237126	111158808	13:111154710	rs10454543	-4099	0.19	5.415	1.067e-07	3.46551e-05
cg26237126	111158808	13:111167417	rs873294	8607	-0.2407	-5.375	1.311e-07	4.20928e-05
cg26237126	111158808	13:111154160	rs2281968	-4649	0.1879	5.335	1.616e-07	5.05837e-05
cg26237126	111158808	13:111169958	rs1325812	11148	0.2169	5.304	1.894e-07	5.84437e-05
cg26237126	111158808	13:111169238	rs2077290	10428	-0.1817	-5.264	2.319e-07	7.06198e-05
cg26237126	111158808	13:111132361	rs10624085	-26448	0.2073	4.799	2.26e-06	0.000525679
cg26237126	111158808	13:111126023	rs7320419	-32786	0.2043	4.643	4.679e-06	0.00101183
cg26237126	111158808	13:111132490	rs4773194	-26319	0.1974	4.543	7.387e-06	0.00154151
cg26237126	111158808	13:111134858	rs3803228	-23951	-0.2004	-4.536	7.613e-06	0.00158174
cg26237126	111158808	13:111172407	rs11069851	13597	0.1625	4.527	7.931e-06	0.00163979
cg26237126	111158808	13:111131950	rs4773193	-26859	0.197	4.524	8.027e-06	0.0016576
cg26237126	111158808	13:111128084	rs4331226	-30725	0.1982	4.508	8.628e-06	0.00177139
cg26237126	111158808	13:111130868	rs2281971	-27941	-0.1997	-4.506	8.702e-06	0.00178604
cg26237126	111158808	13:111163744	rs56255750	4934	0.2629	4.498	9.039e-06	0.00184845
cg26237126	111158808	13:111156011	rs422514	-2798	-0.1588	-4.496	9.105e-06	0.00185969
cg26237126	111158808	13:111130599	rs9301457	-28210	0.196	4.47	1.022e-05	0.00206613
cg26237126	111158808	13:111156933	rs4773201	-1876	0.1773	4.432	1.209e-05	0.00240165
cg26237126	111158808	13:111156047	rs9284254	-2762	0.1749	4.377	1.542e-05	0.00298395
cg26237126	111158808	13:111155230	rs12873113	-3579	0.1725	4.329	1.899e-05	0.00358619
cg26237126	111158808	13:111154159	rs388222	-4650	-0.1556	-4.294	2.211e-05	0.00411426
cg26237126	111158808	13:111154631	rs400532	-4178	-0.1549	-4.278	2.369e-05	0.00436725
cg26237126	111158808	13:111190541	rs138514073	31731	-0.3168	-4.224	2.985e-05	0.00536913
cg26237126	111158808	13:111155779	rs4773199	-3030	0.1664	4.176	3.652e-05	0.00639968
cg19543317	75918154	14:75918989	rs736321	833	0.4147	11.75	1.575e-27	5.86156e-24
cg19543317	75918154	14:75918215	rs741846	59	0.4114	11.73	1.739e-27	6.36638e-24
cg19543317	75918154	14:75922352	rs34936647	4196	0.376	10.67	1.565e-23	3.50235e-20
cg19543317	75918154	14:75926297	rs10141767	8141	0.3738	10.49	7.315e-23	1.54467e-19
cg19543317	75918154	14:75923891	rs17103321	5735	0.3525	10.2	7.78e-22	1.51029e-18
cg19543317	75918154	14:75915601	rs12433077	-2554	0.3437	9.851	1.282e-20	2.28459e-17
cg19543317	75918154	14:75933513	rs10220621	15357	0.3266	9.031	7.638e-18	1.17736e-14
cg19543317	75918154	14:75941041	rs7146405	22885	0.3226	8.986	1.07e-17	1.64184e-14
cg19543317	75918154	14:75937022	rs10057	18866	0.3031	8.597	1.93e-16	2.42551e-13
cg19543317	75918154	14:75895081	rs61979238	-23074	0.1831	4.913	1.317e-06	0.000330533
cg19543317	75918154	14:75884983	rs4899563	-33172	0.144	4.098	5.064e-05	0.00844979
cg21366655	103584538	14:103597322	rs2234137	12782	0.387	4.64	4.749e-06	0.00102565
cg21366655	103584538	14:103599490	rs376480634	14950	0.3912	4.616	5.303e-06	0.0011346
[truncated: 2,163 more rows]
