# Supplementary material for: Unraveling the epigenetic code: human kidney DNA methylation and chromatin dynamics in renal disease development
Source: Nat Commun. 2024 Jan 29;15:873. doi: 10.1038/s41467-024-45295-y (PMC10824731; doi:10.1038/s41467-024-45295-y)
Supplement: Supplementary file 4 — Supplementary Dataset 1-20 [file 41467_2024_45295_MOESM4_ESM.zip › Supplementary Data 1-20/Supplementary Data 9.xlsx]

## Sheet: Sheet1
Supplementary Data 9: meQTLs overlapped with GWAS signals
snps	RSID	CpG	statistic	pvalue	FDR	beta	CpG_start	Dis	qvalue	GWAS_Triat
1:207251518	rs1564879	cg01758864	-5.433	9.726e-08	2.982e-05	-0.2117	207238335	13181	3.17883e-05	eGFR
1:207245045	rs11120137	cg01758864	-5.238	2.64e-07	7.459e-05	-0.2037	207238335	6708	7.96034e-05	eGFR
1:207250570	rs1565	cg01758864	-5.227	2.801e-07	7.868e-05	-0.2038	207238335	12233	8.41192e-05	eGFR
1:207250631	rs1560	cg01758864	-5.226	2.805e-07	7.877e-05	-0.2038	207238335	12294	8.42018e-05	eGFR
1:207244221	rs2883211	cg01758864	-5.081	5.795e-07	0.0001528	-0.1982	207238335	5884	0.000161172	eGFR
1:207243142	rs760418	cg01758864	-4.696	3.674e-06	0.0008146	-0.1907	207238335	4805	0.000817594	eGFR
1:207217359	rs1044145	cg01758864	4.654	4.45e-06	0.0009666	0.1947	207238335	-20977	0.000969464	eGFR
1:207246004	rs6667268	cg01758864	-4.627	5.026e-06	0.001077	-0.1877	207238335	7667	0.00108062	eGFR
1:207249855	rs11120148	cg01758864	-4.579	6.272e-06	0.001312	-0.1863	207238335	11518	0.00132401	eGFR
1:207250456	rs1060287	cg01758864	-4.577	6.34e-06	0.001325	-0.1862	207238335	12119	0.00133752	eGFR
1:207231751	rs2808454	cg01758864	4.575	6.378e-06	0.001332	0.1913	207238335	-6585	0.0013447	eGFR
1:207245080	rs35425352	cg01758864	-4.513	8.44e-06	0.001714	-0.1868	207238335	6743	0.00173703	eGFR
10:82153502	rs78097142	cg22593177	4.328	1.911e-05	0.003238	0.1212	82174375	-20874	0.00360178	eGFR
10:82189478	rs66586255	cg22593177	4.252	2.648e-05	0.004301	0.1165	82174375	15101	0.00482089	eGFR
10:82153195	rs11202759	cg22593177	4.194	3.383e-05	0.005329	0.1158	82174375	-21181	0.00600326	eGFR
10:82179054	rs11423912	cg22593177	4.159	3.92e-05	0.006038	0.1145	82174375	4677	0.00678286	eGFR
10:82153160	rs576477594	cg22593177	4.138	4.278e-05	0.006515	0.1146	82174375	-21216	0.00731557	eGFR
10:82195355	rs10788619	cg22593177	4.098	5.056e-05	0.007533	0.1119	82174375	20978	0.00844063	eGFR
10:82190741	rs10887865	cg22593177	4.074	5.587e-05	0.008213	0.1129	82174375	16364	0.0091837	eGFR
10:82186261	rs4934147	cg22593177	4.068	5.738e-05	0.008407	0.113	82174375	11884	0.00939523	eGFR
10:82192713	rs8735	cg22593177	4.064	5.823e-05	0.008512	0.1125	82174375	18336	0.00950437	eGFR
10:82171583	rs11202815	cg22593177	4.054	6.064e-05	0.00881	0.1102	82174375	-2793	0.00984525	eGFR
11:29148890	rs12366025	cg22681001	5.101	5.255e-07	8.976e-05	0.2425	29141662	7226	0.000147432	eGFR
11:29162136	rs1602565	cg22681001	5.074	6.005e-07	0.0001014	0.2535	29141662	20472	0.000166326	eGFR
11:29126957	rs72880104	cg22681001	5.064	6.325e-07	0.0001064	0.2443	29141662	-14706	0.000172899	eGFR
11:29160299	rs7930981	cg22681001	5.057	6.539e-07	0.0001097	0.2401	29141662	18635	0.000177325	eGFR
11:29172214	rs11030594	cg22681001	5.031	7.414e-07	0.0001229	0.2395	29141662	30550	0.000198182	eGFR
17:37745676	rs12948096	cg08585669	4.412	1.32e-05	0.001871	0.1397	37853031	-107356	0.00259688	eGFR
7:2668825	rs1918013	cg16184737	8.093	7.257e-15	7.85e-12	0.335	2679970	-11146	7.53223e-12	eGFR
7:2672972	rs12670408	cg16184737	8.079	8.011e-15	8.628e-12	0.3139	2679970	-6999	8.25126e-12	eGFR
7:2669544	rs4721898	cg16184737	8.022	1.196e-14	1.264e-11	0.3279	2679970	-10427	1.19178e-11	eGFR
7:2668334	rs4721895	cg16184737	8.009	1.312e-14	1.381e-11	0.3322	2679970	-11637	1.29397e-11	eGFR
7:2668657	rs7807521	cg16184737	7.829	4.563e-14	4.509e-11	0.3224	2679970	-11314	3.59918e-11	eGFR
7:2670659	rs7805199	cg16184737	7.769	6.901e-14	6.681e-11	0.3197	2679970	-9312	5.35554e-11	eGFR
7:2670628	rs7782935	cg16184737	7.605	2.109e-13	1.938e-10	0.3129	2679970	-9343	1.54084e-10	eGFR
8:21831598	rs112912712	cg23880780	4.172	3.71e-05	0.00724	0.15	21881509	-49912	0.00648614	eGFR
8:21838670	rs11780532	cg23880780	4.106	4.899e-05	0.009177	0.1469	21881509	-42840	0.00821927	eGFR
8:21830158	rs10101881	cg23880780	4.098	5.056e-05	0.00943	0.1465	21881509	-51352	0.00844063	eGFR
8:21842751	rs4872207	cg23880780	4.085	5.329e-05	0.009865	0.146	21881509	-38759	0.00880473	eGFR
8:21847235	rs10453141	cg23880780	4.076	5.547e-05	0.01021	0.1464	21881509	-34275	0.00913344	eGFR
8:21845428	rs2306645	cg23880780	4.072	5.643e-05	0.01036	0.1464	21881509	-36082	0.00925994	eGFR
8:21842585	rs5890018	cg23880780	4.07	5.688e-05	0.01043	0.1462	21881509	-38925	0.00932242	eGFR
8:21829948	rs10109521	cg23880780	4.055	6.045e-05	0.01099	0.1452	21881509	-51562	0.00981914	eGFR
12:133064494	rs12426349	cg16719582	-17.47	4.634e-51	6.111e-47	-0.6819	133090970	-26477	2.83775e-46	Urate
12:133062952	rs78532986	cg16719582	-17.46	5.254e-51	6.886e-47	-0.6772	133090970	-28019	2.91571e-46	Urate
12:133065832	rs73486469	cg16719582	-17.45	5.627e-51	7.357e-47	-0.6763	133090970	-25139	2.91571e-46	Urate
12:133069894	rs12423664	cg16719582	-17.41	8.915e-51	1.133e-46	-0.6816	133090970	-21077	4.28948e-46	Urate
12:133071761	rs75312918	cg16719582	-17.36	1.472e-50	1.845e-46	-0.68	133090970	-19210	6.6104e-46	Urate
12:133094111	rs74397112	cg16719582	-17.35	1.608e-50	2.012e-46	-0.684	133090970	3139	6.76982e-46	Urate
12:133060439	rs75526993	cg16719582	-17.29	2.76e-50	3.404e-46	-0.6782	133090970	-30532	1.09363e-45	Urate
12:133059428	rs75758998	cg16719582	-17.26	3.731e-50	4.528e-46	-0.6777	133090970	-31543	1.39625e-45	Urate
12:133108555	rs76734539	cg16719582	-17.13	1.368e-49	1.581e-45	-0.6782	133090970	17583	4.30501e-45	Urate
12:133114570	rs12424388	cg16719582	-17.13	1.406e-49	1.623e-45	-0.6789	133090970	23598	4.30501e-45	Urate
12:133119022	rs77502095	cg16719582	-17.12	1.519e-49	1.749e-45	-0.6791	133090970	28050	4.44878e-45	Urate
12:133124753	rs79009737	cg16719582	-17.1	1.884e-49	2.156e-45	-0.6791	133090970	33781	5.07636e-45	Urate
12:133113747	rs76636886	cg16719582	-17.08	2.353e-49	2.67e-45	-0.68	133090970	22775	6.09621e-45	Urate
12:133056435	rs77206294	cg16719582	-16.7	9.027e-48	9.192e-44	-0.6722	133090970	-34536	2.17168e-43	Urate
12:133052449	rs1955367	cg16719582	-16.38	2.083e-46	1.961e-42	-0.6903	133090970	-38522	4.83841e-42	Urate
12:133052257	rs1955368	cg16719582	-16.36	2.595e-46	2.43e-42	-0.6899	133090970	-38714	5.82676e-42	Urate
12:133086888	rs117206641	cg16719582	-13.93	3.8e-36	1.689e-32	-0.6637	133090970	-4083	6.9182e-32	Urate
12:133124753	rs79009737	cg11548404	-13.56	1.21e-34	4.695e-31	-0.7061	133076621	48130	1.94065e-30	Urate
12:133064494	rs12426349	cg11548404	-13.55	1.253e-34	4.857e-31	-0.7002	133076621	-12128	1.96288e-30	Urate
12:133094111	rs74397112	cg11548404	-13.55	1.292e-34	5.006e-31	-0.7051	133076621	17488	1.97798e-30	Urate
12:133069894	rs12423664	cg11548404	-13.53	1.59e-34	6.106e-31	-0.7005	133076621	-6728	2.3801e-30	Urate
12:133071761	rs75312918	cg11548404	-13.52	1.649e-34	6.323e-31	-0.6999	133076621	-4861	2.41476e-30	Urate
12:133062952	rs78532986	cg11548404	-13.51	1.799e-34	6.874e-31	-0.6943	133076621	-13670	2.57837e-30	Urate
12:133065832	rs73486469	cg11548404	-13.5	2.057e-34	7.815e-31	-0.693	133076621	-10790	2.77664e-30	Urate
12:133119022	rs77502095	cg11548404	-13.5	2.061e-34	7.828e-31	-0.7036	133076621	42399	2.77664e-30	Urate
12:133114570	rs12424388	cg11548404	-13.46	2.949e-34	1.108e-30	-0.7018	133076621	37947	3.82017e-30	Urate
12:133059428	rs75758998	cg11548404	-13.43	3.892e-34	1.45e-30	-0.6964	133076621	-17194	4.83165e-30	Urate
12:133060439	rs75526993	cg11548404	-13.43	3.945e-34	1.469e-30	-0.6962	133076621	-16183	4.83165e-30	Urate
12:133108555	rs76734539	cg11548404	-13.41	4.862e-34	1.802e-30	-0.6991	133076621	31932	5.74581e-30	Urate
12:133113747	rs76636886	cg11548404	-13.38	5.955e-34	2.197e-30	-0.7014	133076621	37124	6.79893e-30	Urate
12:133142411	rs6560884	cg16719582	13.31	1.143e-33	4.138e-30	0.5834	133090970	51439	1.20303e-29	Urate
12:133150506	rs7398059	cg16719582	13.26	1.863e-33	6.659e-30	0.6139	133090970	59534	1.90143e-29	Urate
12:133138557	rs10781620	cg16719582	13.25	2.057e-33	7.34e-30	0.5752	133090970	47585	2.04957e-29	Urate
12:133056435	rs77206294	cg11548404	-13.08	9.72e-33	3.302e-29	-0.6912	133076621	-20187	9.35361e-29	Urate
12:133069894	rs12423664	cg23460285	-12.98	2.498e-32	8.163e-29	-0.6253	133076686	-6793	2.24807e-28	Urate
12:133064494	rs12426349	cg23460285	-12.98	2.503e-32	8.178e-29	-0.6242	133076686	-12193	2.24807e-28	Urate
12:133094111	rs74397112	cg23460285	-12.96	2.929e-32	9.527e-29	-0.6282	133076686	17423	2.59607e-28	Urate
12:133150506	rs7398059	cg23460285	12.95	3.188e-32	1.033e-28	0.6677	133076686	73818	2.78894e-28	Urate
12:133113747	rs76636886	cg23460285	-12.93	3.845e-32	1.238e-28	-0.6291	133076686	37059	3.27854e-28	Urate
12:133138557	rs10781620	cg11548404	12.92	4.099e-32	1.317e-28	0.6803	133076621	61934	3.45143e-28	Urate
12:133060439	rs75526993	cg23460285	-12.92	4.449e-32	1.427e-28	-0.6224	133076686	-16248	3.67613e-28	Urate
12:133124753	rs79009737	cg23460285	-12.91	4.475e-32	1.434e-28	-0.6272	133076686	48065	3.67613e-28	Urate
12:133150506	rs7398059	cg11548404	12.91	4.685e-32	1.5e-28	0.7251	133076621	73883	3.80227e-28	Urate
12:133071761	rs75312918	cg23460285	-12.91	4.778e-32	1.529e-28	-0.6225	133076686	-4926	3.83158e-28	Urate
12:133119022	rs77502095	cg23460285	-12.9	5.155e-32	1.645e-28	-0.6262	133076686	42334	4.04012e-28	Urate
12:133059428	rs75758998	cg23460285	-12.9	5.158e-32	1.646e-28	-0.622	133076686	-17259	4.04012e-28	Urate
12:133114570	rs12424388	cg23460285	-12.89	5.775e-32	1.836e-28	-0.6254	133076686	37882	4.42059e-28	Urate
12:133108555	rs76734539	cg23460285	-12.87	6.951e-32	2.192e-28	-0.6241	133076686	31867	5.08945e-28	Urate
12:133062952	rs78532986	cg23460285	-12.84	8.642e-32	2.697e-28	-0.6156	133076686	-13735	6.12776e-28	Urate
12:133065832	rs73486469	cg23460285	-12.83	9.495e-32	2.947e-28	-0.6146	133076686	-10855	6.66246e-28	Urate
12:133056435	rs77206294	cg23460285	-12.7	3.193e-31	9.483e-28	-0.6218	133076686	-20252	1.88436e-27	Urate
12:133142411	rs6560884	cg11548404	12.63	5.97e-31	1.739e-27	0.6765	133076621	65788	3.35123e-27	Urate
12:133052449	rs1955367	cg11548404	-12.6	7.828e-31	2.26e-27	-0.6993	133076621	-24173	4.25246e-27	Urate
12:133138557	rs10781620	cg23460285	12.59	8.481e-31	2.443e-27	0.6135	133076686	61869	4.57034e-27	Urate
12:133052257	rs1955368	cg11548404	-12.58	9.215e-31	2.649e-27	-0.6987	133076621	-24365	4.88768e-27	Urate
12:133142411	rs6560884	cg23460285	12.51	1.795e-30	5.038e-27	0.6172	133076686	65723	9.37316e-27	Urate
12:133052449	rs1955367	cg23460285	-12.43	3.642e-30	9.984e-27	-0.6361	133076686	-24238	1.79073e-26	Urate
12:133052257	rs1955368	cg23460285	-12.42	3.928e-30	1.075e-26	-0.6359	133076686	-24430	1.90357e-26	Urate
12:133086888	rs117206641	cg23460285	-11.31	6.752e-26	1.315e-22	-0.6326	133076686	10200	1.9736e-22	Urate
12:133086888	rs117206641	cg11548404	-11.19	2.035e-25	3.838e-22	-0.6827	133076621	10265	5.83321e-22	Urate
12:133103263	rs4883568	cg16719582	-10.48	7.766e-23	1.22e-19	-0.3542	133090970	12291	1.63478e-19	Urate
12:133119826	rs12312238	cg16719582	-10.31	3.035e-22	4.516e-19	-0.3628	133090970	28854	6.03073e-19	Urate
12:133090791	rs3812828	cg16719582	10.08	1.992e-21	2.774e-18	0.3547	133090970	-180	3.76921e-18	Urate
12:133103263	rs4883568	cg11548404	-6.867	2.555e-11	1.284e-08	-0.2985	133076621	26640	1.45731e-08	Urate
12:133119826	rs12312238	cg11548404	-6.592	1.394e-10	6.38e-08	-0.2984	133076621	43203	6.86417e-08	Urate
12:133090791	rs3812828	cg11548404	6.421	3.879e-10	1.676e-07	0.2901	133076621	14168	1.77029e-07	Urate
12:133103263	rs4883568	cg23460285	-5.131	4.538e-07	0.000119	-0.2099	133076686	26575	0.000128818	Urate
12:133119826	rs12312238	cg23460285	-4.948	1.112e-06	0.0002691	-0.2103	133076686	43138	0.000283949	Urate
12:133090791	rs3812828	cg23460285	4.841	1.853e-06	0.000427	0.2052	133076686	14103	0.000444202	Urate
11:120056416	rs2444239	cg15412087	-6.006	4.305e-09	1.929e-06	-0.149	120085144	-28729	1.64022e-06	UACR
11:120057343	rs508205	cg15412087	-5.398	1.166e-07	4.067e-05	-0.1347	120085144	-27802	3.76166e-05	UACR
11:120058640	rs12791292	cg15412087	5.086	5.67e-07	0.0001723	0.1268	120085144	-26505	0.000158087	UACR
11:120058623	rs12790943	cg15412087	5.084	5.705e-07	0.0001733	0.1268	120085144	-26522	0.000158997	UACR
11:120060102	rs12273399	cg15412087	5.043	6.997e-07	0.0002086	0.1285	120085144	-25043	0.000188005	UACR
11:120058685	rs12278345	cg15412087	5.028	7.548e-07	0.0002234	0.1261	120085144	-26460	0.000201417	UACR
11:120060793	rs10892547	cg15412087	4.852	1.765e-06	0.0004798	0.1233	120085144	-24352	0.000427518	UACR
12:133086888	rs117206641	cg16719582	-13.93	3.8e-36	1.689e-32	-0.6637	133090970	-4083	6.9182e-32	Blood pressure
12:133086888	rs117206641	cg23460285	-11.31	6.752e-26	1.315e-22	-0.6326	133076686	10200	1.9736e-22	Blood pressure
12:133086888	rs117206641	cg11548404	-11.19	2.035e-25	3.838e-22	-0.6827	133076621	10265	5.83321e-22	Blood pressure
5:173377636	rs72812846	cg13384849	-5.88	8.739e-09	4.283e-06	-0.1933	173307470	70164	3.24337e-06	Blood pressure
7:73504631	rs810535	cg04663932	-18.78	1.052e-56	9.933e-53	-0.5551	73508617	-3987	2.64281e-51	Blood pressure
7:73497728	rs710968	cg04663932	-18.77	1.177e-56	1.105e-52	-0.556	73508617	-10890	2.64281e-51	Blood pressure
7:73491212	rs1091811	cg04663932	-18.69	2.686e-56	2.475e-52	-0.5518	73508617	-17406	3.61865e-51	Blood pressure
7:73509326	rs2237503	cg04663932	18.61	5.659e-56	5.133e-52	0.5543	73508617	707	6.3533e-51	Blood pressure
7:73505045	rs810534	cg04663932	-18.58	7.604e-56	6.866e-52	-0.5533	73508617	-3573	6.41028e-51	Blood pressure
7:73505188	rs810532	cg04663932	-18.58	7.613e-56	6.87e-52	-0.5533	73508617	-3430	6.41028e-51	Blood pressure
7:73519875	rs2269082	cg04663932	17.49	4.032e-51	2.741e-47	0.5245	73508617	11256	2.71601e-46	Blood pressure
7:73509326	rs2237503	cg11041734	12.44	3.348e-30	6.34e-27	0.4557	73508492	832	1.67056e-26	Blood pressure
7:73497728	rs710968	cg11041734	-12.4	4.633e-30	8.721e-27	-0.4541	73508492	-10765	2.21337e-26	Blood pressure
7:73491212	rs1091811	cg11041734	-12.26	1.676e-29	3.084e-26	-0.448	73508492	-17281	7.62822e-26	Blood pressure
7:73504631	rs810535	cg11041734	-12.21	2.528e-29	4.608e-26	-0.4482	73508492	-3862	1.113e-25	Blood pressure
7:73505045	rs810534	cg11041734	-12.06	1.032e-28	1.789e-25	-0.4451	73508492	-3448	4.13735e-25	Blood pressure
7:73505188	rs810532	cg11041734	-12.05	1.038e-28	1.798e-25	-0.445	73508492	-3305	4.13735e-25	Blood pressure
7:73519875	rs2269082	cg11041734	11.47	1.742e-26	2.626e-23	0.4204	73508492	11381	5.30966e-23	Blood pressure
12:133112078	rs4883563	cg23460285	7.169	3.755e-12	2.091e-09	0.2586	133076686	35390	2.44388e-09	T2DM
12:133114840	rs4883521	cg23460285	7.062	7.462e-12	4.007e-09	0.2552	133076686	38152	4.71973e-09	T2DM
12:133107524	rs11146914	cg23460285	6.599	1.331e-10	6.109e-08	0.2606	133076686	30836	6.58766e-08	T2DM
12:133108161	rs10431483	cg23460285	6.423	3.835e-10	1.658e-07	0.2541	133076686	31473	1.75377e-07	T2DM
12:133106511	rs11146913	cg23460285	6.421	3.901e-10	1.685e-07	0.2539	133076686	29823	1.77792e-07	T2DM
12:133114840	rs4883521	cg16719582	6.392	4.621e-10	1.976e-07	0.2111	133090970	23868	2.06144e-07	T2DM
12:133116997	rs11146920	cg23460285	6.361	5.546e-10	2.346e-07	0.2515	133076686	40309	2.42992e-07	T2DM
12:133112078	rs4883563	cg16719582	6.356	5.726e-10	2.417e-07	0.21	133090970	21106	2.50462e-07	T2DM
12:133095629	rs11147304	cg23460285	6.316	7.236e-10	3.007e-07	0.2453	133076686	18941	3.08889e-07	T2DM
12:133125475	rs10870465	cg23460285	6.279	8.979e-10	3.679e-07	0.2477	133076686	48787	3.72208e-07	T2DM
12:133125871	rs4883518	cg23460285	6.269	9.548e-10	3.895e-07	0.2493	133076686	49183	3.94339e-07	T2DM
12:133063768	rs11610045	cg16719582	-5.967	5.379e-09	1.96e-06	-0.2106	133090970	-27203	2.03332e-06	T2DM
12:133095629	rs11147304	cg16719582	5.9	7.821e-09	2.78e-06	0.2085	133090970	4657	2.9139e-06	T2DM
12:133125871	rs4883518	cg16719582	5.824	1.195e-08	4.13e-06	0.2108	133090970	34899	4.32779e-06	T2DM
12:133107524	rs11146914	cg16719582	5.811	1.279e-08	4.403e-06	0.2099	133090970	16552	4.61463e-06	T2DM
12:133108161	rs10431483	cg16719582	5.753	1.761e-08	5.928e-06	0.2078	133090970	17189	6.23677e-06	T2DM
12:133124329	rs4883519	cg23460285	5.752	1.774e-08	5.965e-06	0.2201	133076686	47641	6.27621e-06	T2DM
12:133106511	rs11146913	cg16719582	5.747	1.814e-08	6.09e-06	0.2076	133090970	15539	6.40092e-06	T2DM
12:133116997	rs11146920	cg16719582	5.728	2.017e-08	6.718e-06	0.2067	133090970	26025	7.06174e-06	T2DM
12:133072460	rs11147230	cg16719582	5.649	3.085e-08	9.979e-06	0.1975	133090970	-18511	1.06242e-05	T2DM
12:133091614	rs4883571	cg23460285	5.565	4.84e-08	1.514e-05	0.2145	133076686	14926	1.63751e-05	T2DM
12:133068709	rs11147221	cg23460285	5.437	9.488e-08	2.826e-05	0.2414	133076686	-7978	3.10556e-05	T2DM
12:133095037	rs35653050	cg23460285	5.366	1.374e-07	3.979e-05	0.2329	133076686	18349	4.38647e-05	T2DM
12:133112961	rs11146919	cg23460285	5.36	1.417e-07	4.092e-05	0.24	133076686	36273	4.51092e-05	T2DM
12:133125475	rs10870465	cg16719582	5.359	1.427e-07	4.119e-05	0.1936	133090970	34503	4.53847e-05	T2DM
12:133072767	rs7955133	cg23460285	5.337	1.599e-07	4.577e-05	0.2331	133076686	-3920	5.01214e-05	T2DM
12:133069698	rs12811407	cg23460285	5.327	1.677e-07	4.781e-05	0.2194	133076686	-6989	5.22986e-05	T2DM
12:133070294	rs11614914	cg23460285	5.315	1.785e-07	5.065e-05	0.2181	133076686	-6393	5.54613e-05	T2DM
12:133087707	rs3764049	cg23460285	5.314	1.799e-07	5.1e-05	0.2252	133076686	11019	5.58705e-05	T2DM
12:133124329	rs4883519	cg16719582	5.3	1.926e-07	5.427e-05	0.1845	133090970	33357	5.94039e-05	T2DM
12:133069134	rs1882297	cg23460285	5.292	2.011e-07	5.646e-05	0.2215	133076686	-7553	6.18556e-05	T2DM
12:133068484	rs35318451	cg23460285	5.291	2.022e-07	5.674e-05	0.2216	133076686	-8203	6.21372e-05	T2DM
12:133088165	rs3751297	cg23460285	5.281	2.131e-07	5.954e-05	0.2448	133076686	11477	6.51007e-05	T2DM
12:133080449	rs36098511	cg23460285	5.277	2.172e-07	6.059e-05	0.2205	133076686	3761	6.62331e-05	T2DM
12:133066392	rs77773608	cg23460285	5.232	2.724e-07	7.455e-05	0.2199	133076686	-10295	8.19895e-05	T2DM
12:133081636	rs11610623	cg23460285	5.219	2.91e-07	7.926e-05	0.2338	133076686	4948	8.7082e-05	T2DM
12:133079987	rs11147271	cg23460285	5.183	3.498e-07	9.387e-05	0.2322	133076686	3299	0.00010196	T2DM
12:133060549	rs11147192	cg23460285	5.136	4.427e-07	0.0001163	0.2141	133076686	-16138	0.00012588	T2DM
12:133140140	rs73155029	cg23460285	5.121	4.765e-07	0.0001244	0.2318	133076686	63452	0.000134582	T2DM
12:133061081	rs61951158	cg23460285	5.119	4.808e-07	0.0001254	0.2261	133076686	-15606	0.000135569	T2DM
12:133112078	rs4883563	cg11548404	5.115	4.903e-07	0.0001277	0.2068	133076621	35455	0.000137959	T2DM
12:133138716	rs9738068	cg23460285	5.094	5.43e-07	0.0001401	0.2318	133076686	62028	0.000152152	T2DM
12:133107524	rs11146914	cg11548404	5.091	5.529e-07	0.0001425	0.2234	133076621	30901	0.000154733	T2DM
12:133114840	rs4883521	cg11548404	5.079	5.868e-07	0.0001504	0.2054	133076621	38217	0.000162934	T2DM
12:133108161	rs10431483	cg11548404	4.901	1.395e-06	0.0003304	0.2154	133076621	31538	0.000348163	T2DM
12:133106511	rs11146913	cg11548404	4.872	1.606e-06	0.0003752	0.2141	133076621	29888	0.000393391	T2DM
12:133116997	rs11146920	cg11548404	4.856	1.727e-06	0.0004006	0.2132	133076621	40374	0.00041937	T2DM
12:133151607	rs11146943	cg23460285	4.804	2.212e-06	0.0005014	0.2206	133076686	74919	0.000516119	T2DM
12:133095629	rs11147304	cg11548404	4.648	4.574e-06	0.0009628	0.2008	133076621	19006	0.000990711	T2DM
12:133091614	rs4883571	cg16719582	4.646	4.618e-06	0.0009711	0.1638	133090970	642	0.000999277	T2DM
12:133125871	rs4883518	cg11548404	4.633	4.905e-06	0.001025	0.2048	133076621	49248	0.00105764	T2DM
12:133063768	rs11610045	cg11548404	-4.62	5.199e-06	0.001079	-0.1995	133076621	-12854	0.00111518	T2DM
12:133095037	rs35653050	cg16719582	4.515	8.373e-06	0.001653	0.179	133090970	4065	0.00172377	T2DM
12:133125475	rs10870465	cg11548404	4.439	1.172e-05	0.002237	0.1951	133076621	48852	0.00233435	T2DM
12:133112961	rs11146919	cg11548404	4.419	1.28e-05	0.002422	0.2178	133076621	36338	0.0025263	T2DM
12:133091614	rs4883571	cg11548404	4.374	1.563e-05	0.002893	0.1861	133076621	14991	0.00301938	T2DM
12:133068709	rs11147221	cg16719582	4.315	2.017e-05	0.003623	0.1756	133090970	-22262	0.00378462	T2DM
12:133095037	rs35653050	cg11548404	4.28	2.345e-05	0.004139	0.2048	133076621	18414	0.0043313	T2DM
12:133112961	rs11146919	cg16719582	4.264	2.515e-05	0.0044	0.1749	133090970	21989	0.00461367	T2DM
12:133138716	rs9738068	cg11548404	4.239	2.795e-05	0.004823	0.212	133076621	62093	0.00506388	T2DM
12:133072767	rs7955133	cg16719582	4.237	2.822e-05	0.004865	0.1695	133090970	-18204	0.00510456	T2DM
12:133140140	rs73155029	cg11548404	4.205	3.235e-05	0.005476	0.2093	133076621	63517	0.00577715	T2DM
12:133081636	rs11610623	cg16719582	4.187	3.49e-05	0.005849	0.1717	133090970	-9335	0.00616714	T2DM
12:133079987	rs11147271	cg16719582	4.176	3.655e-05	0.00609	0.1712	133090970	-10984	0.00640327	T2DM
12:133070294	rs11614914	cg16719582	4.167	3.802e-05	0.006304	0.1567	133090970	-20677	0.00660242	T2DM
12:133061081	rs61951158	cg16719582	4.161	3.896e-05	0.006442	0.168	133090970	-29890	0.00675174	T2DM
12:133124329	rs4883519	cg11548404	4.155	3.986e-05	0.006573	0.1764	133076621	47706	0.00688645	T2DM
12:133069698	rs12811407	cg16719582	4.143	4.194e-05	0.006873	0.1565	133090970	-21273	0.00718316	T2DM
12:133068484	rs35318451	cg16719582	4.14	4.249e-05	0.006952	0.1589	133090970	-22487	0.00727366	T2DM
12:133069134	rs1882297	cg16719582	4.136	4.328e-05	0.007063	0.1586	133090970	-21837	0.00738637	T2DM
12:133080449	rs36098511	cg16719582	4.112	4.773e-05	0.007683	0.1575	133090970	-10522	0.00803388	T2DM
12:133072767	rs7955133	cg11548404	4.108	4.851e-05	0.007792	0.1981	133076621	-3855	0.00814685	T2DM
12:133066392	rs77773608	cg16719582	4.086	5.325e-05	0.008447	0.1573	133090970	-24579	0.00880028	T2DM
12:133069134	rs1882297	cg11548404	4.067	5.748e-05	0.009025	0.1879	133076621	-7488	0.00940703	T2DM
12:133068484	rs35318451	cg11548404	4.065	5.787e-05	0.009079	0.188	133076621	-8138	0.00945707	T2DM
12:133080449	rs36098511	cg11548404	4.065	5.81e-05	0.009111	0.1874	133076621	3826	0.00948775	T2DM
12:133087707	rs3764049	cg16719582	4.057	5.981e-05	0.009343	0.1578	133090970	-3264	0.00972926	T2DM
