# Supplementary material for: Unraveling the epigenetic code: human kidney DNA methylation and chromatin dynamics in renal disease development
Source: Nat Commun. 2024 Jan 29;15:873. doi: 10.1038/s41467-024-45295-y (PMC10824731; doi:10.1038/s41467-024-45295-y)
Supplement: Supplementary file 4 — Supplementary Dataset 1-20 [file 41467_2024_45295_MOESM4_ESM.zip › Supplementary Data 1-20/Supplementary Data 18.xlsx]

## Sheet: Sheet1
Supplementary Data 18. Reactome pathway enrichment of fibrosis-associated DMPs annotated genes (P<0.05)
ID	Description	BgRatio	pvalue	p.adjust	qvalue	geneID	Count
R-HSA-442660	Na+/Cl- dependent neurotransmitter transporters	19/10899	0.000291378	0.117134	0.110723	SLC6A20/SLC6A19/SLC22A2	3
R-HSA-71291	Metabolism of amino acids and derivatives	374/10899	0.00111983	0.170556	0.161222	ALDH4A1/AGXT/SERINC5/GPT/GOT1/OAT/NNMT/DAO/FTCD	9
R-HSA-389661	Glyoxylate metabolism and glycine degradation	31/10899	0.0012728	0.170556	0.161222	ALDH4A1/AGXT/DAO	3
R-HSA-425366	Transport of bile salts and organic acids, metal ions and amine compounds	85/10899	0.00288522	0.243377	0.230058	SLC6A20/SLC6A19/SLC22A2/SLC39A14	4
R-HSA-264870	Caspase-mediated cleavage of cytoskeletal proteins	12/10899	0.00302708	0.243377	0.230058	PLEC/VIM	2
R-HSA-6781823	Formation of TC-NER Pre-Incision Complex	54/10899	0.00626286	0.419611	0.396648	UVSSA/DDB1/RBX1	3
R-HSA-197264	Nicotinamide salvaging	19/10899	0.00759927	0.432819	0.409133	SLC22A13/NNMT	2
R-HSA-416572	Sema4D induced cell migration and growth-cone collapse	21/10899	0.00924888	0.432819	0.409133	LIMK1/ERBB2	2
R-HSA-6782210	Gap-filling DNA repair synthesis and ligation in TC-NER	65/10899	0.0104434	0.432819	0.409133	UVSSA/DDB1/RBX1	3
R-HSA-6782135	Dual incision in TC-NER	66/10899	0.0108867	0.432819	0.409133	UVSSA/DDB1/RBX1	3
R-HSA-400685	Sema4D in semaphorin signaling	25/10899	0.0129775	0.432819	0.409133	LIMK1/ERBB2	2
R-HSA-5673001	RAF/MAP kinase cascade	280/10899	0.0132674	0.432819	0.409133	PIK3CB/FGFR3/RASA3/ERBB2/NRTN/RBX1	6
R-HSA-5684996	MAPK1/MAPK3 signaling	286/10899	0.0146007	0.432819	0.409133	PIK3CB/FGFR3/RASA3/ERBB2/NRTN/RBX1	6
R-HSA-2219530	Constitutive Signaling by Aberrant PI3K in Cancer	78/10899	0.0170573	0.432819	0.409133	PIK3CB/FGFR3/ERBB2	3
R-HSA-6781827	Transcription-Coupled Nucleotide Excision Repair (TC-NER)	79/10899	0.0176434	0.432819	0.409133	UVSSA/DDB1/RBX1	3
R-HSA-110314	Recognition of DNA damage by PCNA-containing replication complex	30/10899	0.0184006	0.432819	0.409133	DDB1/RBX1	2
R-HSA-196807	Nicotinate metabolism	31/10899	0.0195818	0.432819	0.409133	SLC22A13/NNMT	2
R-HSA-352230	Amino acid transport across the plasma membrane	33/10899	0.0220369	0.432819	0.409133	SLC6A20/SLC6A19	2
R-HSA-70263	Gluconeogenesis	34/10899	0.0233099	0.432819	0.409133	GOT1/SLC25A11	2
R-HSA-70326	Glucose metabolism	91/10899	0.0255504	0.432819	0.409133	PFKFB2/GOT1/SLC25A11	3
R-HSA-5683057	MAPK family signaling cascades	325/10899	0.025611	0.432819	0.409133	PIK3CB/FGFR3/RASA3/ERBB2/NRTN/RBX1	6
R-HSA-111465	Apoptotic cleavage of cellular proteins	38/10899	0.0286937	0.432819	0.409133	PLEC/VIM	2
R-HSA-5696394	DNA Damage Recognition in GG-NER	38/10899	0.0286937	0.432819	0.409133	DDB1/RBX1	2
R-HSA-425407	SLC-mediated transmembrane transport	250/10899	0.0301773	0.432819	0.409133	SLC6A20/SLC12A7/SLC6A19/SLC22A2/SLC39A14	5
R-HSA-8853659	RET signaling	40/10899	0.0315542	0.432819	0.409133	PIK3CB/NRTN	2
R-HSA-5696400	Dual Incision in GG-NER	41/10899	0.0330252	0.432819	0.409133	DDB1/RBX1	2
R-HSA-419037	NCAM1 interactions	42/10899	0.0345226	0.432819	0.409133	CACNA1C/NRTN	2
R-HSA-2219528	PI3K/AKT Signaling in Cancer	104/10899	0.0359354	0.432819	0.409133	PIK3CB/FGFR3/ERBB2	3
R-HSA-5362517	Signaling by Retinoic Acid	43/10899	0.036046	0.432819	0.409133	RDH10/PDK2	2
R-HSA-5696395	Formation of Incision Complex in GG-NER	43/10899	0.036046	0.432819	0.409133	DDB1/RBX1	2
R-HSA-109704	PI3K Cascade	44/10899	0.0375952	0.432819	0.409133	PIK3CB/FGFR3	2
R-HSA-5633008	TP53 Regulates Transcription of Cell Death Genes	44/10899	0.0375952	0.432819	0.409133	IGFBP3/CASP2	2
R-HSA-6811438	Intra-Golgi traffic	44/10899	0.0375952	0.432819	0.409133	CUX1/CYTH1	2
R-HSA-6811558	PI5P, PP2A and IER3 Regulate PI3K/AKT Signaling	106/10899	0.0376993	0.432819	0.409133	PIK3CB/FGFR3/ERBB2	3
R-HSA-3899300	SUMOylation of transcription cofactors	45/10899	0.0391695	0.432819	0.409133	PPARGC1A/TRIM28	2
R-HSA-425393	Transport of inorganic cations/anions and amino acids/oligopeptides	108/10899	0.039507	0.432819	0.409133	SLC6A20/SLC12A7/SLC6A19	3
R-HSA-5696398	Nucleotide Excision Repair	111/10899	0.0423001	0.432819	0.409133	UVSSA/DDB1/RBX1	3
R-HSA-9707616	Heme signaling	47/10899	0.0423922	0.432819	0.409133	PPARGC1A/RAI1	2
R-HSA-112399	IRS-mediated signalling	48/10899	0.0440397	0.432819	0.409133	PIK3CB/FGFR3	2
R-HSA-73893	DNA Damage Bypass	48/10899	0.0440397	0.432819	0.409133	DDB1/RBX1	2
R-HSA-199418	Negative regulation of the PI3K/AKT network	113/10899	0.0442162	0.432819	0.409133	PIK3CB/FGFR3/ERBB2	3
