# Supplementary material for: Unraveling the epigenetic code: human kidney DNA methylation and chromatin dynamics in renal disease development
Source: Nat Commun. 2024 Jan 29;15:873. doi: 10.1038/s41467-024-45295-y (PMC10824731; doi:10.1038/s41467-024-45295-y)
Supplement: Supplementary file 4 — Supplementary Dataset 1-20 [file 41467_2024_45295_MOESM4_ESM.zip › Supplementary Data 1-20/Supplementary Data 5.xlsx]

## Sheet: Sheet1
Supplementary Data 5: Results from the validation analysis 1
CpG	Estimate.bacon	P.value.bacon	Estimate	P.value	CpG_chrm	CpG_beg	CpG_end	probe_strand	Ref.genes	Refgene Group	Kidney Regulatory Region
cg00702638	-0.638323	3.60875e-09	-0.00640042	0.134277	chr3	44803292	44803294	+	KIAA1143;KIF15	Promoter	1_TssA
cg01105362	0.515049	2.96591e-10	0.0167426	0.0735684	chr7	1059626	1059628	+	C7orf50	Intron	7_Enh
cg01453157	0.488521	1.65528e-08	0.0123959	0.0945994	chr17	1639374	1639376	+	RP11-961A15.1;WDR81	Exon	7_Enh
cg02054964	0.990415	1.46684e-08	0.00224597	0.422533	chr7	157643769	157643771	+	PTPRN2	Intron	14_ReprPCWk
cg02822788	-0.89311	6.30263e-08	-0.0149104	3.32e-05	chr3	193587599	193587601	-	DPPA2P3	Distal Intergenic	7_Enh
cg03323636	-0.939505	5.75413e-08	-0.00258166	0.501646	chr11	9025501	9025503	-	NRIP3;RP11-467K18.2	Promoter	7_Enh
cg03762081	-0.878989	7.84087e-08	-0.0080848	0.0273225	chr19	51523564	51523566	-	KLK10	Promoter	14_ReprPCWk
cg04245294	0.653531	8.58026e-08	0.0189752	0.00124267	chr3	37898013	37898015	+	ITGA9-AS1	Intron	1_TssA
cg04663932	-0.57927	8.55151e-08	-0.0224808	8.26e-05	chr7	73508617	73508619	-	LIMK1	Promoter	2_TssAFlnk
cg05056120	-1.91514	6.27818e-08	-0.00423283	0.0752245	chr5	158527701	158527703	+	EBF1;RP11-175K6.1	Promoter	2_TssAFlnk
cg05353659	0.542276	3.72538e-08	0.0185221	0.00694857	chr17	41052657	41052659	+	G6PC	Promoter	10_TssBiv
cg06021088	-0.543676	6.16483e-08	-0.0183829	6.1e-05	chr2	127822550	127822552	+	BIN1	Intron	7_Enh
cg06647382	0.555507	1.64677e-08	0.0191925	0.0104625	chr17	48175733	48175735	-	PDK2	Intron	6_EnhG
cg06862136	-1.03217	3.60724e-09	-0.00977886	0.00578646	chr11	112370276	112370278	-	RP11-65M17.3	Distal Intergenic	15_Quies
cg07267600	-0.579672	3.28842e-08	-0.0257057	2.76e-05	chr12	2750052	2750054	-	CACNA1C	Promoter	7_Enh
cg07688052	0.537374	3.3986e-08	0.020683	0.00617218	chr19	16637308	16637310	+	CHERP;CTD-3222D19.2	Promoter	6_EnhG
cg07696485	-1.0123	2.49356e-08	-0.0123355	0.000220602	chr3	36986641	36986643	-	TRANK1	Promoter	1_TssA
cg08278357	-0.617666	5.16196e-08	-0.00961753	0.194625	chr19	59050121	59050123	+	ZBTB45	Distal Intergenic	7_Enh
cg08585669	0.564266	6.75188e-08	0.0140773	0.0121205	chr17	37853031	37853033	+	ERBB2;PGAP3	Intron	7_Enh
cg08595667	0.592592	3.95732e-08	0.0145448	0.00428877	chr16	89445452	89445454	+	ANKRD11	Intron	7_Enh
cg09250965	0.922736	6.44435e-08	0.00884997	0.0506216	chr16	25708273	25708275	-	HS3ST4	Intron	15_Quies
cg09837037	1.07415	3.56131e-08	0.00576544	0.179646	chr5	1201601	1201603	-	SLC6A19	Promoter	10_TssBiv
cg10512292	-1.00748	6.04256e-08	-0.0161721	1.52e-05	chr12	4378266	4378268	-	CCND2-AS1;CCND2-AS2	Distal Intergenic	10_TssBiv
cg10579705	-0.783241	8.30405e-08	-0.0152022	0.000231167	chr8	22811321	22811323	-	PEBP4	Distal Intergenic	14_ReprPCWk
cg10594510	0.474454	2.32643e-08	0.00986732	0.144989	chr5	1089752	1089754	-	SLC12A7	Intron	7_Enh
cg10893986	-0.503286	7.82587e-08	-0.0141406	0.0380984	chr1	3229738	3229740	-	PRDM16	Intron	7_Enh
cg12113316	-0.868135	8.22773e-08	-0.0054403	0.0489015	chr8	37729088	37729090	+	RAB11FIP1	Promoter	4_Tx
cg12985235	0.616744	7.56788e-08	0.00640453	0.333352	chr19	4345964	4345966	-	MPND	Promoter	13_ReprPC
cg13039539	0.524477	4.76066e-08	0.0207552	0.000130625	chr7	70038626	70038628	-	AUTS2	Intron	7_Enh
cg13384849	0.64859	4.22895e-08	0.0200532	0.00284566	chr5	173307470	173307472	-	CPEB4	Distal Intergenic	7_Enh
cg13587564	0.680483	7.99694e-08	0.0115721	0.107039	chr9	137003751	137003753	-	WDR5	Promoter	7_Enh
cg13609939	0.542742	1.57166e-08	0.0159474	0.0152926	chr10	126105159	126105161	+	OAT	Promoter	7_Enh
cg14751552	0.824203	6.08724e-09	0.00734717	0.0326596	chr8	74209521	74209523	-	RDH10;RPL7	Promoter	1_TssA
cg14911690	-0.647324	6.82494e-09	-0.00590642	0.0883054	chr19	19729394	19729396	+	PBX4	Promoter	10_TssBiv
cg15412087	0.64709	4.32065e-08	0.0104032	0.0232793	chr11	120085144	120085146	-	OAF	Intron	7_Enh
cg15968307	-1.91061	1.73411e-08	-0.00747706	0.0137113	chr12	48577212	48577214	+	CCDC184	Promoter	10_TssBiv
cg15983520	0.820534	6.96304e-08	0.0147685	0.0231782	chr8	145729105	145729107	+	CTD-2517M22.14;GPT	Promoter	7_Enh
cg16184737	0.572919	2.50576e-08	0.0103819	0.0982809	chr7	2679970	2679972	+	TTYH3	Intron	7_Enh
cg16371229	-0.559699	8.20448e-08	-0.00795143	0.0287504	chr1	233248844	233248846	+	PCNXL2	Intron	7_Enh
cg16719582	0.70594	2.69684e-08	0.0156926	0.0555144	chr12	133090970	133090972	-	FBRSL1	Intron	7_Enh
cg17793354	0.69688	1.66224e-08	0.0151638	0.00283077	chr2	237487800	237487802	+	ACKR3	Intron	7_Enh
cg18514820	-0.600967	3.23009e-08	-0.0210015	0.000376293	chr10	17271943	17271945	+	VIM;VIM-AS1	Promoter	2_TssAFlnk
cg18566594	-1.90988	1.09961e-11	-0.0118623	0.000312459	chr12	4381434	4381436	+	CCND2-AS1;CCND2-AS2	Promoter	1_TssA
cg18621256	-0.882716	4.21026e-09	-0.0102343	0.0106461	chr10	119221443	119221445	+	CTA-109P11.4	Distal Intergenic	15_Quies
cg20165037	0.718956	8.34619e-08	0.0148837	0.0025172	chr13	114802646	114802648	-	RASA3	Promoter	7_Enh
cg21462428	-1.35287	3.49588e-09	-0.0187316	1.19e-06	chr12	4381447	4381449	-	CCND2;CCND2-AS1;CCND2-AS2	Promoter	1_TssA
cg22791678	0.830734	3.54065e-08	0.0115447	0.0237559	chr6	41552579	41552581	-	FOXP4	Exon	7_Enh
cg23460285	0.649542	3.17464e-09	0.0133496	0.00850105	chr12	133076686	133076688	-	FBRSL1	Intron	7_Enh
cg23669276	0.532638	5.61883e-08	0.00905915	0.158733	chr2	241815193	241815195	-	AGXT	Promoter	7_Enh
cg23813012	-1.10348	6.72559e-08	-0.00820084	0.0623666	chr1	14026481	14026483	+	PRDM2	Promoter	10_TssBiv
cg24813613	0.609453	8.61036e-09	0.00961074	0.118783	chr7	1882134	1882136	-	AC110781.3;MAD1L1	Promoter	14_ReprPCWk
cg24888989	-0.580301	4.87481e-08	-0.00562773	0.209367	chr3	44803290	44803292	+	KIAA1143;KIF15	Promoter	1_TssA
cg25149396	-0.796704	5.19359e-08	-0.00987985	0.0163271	chr1	184943511	184943513	+	FAM129A	Promoter	1_TssA
cg25544164	0.491711	1.14679e-08	0.0107175	0.222348	chr19	5824158	5824160	+	NRTN	Promoter	14_ReprPCWk
cg27446570	0.600904	3.43922e-08	0.0146314	0.0157547	chr1	3809531	3809533	-	C1orf174	Exon	7_Enh
