# Supplementary material for: Unraveling the epigenetic code: human kidney DNA methylation and chromatin dynamics in renal disease development
Source: Nat Commun. 2024 Jan 29;15:873. doi: 10.1038/s41467-024-45295-y (PMC10824731; doi:10.1038/s41467-024-45295-y)
Supplement: Supplementary file 4 — Supplementary Dataset 1-20 [file 41467_2024_45295_MOESM4_ESM.zip › Supplementary Data 1-20/Supplementary Data 2.xlsx]

## Sheet: Sheet1
Supplementary Data 2. Differentially methylated probes associated with eGFR
probeID	CpG_chrm	CpG_beg	CpG_end	probe_strand	Estimate	StdErr	pValue
cg08105223	chr12	88641182	88641184	-	18.2417	3.35534	5.43007e-08
cg08300512	chr2	28844642	28844644	+	11.6613	2.14554	5.47541e-08
cg01119571	chr7	135541566	135541568	-	15.2501	2.74585	2.79429e-08
cg10894440	chr22	30816827	30816829	-	16.5954	3.10629	9.16578e-08
cg11040735	chr14	56845235	56845237	+	13.6341	2.50456	5.21789e-08
cg01453157	chr17	1639374	1639376	+	-10.59	1.97535	8.2719e-08
cg13570892	chr15	45449436	45449438	+	29.3442	5.01596	4.91046e-09
cg04659689	chr7	2903376	2903378	-	12.376	2.25772	4.21422e-08
cg17008645	chr11	61463426	61463428	+	22.3714	4.12577	5.88181e-08
cg01776739	chr11	121447437	121447439	-	21.9772	4.04516	5.54298e-08
cg18906405	chr11	61463484	61463486	-	18.7088	3.49206	8.43742e-08
cg20561863	chr17	66905629	66905631	-	12.8652	2.34226	3.95971e-08
cg20704394	chr7	104992725	104992727	+	18.4982	3.458	8.82554e-08
cg21818891	chr11	35310916	35310918	+	19.0444	3.40144	2.15711e-08
cg25544164	chr19	5824158	5824160	+	-11.1188	1.95729	1.34144e-08
cg26558862	chr3	52704646	52704648	+	19.7092	3.65488	6.94537e-08
cg27083891	chr11	64658725	64658727	-	-11.3441	2.04699	2.99267e-08
cg27630540	chr4	1347165	1347167	+	-15.1502	2.5185	1.79231e-09
cg04005804	chr4	185676454	185676456	+	18.5723	3.32545	2.33843e-08
