# Supplementary material for: Unraveling the epigenetic code: human kidney DNA methylation and chromatin dynamics in renal disease development
Source: Nat Commun. 2024 Jan 29;15:873. doi: 10.1038/s41467-024-45295-y (PMC10824731; doi:10.1038/s41467-024-45295-y)
Supplement: Supplementary file 4 — Supplementary Dataset 1-20 [file 41467_2024_45295_MOESM4_ESM.zip › Supplementary Data 1-20/Supplementary Data 3.xlsx]

## Sheet: Sheet1
Supplementary Data 3: Characteristics of validation cohort 1
	Validation cohort 1
Subjects (n)	91
eGFR, median (IQR), ml/min per 1.73 m2	56.1 (33.8, 75.1)
Age, mean (SD), yr	63.5 (11.5)
Sex, M, n %	48 (52.7%)
Race, African American, n %	32 (35.2%)
Diabetes, n %	41 (45.1%)
Hypertension, n %	64 (70.3%)
BMI, median (IQR), kg/m2, (n=370)	27.9 (22.9, 31.8)
Serum glucose, median (IQR), mg/dl	114.0 (91.5, 149.5)
Systolic BP, mean (SD), mmHg	142.6 (22.5)
Diastolic BP, mean (SD), mmHg	81.3 (12.7)
Interstitial fibrosis, median (IQR), %	15.0 (7.5, 40.0)
