# Supplementary material for: Unraveling the epigenetic code: human kidney DNA methylation and chromatin dynamics in renal disease development
Source: Nat Commun. 2024 Jan 29;15:873. doi: 10.1038/s41467-024-45295-y (PMC10824731; doi:10.1038/s41467-024-45295-y)
Supplement: Supplementary file 4 — Supplementary Dataset 1-20 [file 41467_2024_45295_MOESM4_ESM.zip › Supplementary Data 1-20/Supplementary Data 12.xlsx]

## Sheet: PT_S1
Supplementary Table S13. cell type-specific differentially accessible peaks
chr	start	end	Pvalue	log2FC	Pvalue_adj
chr1	630890	633163	0	2.85358	0
chr1	225890406	225891665	0	0.789416	0
chr12	49742357	49743545	4.38275e-254	0.470343	1.67564e-248
chr18	13221748	13224017	4.80731e-228	0.761678	1.83796e-222
chr17	8153517	8153949	7.00938e-226	0.459677	2.67987e-220
chr5	134926293	134928604	2.52438e-217	0.959254	9.65138e-212
chr2	20623190	20624334	3.04449e-215	0.395348	1.16399e-209
chr11	119375377	119376776	3.58022e-213	0.74923	1.36881e-207
chr6	165987603	165988758	9.83935e-210	0.519333	3.76185e-204
chr1	628813	630784	4.99811e-201	2.10573	1.91091e-195
chr12	53102161	53103095	1.43691e-199	0.359636	5.49369e-194
chr4	10016927	10017877	1.94211e-198	0.452023	7.42522e-193
chr1	15618416	15619409	7.82886e-197	0.332119	2.99319e-191
chr3	105367676	105368402	3.76845e-195	0.333042	1.44078e-189
chr10	102643194	102644135	2.61162e-194	0.324405	9.98494e-189
chr12	122080121	122081003	1.35295e-187	0.319136	5.17271e-182
chr2	61018038	61018491	3.57967e-184	0.348462	1.3686e-178
chr1	54058492	54059844	1.06213e-183	0.478318	4.0608e-178
chr12	53380292	53381173	3.75272e-182	0.434716	1.43476e-176
chr3	57162255	57163195	6.68464e-181	0.335501	2.55572e-175
chr17	22527021	22528584	1.45717e-172	0.421898	5.57117e-167
chr11	111776594	111778647	3.36513e-172	0.567469	1.28658e-166
chr2	20220981	20222233	1.31667e-170	0.299547	5.03399e-165
chr6	33745449	33747447	6.53531e-170	0.738467	2.49863e-164
chr12	49985516	49986540	1.34724e-164	0.492691	5.15088e-159
chr5	140548117	140548835	3.01142e-164	0.385934	1.15135e-158
chr2	229725536	229727282	1.03499e-162	0.44766	3.95704e-157
chr19	3555604	3556752	9.40966e-158	0.301674	3.59757e-152
chr9	129139704	129140666	1.15007e-156	0.316702	4.39703e-151
chr17	7836386	7837418	2.3631e-156	0.615085	9.03477e-151
chr2	42053983	42055139	9.7005e-153	0.286523	3.70876e-147
chr11	111735032	111736197	9.87804e-152	0.654761	3.77664e-146
chr10	3107165	3108144	8.73648e-149	0.693695	3.34019e-143
chr17	81326366	81331384	2.29583e-148	0.735835	8.77759e-143
chr2	19801261	19803006	1.23874e-147	0.630446	4.73604e-142
chr19	3369116	3371104	1.47986e-147	0.348931	5.6579e-142
chr2	236969004	236970062	6.15162e-146	0.334321	2.35193e-140
chr17	36934396	36935256	6.64099e-146	0.309018	2.53903e-140
chr12	72272054	72272966	7.11605e-146	0.392995	2.72066e-140
chr1	44075830	44076813	1.70112e-144	0.39303	6.50383e-139
chr18	13220228	13221231	1.75493e-144	0.511263	6.70957e-139
chr5	1109879	1110969	4.26345e-144	0.320699	1.63003e-138
chr1	225878672	225879772	1.93611e-142	0.283267	7.40227e-137
chr2	20490254	20491374	5.71298e-141	0.55082	2.18423e-135
chr17	44220711	44221775	5.99846e-140	0.436817	2.29337e-134
chr1	236287832	236288741	1.69624e-139	0.480708	6.4852e-134
chr19	20425601	20426462	1.85641e-138	0.276017	7.09755e-133
chr19	1421845	1423330	3.64443e-138	0.273225	1.39336e-132
chr3	15292665	15293698	3.29814e-136	0.685802	1.26097e-130
chr10	49140121	49141335	3.70549e-136	0.310098	1.41671e-130
chr19	3374600	3376159	2.09929e-135	0.628089	8.02616e-130
chr19	15640337	15641499	1.50553e-134	0.55084	5.75604e-129
chr11	117821754	117822687	1.74861e-134	0.274287	6.6854e-129
chr15	26615161	26616287	6.44656e-133	0.479072	2.46469e-127
chr6	166005380	166006389	1.13406e-132	0.359052	4.33581e-127
chr22	42172628	42173488	5.31198e-132	0.325977	2.03091e-126
chr6	166007118	166008111	1.91061e-131	0.365864	7.30478e-126
chr19	39409308	39410498	7.02108e-131	0.548667	2.68435e-125
chr2	62471169	62472690	1.36456e-130	0.29421	5.21708e-125
chr19	33519935	33521141	1.19448e-129	0.422732	4.56681e-124
chr1	11736754	11737903	2.42423e-129	0.378695	9.2685e-124
chr16	522365	525243	1.80858e-128	0.636975	6.9147e-123
chr2	20222957	20223910	8.78927e-128	0.336766	3.36038e-122
chr11	119023753	119025210	9.67273e-128	0.281417	3.69815e-122
chr1	225811707	225812693	1.03867e-127	0.281317	3.97113e-122
chr22	35311720	35312904	1.17772e-126	0.311505	4.50273e-121
chr12	65633787	65634623	1.33068e-126	0.305705	5.08754e-121
chr12	122864971	122867170	1.89465e-126	0.589823	7.24376e-121
chr19	20421848	20422830	2.48169e-126	0.276647	9.48817e-121
chr11	64044520	64045852	1.13736e-124	0.396868	4.34845e-119
chr10	102720429	102721436	3.44007e-124	0.314378	1.31523e-118
chr20	47856928	47858798	1.37502e-123	0.493285	5.25706e-118
chr2	127104852	127106077	1.81058e-123	0.286903	6.92234e-118
chr5	38466059	38467162	7.06409e-123	0.72627	2.70079e-117
chr17	50470852	50471972	7.36019e-123	0.317029	2.814e-117
chr11	118908607	118912714	9.7339e-123	0.520599	3.72153e-117
chr4	7289171	7290211	4.57263e-121	0.320149	1.74824e-115
chr17	82175551	82178089	7.13043e-121	0.501628	2.72616e-115
chr3	5304456	5305916	2.43901e-120	0.569289	9.32498e-115
chr15	79681735	79683040	7.49736e-120	0.421398	2.86644e-114
chr9	99102840	99103769	3.27442e-119	0.281604	1.2519e-113
chr1	8174080	8175195	1.99823e-118	0.449768	7.63978e-113
chr5	74641137	74642730	2.37437e-118	0.443017	9.07787e-113
chr9	34991341	34993059	6.446e-118	0.303545	2.46448e-112
chr3	126178553	126179484	3.72152e-117	0.331709	1.42284e-111
chr16	84736906	84737816	1.73197e-116	0.335077	6.62178e-111
chr12	57758877	57760235	2.81679e-116	0.426828	1.07693e-110
chr2	236728295	236729593	3.36233e-116	0.342331	1.28551e-110
chr19	13091118	13092092	3.76211e-116	0.489338	1.43836e-110
chr22	24588059	24589295	5.95003e-116	0.364973	2.27486e-110
chr4	85603536	85604620	6.29366e-116	0.320269	2.40624e-110
chr6	40730891	40732005	3.99639e-115	0.26972	1.52793e-109
chr19	13153595	13155247	1.09916e-114	0.367361	4.2024e-109
chr6	167672184	167673383	1.34608e-114	0.263419	5.14642e-109
chr11	17014236	17016313	6.8149e-114	0.3517	2.60552e-108
chr7	5531288	5533586	1.72509e-113	0.414886	6.5955e-108
chr14	103163833	103165412	2.57958e-113	0.57497	9.86244e-108
chr14	68757224	68758415	3.53738e-113	0.351772	1.35244e-107
chr11	5549077	5550012	6.51098e-113	0.305378	2.48932e-107
chr6	40722337	40723530	3.35062e-111	0.359257	1.28103e-105
chr9	78383697	78384861	3.42255e-111	0.40308	1.30853e-105
chr3	42875196	42876335	2.80278e-110	0.60979	1.07158e-104
chr2	110101130	110102296	9.66627e-110	0.524191	3.69567e-104
chr19	13063449	13064503	3.76375e-109	0.521713	1.43898e-103
chr9	27373746	27374672	4.15811e-109	0.26397	1.58976e-103
chr7	75968340	75969152	2.37261e-108	0.562086	9.07114e-103
chr3	15287310	15288778	4.81593e-108	0.374989	1.84126e-102
chr22	41474399	41475237	7.43338e-108	0.264587	2.84198e-102
chr21	42777113	42778671	1.37148e-107	0.398941	5.24355e-102
chr11	111730721	111731844	2.87568e-107	0.539477	1.09945e-101
chr17	7835126	7836009	7.82385e-107	0.458011	2.99127e-101
chr17	8161627	8163501	7.30423e-106	0.311696	2.79261e-100
chr2	217919567	217920527	9.35092e-106	0.276941	3.57511e-100
chr10	116720157	116721347	2.67102e-105	0.484093	1.0212e-99
chr6	89035339	89036339	2.97182e-105	0.74307	1.13621e-99
chr12	121799093	121801512	4.06445e-105	0.517585	1.55395e-99
chr12	57111227	57112701	2.3612e-104	0.560429	9.02751e-99
chr2	127080424	127081512	2.41994e-104	0.561527	9.25209e-99
chr18	26004332	26005556	2.47301e-103	0.274539	9.455e-98
chr17	17834478	17835490	6.87594e-103	0.25008	2.62886e-97
chr17	81399453	81400956	8.23237e-103	0.263431	3.14746e-97
chr5	145729765	145730825	3.12571e-102	0.41045	1.19504e-96
chr5	173623938	173624970	4.76326e-102	0.285012	1.82112e-96
chr1	44067172	44069139	5.58244e-102	0.357158	2.13432e-96
chr1	8001365	8003202	1.03013e-101	0.503466	3.93845e-96
chr22	32839337	32840663	1.76564e-101	0.367381	6.75051e-96
chr5	172712856	172715615	2.09936e-101	0.566307	8.02643e-96
chr20	48198555	48200116	2.2415e-101	0.315838	8.56985e-96
chr5	59127283	59128287	4.90897e-101	0.430709	1.87683e-95
chr20	4685184	4685906	7.3809e-101	0.259909	2.82192e-95
chr9	130322692	130323834	1.55042e-100	0.530856	5.92767e-95
chr2	64105754	64106847	7.08261e-100	0.441746	2.70787e-94
chr17	29292226	29293241	2.38915e-99	0.274918	9.13436e-94
chr19	38683371	38684783	6.40238e-99	0.560293	2.4478e-93
chr9	72041472	72043296	1.01113e-98	0.49719	3.86581e-93
chr3	159763011	159764647	1.02385e-98	0.546377	3.91445e-93
chr16	81660697	81662072	1.08076e-98	0.341794	4.13204e-93
chr15	69578240	69579495	1.69503e-98	0.331618	6.48054e-93
chr8	22388210	22390183	1.70268e-98	0.444119	6.50979e-93
chr6	108002168	108003300	2.54884e-98	0.43198	9.74491e-93
chr20	32465212	32466241	4.24202e-98	0.400203	1.62184e-92
chr14	104726484	104729119	5.22094e-98	0.512553	1.99611e-92
chr12	122207660	122208929	1.20838e-97	0.262047	4.61995e-92
chr11	111694320	111695484	1.59745e-97	0.344172	6.10748e-92
chr5	139664713	139666435	1.70384e-97	0.484001	6.51424e-92
chr6	42781693	42783975	2.73582e-97	0.489462	1.04598e-91
chr15	67049168	67051167	6.86635e-97	0.326288	2.62519e-91
chr5	149732390	149734103	1.02206e-96	0.51632	3.90763e-91
chr1	28668386	28670099	1.15359e-96	0.377068	4.41049e-91
chr16	17446613	17447642	1.20356e-96	0.353067	4.60155e-91
chr17	43401917	43403043	4.59222e-96	0.392516	1.75573e-90
chr10	72270469	72271500	8.42758e-96	0.357893	3.22209e-90
chr1	230130216	230131167	2.08709e-95	0.460025	7.97952e-90
chr11	117826341	117827306	2.40888e-95	0.391722	9.20978e-90
chr19	45099387	45100274	4.19913e-95	0.271557	1.60544e-89
chr11	114110801	114112051	7.70106e-95	0.332088	2.94432e-89
chr17	47837226	47840387	7.88568e-95	0.535276	3.01491e-89
chr6	1123441	1124530	1.10344e-94	0.484867	4.21876e-89
chr21	42781237	42782390	2.62013e-94	0.407907	1.00175e-88
chr9	93132208	93133177	3.66845e-94	0.399249	1.40255e-88
chr19	4970030	4970764	7.86304e-94	0.275625	3.00625e-88
chr17	50946367	50947864	2.24524e-93	0.329434	8.58417e-88
chr13	28794015	28795016	2.765e-93	0.259598	1.05714e-87
chr16	4316834	4318345	4.75028e-93	0.439513	1.81616e-87
chr22	38755257	38756327	7.6578e-93	0.484348	2.92778e-87
chr17	59843577	59844789	1.02672e-92	0.389532	3.92542e-87
chr17	8186102	8187193	1.10217e-92	0.393715	4.21389e-87
chr1	26035981	26037079	2.35832e-92	0.542015	9.01648e-87
chr16	3953657	3955257	1.62027e-91	0.335503	6.19475e-86
chr14	100293756	100294836	2.1868e-91	0.441082	8.36074e-86
chr15	41256175	41257201	2.56931e-91	0.411828	9.82316e-86
chr15	83323109	83324076	2.9186e-91	0.484474	1.11586e-85
chr17	4480018	4481818	3.82505e-91	0.678721	1.46242e-85
chr4	143337400	143338502	5.29554e-91	0.315802	2.02463e-85
chr11	69111552	69112646	8.56836e-91	0.414605	3.27592e-85
chr16	30349210	30351293	7.67943e-90	0.268059	2.93605e-84
chr16	88649743	88651833	1.54401e-89	0.432878	5.90317e-84
chr17	59842365	59843442	2.3263e-89	0.448538	8.89408e-84
chr8	6798181	6799421	5.97851e-89	0.36533	2.28575e-83
chr13	28761933	28763113	7.70742e-89	0.306884	2.94676e-83
chr1	229117375	229118525	9.22388e-89	0.351437	3.52654e-83
chr2	84470302	84471297	1.86309e-88	0.314803	7.12308e-83
chr3	14403402	14404344	2.02839e-88	0.2588	7.75509e-83
chr19	35265982	35270929	2.74201e-88	0.565356	1.04835e-82
chr19	5801909	5806839	9.1995e-88	0.65997	3.51722e-82
chr1	151280645	151281665	2.48608e-87	0.441433	9.50495e-82
chr19	7979136	7980706	3.94594e-87	0.252775	1.50864e-81
chr17	41916665	41917906	8.2698e-87	0.465452	3.16177e-81
chr3	93470153	93471076	1.27187e-86	0.733897	4.8627e-81
chr10	110076403	110078373	1.58902e-86	0.313134	6.07526e-81
chr6	165942847	165944228	2.32484e-86	0.26518	8.88848e-81
chr17	36544643	36546022	2.47726e-86	0.468861	9.47123e-81
chr14	105479900	105481620	3.18466e-86	0.443452	1.21758e-80
chr17	50134604	50136131	4.21601e-86	0.260974	1.6119e-80
chr22	50268420	50271078	1.02704e-85	0.328407	3.92664e-80
chr1	52843562	52844748	1.78744e-85	0.352782	6.83388e-80
chr15	83319452	83320436	2.82055e-85	0.272779	1.07837e-79
chr3	129413275	129414411	3.08215e-85	0.38592	1.17839e-79
chr9	129488147	129489216	3.44877e-85	0.469166	1.31856e-79
chr2	8679932	8680873	4.32691e-85	0.45771	1.65429e-79
chr2	22125791	22126802	4.75537e-85	0.371932	1.81811e-79
chr6	53916426	53917679	6.10386e-85	0.413849	2.33367e-79
chr1	633469	634832	1.14136e-84	1.08019	4.36374e-79
chr5	13910515	13911535	1.47602e-84	0.388206	5.64323e-79
chr13	98484330	98485317	4.08634e-84	0.437726	1.56232e-78
chr2	86442332	86443261	4.91085e-84	0.315578	1.87755e-78
chr7	75937390	75938701	5.02592e-84	0.351441	1.92154e-78
chr6	19838394	19839393	5.53531e-84	0.37984	2.1163e-78
chr17	17570036	17571681	8.08989e-84	0.447892	3.09298e-78
chr15	79676224	79677293	9.91535e-84	0.398632	3.7909e-78
chr14	68883888	68885007	1.49583e-83	0.543889	5.71896e-78
chr14	104732033	104733302	1.8305e-83	0.472805	6.99848e-78
chr13	84653746	84654732	3.89573e-83	0.344033	1.48944e-77
chr8	125632913	125633873	3.94872e-83	0.346376	1.5097e-77
chr6	36997612	36998860	7.4903e-83	0.519806	2.86374e-77
chr19	15122478	15124528	8.60327e-83	0.45136	3.28926e-77
chr1	1692228	1693416	9.90666e-83	0.431811	3.78758e-77
chr10	124477283	124479149	2.43088e-82	0.306016	9.2939e-77
chr11	6299903	6300961	4.42467e-82	0.285604	1.69167e-76
chr16	89720423	89721711	6.16736e-82	0.406177	2.35795e-76
chr17	17575253	17576290	6.24336e-82	0.520322	2.387e-76
chr9	94666136	94667427	3.05351e-81	0.501409	1.16744e-75
chr3	186523050	186524060	3.24254e-81	0.422236	1.23971e-75
chr7	29479285	29481466	5.02564e-81	0.400566	1.92144e-75
chr9	362163	363198	6.4442e-81	0.362181	2.46379e-75
chr1	2375330	2376790	1.00005e-80	0.396737	3.82347e-75
chr15	20285352	20286401	1.2926e-80	0.420066	4.94197e-75
chr6	2762417	2764477	1.41146e-80	0.316613	5.39639e-75
chr19	13092303	13093341	1.47224e-80	0.336002	5.62877e-75
chr4	8201981	8202671	1.71299e-80	0.340529	6.54923e-75
chr7	74477584	74478597	2.22571e-80	0.331889	8.50951e-75
chr12	10214533	10215633	3.40936e-80	0.509643	1.30349e-74
chr15	22252696	22253774	3.92587e-80	0.41722	1.50097e-74
chr2	128279832	128281439	4.33684e-80	0.276686	1.65809e-74
chr6	134903094	134904101	5.45916e-80	0.476405	2.08718e-74
chr19	735834	739260	5.67842e-80	0.557233	2.17102e-74
chr3	41683253	41684381	1.25971e-79	0.425136	4.81623e-74
chr17	50949756	50951058	1.60504e-79	0.497202	6.13651e-74
chr17	36935887	36937016	2.0728e-79	0.378629	7.92487e-74
chr7	75649225	75650448	2.10253e-79	0.475242	8.03855e-74
chr2	216535113	216536166	2.51196e-79	0.35002	9.6039e-74
chr13	28579044	28580124	4.74356e-79	0.353298	1.81359e-73
chr12	6752936	6754331	4.90892e-79	0.641406	1.87681e-73
chr17	67243785	67245769	5.20895e-79	0.315525	1.99152e-73
chr6	14130399	14131262	1.44368e-78	0.285421	5.51959e-73
chr12	50110062	50111385	1.93158e-78	0.518491	7.38495e-73
chr3	125207214	125208334	2.53553e-78	0.278442	9.69403e-73
chr1	16764247	16765664	2.82274e-78	0.389324	1.07921e-72
chr1	62690179	62692415	3.21398e-78	0.388093	1.22879e-72
chr1	201028041	201029091	5.56316e-78	0.490861	2.12694e-72
chr15	22227727	22228773	5.70814e-78	0.508862	2.18238e-72
chr17	8153989	8154819	6.09006e-78	0.497125	2.32839e-72
chr19	13163784	13165187	7.04454e-78	0.271409	2.69332e-72
chr6	142455584	142456618	8.95763e-78	0.256709	3.42474e-72
chr1	151904728	151906760	9.21633e-78	0.26296	3.52365e-72
chr10	5371928	5372836	1.03198e-77	0.309126	3.94556e-72
chr9	129141185	129142241	1.20858e-77	0.291001	4.62074e-72
chr1	48072292	48073193	1.42579e-77	0.279815	5.45119e-72
chr16	70773732	70775083	1.88354e-77	0.324233	7.20126e-72
chr3	186532233	186533265	1.94152e-77	0.521221	7.42294e-72
chr19	5620965	5621853	2.47586e-77	0.310924	9.46587e-72
chr13	26019031	26021028	4.07553e-77	0.367816	1.55818e-71
chr1	15791591	15793187	8.22231e-77	0.362506	3.14361e-71
chr3	53844382	53845379	8.84785e-77	0.403201	3.38277e-71
chr3	49842438	49843524	9.44586e-77	0.312782	3.61141e-71
chr12	121803832	121805455	9.95548e-77	0.303861	3.80625e-71
chr6	29887158	29888794	1.03944e-76	0.427841	3.97405e-71
chr17	81047402	81049480	1.18931e-76	0.400349	4.54707e-71
chr4	139919243	139920887	1.22379e-76	0.371567	4.6789e-71
chr5	135126406	135127447	1.25458e-76	0.444418	4.7966e-71
chr6	28634265	28635951	1.61481e-76	0.352896	6.17386e-71
chr5	142508969	142510197	1.72617e-76	0.270998	6.5996e-71
chr16	72810947	72812030	3.92518e-76	0.426146	1.5007e-70
chr11	65356241	65357239	4.83497e-76	0.300794	1.84854e-70
chr11	118920554	118921668	6.10333e-76	0.275118	2.33347e-70
chr11	119367324	119368267	6.57498e-76	0.562576	2.51379e-70
chr1	31371360	31372311	7.99023e-76	0.389908	3.05488e-70
chr2	236967581	236968787	8.87466e-76	0.437204	3.39302e-70
chr7	44650380	44651782	9.0293e-76	0.444672	3.45214e-70
chr1	61452970	61453933	9.55139e-76	0.371356	3.65176e-70
chr19	55598758	55600668	1.61784e-75	0.496218	6.18543e-70
chr10	117736290	117737262	1.85892e-75	0.411633	7.10716e-70
chr8	2191854	2193667	2.20825e-75	0.273881	8.44274e-70
chr12	93302457	93303437	3.13825e-75	0.295565	1.19984e-69
chr12	9283117	9284331	4.24689e-75	0.274841	1.6237e-69
chr17	21375887	21377609	6.03859e-75	0.270338	2.30872e-69
chr11	62995089	62997092	6.81218e-75	0.264467	2.60448e-69
chr3	31896343	31897507	8.4798e-75	0.414	3.24206e-69
chr7	95659585	95660708	1.33081e-74	0.308669	5.08803e-69
chr19	13022585	13023674	1.83329e-74	0.429806	7.00918e-69
chr21	45427307	45428455	1.93888e-74	0.517688	7.41286e-69
chr11	76790886	76792768	2.32969e-74	0.380006	8.90703e-69
chr8	20699664	20701066	2.44205e-74	0.439721	9.33661e-69
chr3	190123764	190124717	3.11934e-74	0.413024	1.19261e-68
chr17	47692846	47695610	4.72037e-74	0.308548	1.80473e-68
chr6	31528575	31530407	4.83128e-74	0.387525	1.84713e-68
chr9	130128483	130130515	4.83496e-74	0.417176	1.84854e-68
chr11	65498496	65499518	7.292e-74	0.292153	2.78793e-68
chr17	39357732	39358704	7.96693e-74	0.39734	3.04597e-68
chr3	172324085	172325253	9.43974e-74	0.456239	3.60907e-68
chr1	232619963	232621448	9.45546e-74	0.257566	3.61508e-68
chr7	38309877	38311063	1.40899e-73	0.330688	5.38694e-68
chr2	240895617	240897477	1.86969e-73	0.311011	7.14834e-68
chr12	122834029	122836984	1.9009e-73	0.461088	7.26764e-68
chr16	85939941	85941067	2.04898e-73	0.355197	7.83381e-68
chr15	56242936	56245470	2.41085e-73	0.467366	9.21731e-68
chr15	22247822	22249295	2.84749e-73	0.349899	1.08867e-67
chr6	3912858	3913984	3.89171e-73	0.339346	1.48791e-67
chr16	89632529	89634003	4.05364e-73	0.485494	1.54982e-67
chr8	54916692	54917869	4.33584e-73	0.325249	1.65771e-67
chr12	26396673	26397697	4.83076e-73	0.297395	1.84693e-67
chr11	45876082	45877189	5.10151e-73	0.31295	1.95044e-67
chr19	48967260	48968292	5.32507e-73	0.274376	2.03592e-67
chr1	16644236	16645197	6.18152e-73	0.474732	2.36336e-67
chr6	89081121	89082350	8.14654e-73	0.521204	3.11464e-67
chr4	10056315	10057317	8.19179e-73	0.434901	3.13194e-67
chr16	29596704	29599176	1.00168e-72	0.251147	3.82971e-67
chr6	154508655	154509648	1.02634e-72	0.284348	3.92396e-67
chr1	25872927	25874070	1.13805e-72	0.261953	4.35106e-67
chr19	39401083	39401994	1.18102e-72	0.443079	4.51535e-67
chr21	45420118	45421260	1.33372e-72	0.582007	5.09917e-67
chr22	37178243	37179478	1.36418e-72	0.304996	5.21561e-67
chr7	101162579	101167010	1.4539e-72	0.333605	5.55866e-67
chr1	203290131	203291079	2.04498e-72	0.398268	7.8185e-67
chr8	125579228	125580366	3.12961e-72	0.37847	1.19653e-66
chr12	31323511	31324621	3.30692e-72	0.304025	1.26432e-66
chr12	111599135	111600607	3.58935e-72	0.446307	1.37231e-66
chr1	235083152	235084236	4.06988e-72	0.526303	1.55603e-66
chr20	63948225	63950715	6.07655e-72	0.464669	2.32323e-66
chr18	13215625	13216678	6.98326e-72	0.346756	2.66989e-66
chr1	16696136	16697756	1.0679e-71	0.28456	4.08287e-66
chr11	45881231	45882289	1.25372e-71	0.298606	4.79332e-66
chr1	47875926	47876901	2.12991e-71	0.442214	8.1432e-66
chr2	106384265	106385238	3.03367e-71	0.32073	1.15985e-65
chr9	120772871	120774148	3.40538e-71	0.280358	1.30197e-65
chr19	1251754	1254624	4.40914e-71	0.472709	1.68573e-65
chr11	111793483	111794584	5.56534e-71	0.312411	2.12778e-65
chr1	230157648	230159516	6.46389e-71	0.42692	2.47132e-65
chr7	75920147	75921161	8.26083e-71	0.452249	3.15834e-65
chr3	193831172	193832202	8.43094e-71	0.33902	3.22338e-65
chr1	31370133	31371067	1.04351e-70	0.282887	3.98962e-65
chr15	79634748	79635814	1.04561e-70	0.469412	3.99764e-65
chr19	50331812	50332854	1.13948e-70	0.258577	4.35654e-65
chr17	57368617	57370867	1.15713e-70	0.464981	4.42402e-65
chr1	56919361	56921067	1.78236e-70	0.436377	6.81444e-65
chr22	17938268	17939406	2.15879e-70	0.42371	8.25364e-65
chr2	240891170	240892645	2.23963e-70	0.302382	8.56271e-65
chr9	130451529	130452462	3.43914e-70	0.592594	1.31487e-64
chr1	16717258	16718253	3.63949e-70	0.365915	1.39148e-64
chr19	1406939	1409329	4.35002e-70	0.489882	1.66313e-64
chr13	110617015	110618119	4.37665e-70	0.299892	1.67331e-64
chr15	96428376	96429398	6.29017e-70	0.401919	2.4049e-64
chr2	34474508	34475533	6.40694e-70	0.257675	2.44955e-64
chr5	138954652	138956577	6.72024e-70	0.316957	2.56933e-64
chr5	142408384	142409697	1.00489e-69	0.255912	3.84198e-64
chr5	134553969	134556616	1.14909e-69	0.419637	4.39326e-64
chr22	41401594	41402842	1.21034e-69	0.396954	4.62744e-64
chr1	19764410	19766238	1.22513e-69	0.315897	4.68399e-64
chr17	61409128	61410205	1.47858e-69	0.350954	5.65303e-64
chr9	137456044	137458063	1.85577e-69	0.358414	7.09509e-64
chr7	87218896	87219975	2.00968e-69	0.254926	7.68356e-64
chr19	18506702	18508810	2.16021e-69	0.442647	8.25907e-64
chr8	94967655	94968657	2.58845e-69	0.434654	9.89635e-64
chr19	54190454	54191462	2.59845e-69	0.60706	9.93459e-64
chr12	64998401	64999485	2.66586e-69	0.408467	1.01923e-63
chr5	91381653	91382461	4.31142e-69	0.252122	1.64837e-63
chr12	103880586	103881847	4.37208e-69	0.33635	1.67156e-63
chr17	40331679	40332730	4.91392e-69	0.577723	1.87872e-63
chr2	20577467	20578527	5.37772e-69	0.278711	2.05605e-63
chr7	100428015	100430008	5.93694e-69	0.619067	2.26985e-63
chr9	116417147	116418193	6.04328e-69	0.27487	2.31051e-63
chr17	81084403	81085738	7.42165e-69	0.264947	2.8375e-63
chr17	81118214	81121119	7.71766e-69	0.352553	2.95067e-63
chr5	173767451	173768383	9.47209e-69	0.490429	3.62143e-63
chr2	36356784	36358456	1.10908e-68	0.389195	4.2403e-63
chr7	123746698	123748096	1.20639e-68	0.281243	4.61237e-63
chr10	117783696	117784783	1.35314e-68	0.431472	5.17344e-63
chr17	7841447	7844360	2.00723e-68	0.497199	7.67418e-63
chr4	23888294	23889166	2.50211e-68	0.257976	9.56624e-63
chr17	40353994	40356921	2.61264e-68	0.350394	9.98882e-63
chr14	92972842	92974242	3.05358e-68	0.453507	1.16747e-62
chr4	10054181	10055154	3.3962e-68	0.317849	1.29846e-62
chr1	16613098	16614036	3.91125e-68	0.645167	1.49537e-62
chr13	29810218	29811363	4.85667e-68	0.301168	1.85683e-62
chr4	38385007	38386290	5.0612e-68	0.460609	1.93504e-62
chr2	11389429	11390474	8.01124e-68	0.502662	3.06291e-62
chr1	39926138	39927328	8.40936e-68	0.308152	3.21513e-62
chr9	106878724	106879806	9.47424e-68	0.406801	3.62226e-62
chr1	15798893	15799925	9.5819e-68	0.45591	3.66342e-62
chr17	70661051	70662149	1.00331e-67	0.401748	3.83593e-62
chr5	62934038	62935280	1.02345e-67	0.252212	3.91293e-62
chr12	120980234	120981366	1.05623e-67	0.400545	4.03827e-62
chr11	114163811	114164828	1.29407e-67	0.268617	4.94758e-62
chr14	92963371	92965340	1.30474e-67	0.426565	4.98839e-62
chr12	108691255	108692320	1.34718e-67	0.394613	5.15063e-62
chr5	139845789	139847446	1.43023e-67	0.412504	5.46815e-62
chr2	119429488	119430552	1.46002e-67	0.327009	5.58206e-62
chr10	49123894	49125003	1.511e-67	0.325632	5.77695e-62
chr15	31367415	31368452	1.75302e-67	0.29395	6.70229e-62
chr6	151044472	151045438	1.81447e-67	0.561496	6.93723e-62
chr3	61560584	61561886	2.49036e-67	0.505281	9.52134e-62
chr4	10013371	10014556	3.07489e-67	0.268066	1.17561e-61
chr6	33856944	33858286	3.2243e-67	0.266032	1.23274e-61
chr4	138966942	138968045	3.51382e-67	0.310952	1.34343e-61
chr22	32850586	32851598	3.59638e-67	0.319687	1.37499e-61
chr18	5627649	5629030	4.27785e-67	0.409587	1.63554e-61
chr16	102112	103434	4.96611e-67	0.422545	1.89868e-61
chr12	2884908	2886123	6.7718e-67	0.396778	2.58904e-61
chr14	59482285	59483162	7.82767e-67	0.320954	2.99273e-61
chr1	67685781	67687211	8.15947e-67	0.341788	3.11958e-61
chr19	1103529	1105095	8.78255e-67	0.550177	3.35781e-61
chr7	2641211	2642165	9.49127e-67	0.448961	3.62877e-61
chr10	33335718	33336683	9.80928e-67	0.468264	3.75035e-61
chr16	69142837	69146384	1.0035e-66	0.415582	3.83663e-61
chr1	205298184	205299135	1.14691e-66	0.339822	4.38493e-61
chr4	169351513	169352537	1.48859e-66	0.253759	5.6913e-61
chr9	72753114	72754258	1.53837e-66	0.528278	5.88161e-61
chr19	39402142	39404439	2.59165e-66	0.490087	9.90859e-61
chr6	14119465	14120468	2.64194e-66	0.331989	1.01008e-60
chr8	47524403	47525463	2.65124e-66	0.450842	1.01364e-60
chr3	50204564	50206674	3.28277e-66	0.372372	1.25509e-60
chr19	20431431	20432624	3.42722e-66	0.336546	1.31032e-60
chr6	89080176	89081073	3.876e-66	0.57462	1.4819e-60
chr6	131412804	131413776	4.58392e-66	0.302807	1.75256e-60
chr7	75969163	75969892	8.1757e-66	0.385358	3.12579e-60
chr8	22392075	22393089	8.6455e-66	0.424945	3.30541e-60
chr10	3102679	3103664	9.49514e-66	0.34599	3.63025e-60
chr14	103562128	103563357	1.3478e-65	0.319912	5.153e-60
chr1	143719768	143721285	1.69188e-65	0.340446	6.46853e-60
chr17	2222658	2223693	1.71098e-65	0.316796	6.54152e-60
chr3	14201670	14202717	1.78769e-65	0.438812	6.83481e-60
chr15	96171134	96172221	1.82244e-65	0.412095	6.96767e-60
chr16	477275	478693	2.11997e-65	0.377092	8.10521e-60
chr4	87117093	87118076	3.11755e-65	0.603701	1.19192e-59
chr1	201406599	201407658	3.82777e-65	0.389956	1.46346e-59
chr17	41914040	41915034	3.85073e-65	0.366021	1.47224e-59
chr12	42234604	42236047	3.92655e-65	0.347028	1.50123e-59
chr17	1025496	1027133	4.11602e-65	0.371502	1.57367e-59
chr17	7219486	7221475	4.77359e-65	0.480596	1.82507e-59
chr17	41894081	41895810	4.85877e-65	0.370987	1.85764e-59
chr8	133320209	133321166	5.41247e-65	0.486514	2.06933e-59
chr1	204636974	204638198	6.16857e-65	0.412068	2.35841e-59
chr20	8834226	8835480	6.54391e-65	0.436356	2.50191e-59
chr6	31776452	31777751	8.61658e-65	0.471531	3.29435e-59
chr13	26022385	26023327	8.84097e-65	0.419216	3.38014e-59
chr8	37014650	37015658	9.46929e-65	0.449438	3.62036e-59
chr10	86159939	86161639	9.5569e-65	0.254005	3.65386e-59
chr6	168301612	168303036	9.7886e-65	0.4105	3.74245e-59
chr5	172764964	172765919	1.36065e-64	0.413682	5.20214e-59
chr19	45809251	45811188	1.38517e-64	0.297514	5.29588e-59
chr11	58928046	58929302	1.4496e-64	0.324249	5.54221e-59
chr16	659430	662473	1.48409e-64	0.368535	5.67409e-59
chr1	15523835	15525364	1.69698e-64	0.591315	6.488e-59
chr5	95758593	95759592	1.83574e-64	0.340865	7.01853e-59
chr19	37980320	37981323	1.97218e-64	0.409154	7.54019e-59
chr2	64403874	64404848	2.11522e-64	0.385535	8.08706e-59
chr1	56570590	56571682	2.76428e-64	0.254496	1.05686e-58
chr19	55166242	55167198	2.8322e-64	0.398927	1.08283e-58
chr1	15800055	15801718	2.96596e-64	0.535576	1.13397e-58
chr6	35727282	35728526	3.05225e-64	0.49623	1.16696e-58
chr19	20470080	20471326	3.05859e-64	0.342932	1.16938e-58
chr9	70480295	70481279	3.53502e-64	0.469655	1.35153e-58
chr7	1354470	1356201	3.60001e-64	0.456986	1.37638e-58
chr12	19883704	19884651	4.07414e-64	0.288856	1.55765e-58
chr9	129457999	129459679	4.76849e-64	0.378453	1.82312e-58
chr22	28741662	28742806	5.68179e-64	0.586874	2.1723e-58
chr1	95233138	95233606	5.69405e-64	0.286161	2.17699e-58
chr17	17580337	17581376	5.80182e-64	0.435863	2.21819e-58
chr1	19823791	19824913	6.5371e-64	0.467185	2.49931e-58
chr16	68246407	68247302	6.98865e-64	0.257928	2.67195e-58
chr8	47525909	47526791	8.53126e-64	0.441146	3.26173e-58
chr11	121671229	121672452	9.29068e-64	0.297127	3.55208e-58
chr16	79602085	79603180	1.18061e-63	0.353581	4.51378e-58
chr10	3886433	3887355	1.4351e-63	0.473194	5.48679e-58
chr1	149708225	149709164	1.54902e-63	0.267027	5.92233e-58
chr9	89556056	89557094	1.8718e-63	0.538891	7.1564e-58
chr12	57770336	57771221	1.90933e-63	0.462794	7.29987e-58
chr10	71922709	71923592	2.47972e-63	0.25702	9.48064e-58
chr19	58572687	58573832	3.29779e-63	0.561573	1.26083e-57
chr8	143553171	143554315	4.02006e-63	0.456497	1.53698e-57
chr18	77621706	77622786	4.1692e-63	0.330089	1.594e-57
chr3	48644113	48646846	4.4106e-63	0.257585	1.68629e-57
chr9	130450001	130450975	4.5664e-63	0.512881	1.74586e-57
chr4	75707916	75709073	4.77399e-63	0.387687	1.82522e-57
chr9	89604508	89606874	5.04176e-63	0.495928	1.9276e-57
chr17	46770887	46773633	5.14816e-63	0.326279	1.96828e-57
chr7	866879	868099	5.88046e-63	0.412816	2.24826e-57
chr1	15201723	15202691	6.11143e-63	0.39772	2.33657e-57
chr2	20593014	20594111	6.6874e-63	0.452505	2.55677e-57
chr8	53806655	53808081	6.74151e-63	0.307889	2.57746e-57
chr1	155227172	155228098	8.50491e-63	0.488642	3.25166e-57
chr20	50671925	50672871	8.77472e-63	0.267558	3.35481e-57
chr1	16909517	16910742	9.83495e-63	0.289436	3.76017e-57
chr9	130453253	130455284	1.04122e-62	0.394606	3.98086e-57
chr1	12477845	12479108	1.13092e-62	0.353831	4.32382e-57
chr11	65615084	65616708	1.38095e-62	0.594324	5.27974e-57
chr12	124422542	124423662	1.53323e-62	0.432014	5.86196e-57
chr7	2756738	2758648	3.39981e-62	0.369384	1.29984e-56
chr8	12193964	12195174	3.45147e-62	0.415852	1.31959e-56
chr17	21287286	21288511	3.58729e-62	0.403429	1.37152e-56
chr4	128801504	128802429	4.34227e-62	0.432446	1.66017e-56
chr16	29898999	29900784	5.26527e-62	0.371428	2.01306e-56
chr19	56838676	56840227	6.32962e-62	0.670557	2.41999e-56
chr16	2531416	2533447	7.15106e-62	0.472419	2.73404e-56
chr8	47627375	47628378	7.59914e-62	0.433173	2.90536e-56
chr14	59870240	59871358	9.42527e-62	0.26327	3.60354e-56
chr22	46548750	46549884	1.0064e-61	0.269201	3.84772e-56
chr16	1308629	1310272	1.08551e-61	0.478449	4.1502e-56
chr9	129981127	129982244	1.12843e-61	0.306857	4.3143e-56
chr21	38906799	38907750	1.40024e-61	0.511468	5.3535e-56
chr6	39261526	39262409	1.55877e-61	0.416048	5.95958e-56
chr2	69582896	69583990	1.73058e-61	0.368466	6.61647e-56
chr15	78051654	78052883	1.95473e-61	0.310847	7.47346e-56
chr14	67674161	67675195	2.19671e-61	0.312154	8.39863e-56
chr10	72331539	72333142	2.66107e-61	0.48228	1.0174e-55
chr1	12486146	12487201	2.67484e-61	0.45746	1.02267e-55
chr11	114159628	114160589	2.8649e-61	0.47198	1.09533e-55
chr5	172904381	172906485	3.13592e-61	0.361586	1.19895e-55
chr7	30918263	30919396	3.19178e-61	0.329667	1.2203e-55
chr12	3046016	3047233	3.37283e-61	0.333031	1.28953e-55
chr14	65346406	65347511	3.88398e-61	0.389943	1.48495e-55
chr5	14407485	14408495	5.16241e-61	0.364037	1.97373e-55
chr8	143470100	143473085	5.18138e-61	0.421709	1.98098e-55
chr11	119368309	119369462	5.47329e-61	0.484305	2.09259e-55
chr1	21336451	21337538	6.15307e-61	0.257605	2.35249e-55
chr1	77832465	77833473	6.2025e-61	0.340672	2.37138e-55
chr9	129442533	129443631	6.54583e-61	0.426295	2.50265e-55
chr1	40987671	40988863	6.68881e-61	0.253265	2.55731e-55
chr5	142507280	142508267	9.24465e-61	0.287385	3.53448e-55
chr1	58784993	58786171	1.02253e-60	0.301765	3.90943e-55
chr19	38691601	38692653	1.04892e-60	0.398153	4.01031e-55
chr16	56849517	56850415	1.27957e-60	0.363177	4.89215e-55
chr21	8219520	8220462	1.41363e-60	0.387326	5.4047e-55
chr11	111737942	111738977	1.54921e-60	0.428474	5.92306e-55
chr19	46859771	46861648	1.69931e-60	0.490963	6.49694e-55
chr17	18681811	18682819	1.73472e-60	0.288929	6.63232e-55
chr7	141977728	141978746	1.76597e-60	0.317252	6.75176e-55
chr16	4593376	4595610	1.89282e-60	0.435653	7.23675e-55
chr4	184810000	184811336	2.04582e-60	0.397244	7.82174e-55
chr1	28296430	28297406	2.1493e-60	0.485675	8.21736e-55
chr1	209742087	209743902	2.39039e-60	0.343075	9.13913e-55
chr3	59565897	59567097	2.57522e-60	0.322627	9.84577e-55
chr5	139643914	139644787	2.9935e-60	0.307589	1.1445e-54
chr1	6426269	6428446	3.19351e-60	0.442818	1.22097e-54
chr2	192772648	192773734	3.62298e-60	0.310544	1.38516e-54
chr1	20485150	20487333	4.00343e-60	0.41007	1.53062e-54
chr8	144447748	144449539	4.34805e-60	0.310832	1.66238e-54
chr21	45423152	45424164	4.36252e-60	0.43924	1.66791e-54
chr7	75965928	75967146	4.44335e-60	0.264511	1.69881e-54
chr12	52050734	52051724	5.45927e-60	0.428472	2.08723e-54
chr10	110356252	110357351	6.17204e-60	0.34163	2.35974e-54
chr14	105481683	105483077	6.79329e-60	0.327703	2.59726e-54
chr9	89483720	89485876	7.18409e-60	0.296282	2.74667e-54
chr22	38753757	38754805	9.5208e-60	0.406108	3.64006e-54
chr1	67053507	67054450	1.02362e-59	0.361597	3.91358e-54
chr9	116869808	116871344	1.03755e-59	0.289952	3.96683e-54
chr10	109894089	109896105	1.10869e-59	0.369733	4.23881e-54
chr8	59030056	59031093	1.15501e-59	0.30562	4.41591e-54
chr2	237024709	237025856	1.36201e-59	0.375645	5.20735e-54
chr7	101289519	101291025	1.3858e-59	0.265386	5.29827e-54
chr10	49116807	49118243	1.96993e-59	0.264195	7.53159e-54
chr9	130458108	130460810	2.12841e-59	0.383677	8.13749e-54
chr1	2250371	2251813	2.41399e-59	0.480189	9.22934e-54
chr14	93027844	93029183	2.45549e-59	0.3437	9.388e-54
chr20	50403444	50404512	2.63493e-59	0.336594	1.0074e-53
chr14	104734547	104737251	2.79701e-59	0.305177	1.06937e-53
chr14	77032651	77034333	2.87782e-59	0.461353	1.10027e-53
chr12	89355428	89356343	2.89304e-59	0.303282	1.10609e-53
chr9	87505431	87506806	3.01422e-59	0.367191	1.15242e-53
chr6	131257979	131259577	3.48976e-59	0.305707	1.33423e-53
chr3	124837449	124838291	3.51636e-59	0.293486	1.3444e-53
chr10	458175	459085	3.65635e-59	0.282673	1.39792e-53
chr5	173765980	173767180	4.54035e-59	0.364691	1.7359e-53
chr10	117737629	117738692	5.47484e-59	0.269355	2.09318e-53
chr6	37244466	37245483	5.89895e-59	0.261582	2.25533e-53
chr9	33446658	33448012	5.93112e-59	0.489228	2.26763e-53
chr18	3721934	3723191	6.83388e-59	0.381323	2.61278e-53
chr12	124381513	124382475	7.28926e-59	0.384951	2.78688e-53
chr3	10599207	10601884	7.41619e-59	0.415787	2.83541e-53
chr11	12692261	12693540	7.50619e-59	0.416096	2.86982e-53
chr20	63954965	63956886	8.07458e-59	0.359909	3.08713e-53
chr2	16123578	16124553	8.28176e-59	0.292201	3.16634e-53
chr9	134406932	134409338	8.60092e-59	0.322036	3.28836e-53
chr21	43920004	43922059	9.52113e-59	0.407595	3.64019e-53
chr1	119962102	119963263	9.84e-59	0.329638	3.7621e-53
chr10	122348373	122349362	9.95361e-59	0.46829	3.80553e-53
chr16	1610266	1612882	1.07243e-58	0.541222	4.10019e-53
chr7	3194438	3195457	1.11762e-58	0.441979	4.27298e-53
chr3	43044736	43045770	1.2327e-58	0.259153	4.71294e-53
chr17	7857041	7858133	1.28573e-58	0.507872	4.91569e-53
chr2	107528927	107529895	1.39117e-58	0.263842	5.31881e-53
chr6	41733806	41736124	1.57676e-58	0.513173	6.02838e-53
chr8	47512108	47513207	1.5894e-58	0.379013	6.07672e-53
chr19	28881322	28882311	1.62276e-58	0.31475	6.20426e-53
chr12	6225818	6226891	1.63644e-58	0.371818	6.25655e-53
chr7	3942631	3944757	1.65786e-58	0.37721	6.33844e-53
chr6	31185704	31186796	1.6611e-58	0.463288	6.35083e-53
chr11	67373624	67374865	1.77196e-58	0.461977	6.77466e-53
chr1	32650456	32651502	2.12106e-58	0.509146	8.1094e-53
chr3	160449329	160450298	2.20788e-58	0.336977	8.44133e-53
chr3	128085783	128087619	2.23899e-58	0.271029	8.56027e-53
chr2	17976936	17978089	2.37077e-58	0.339	9.06411e-53
chr6	2779933	2781063	3.24118e-58	0.250647	1.23919e-52
chr6	41073527	41074294	3.42559e-58	0.277319	1.3097e-52
chr19	739931	741416	3.45805e-58	0.385501	1.3221e-52
chr12	27192766	27194374	3.62896e-58	0.283395	1.38745e-52
chr1	66271069	66271927	3.80876e-58	0.263706	1.45619e-52
chr2	107711834	107713619	4.93533e-58	0.295903	1.88691e-52
chr8	120069660	120070640	4.97319e-58	0.446706	1.90139e-52
chr6	41548089	41549181	5.14272e-58	0.263401	1.9662e-52
chr19	47514835	47515794	5.42081e-58	0.501976	2.07252e-52
chr13	44848820	44849842	5.75473e-58	0.415023	2.20019e-52
chr10	125123395	125124410	5.78896e-58	0.338763	2.21328e-52
chr11	1759385	1761204	7.05837e-58	0.299402	2.69861e-52
chr22	40509300	40510398	7.09829e-58	0.294117	2.71387e-52
chr1	169146328	169147417	7.5443e-58	0.304898	2.88439e-52
chr10	5572811	5574400	8.45291e-58	0.367838	3.23178e-52
chr20	47710751	47711826	8.84855e-58	0.326411	3.38304e-52
chr20	4720103	4721402	1.51546e-57	0.35226	5.79401e-52
chr1	156160741	156161748	1.64971e-57	0.411964	6.30728e-52
chr17	82297590	82299070	1.65635e-57	0.318456	6.33268e-52
chr1	25867133	25868097	1.69648e-57	0.479291	6.4861e-52
chr1	2226548	2230144	1.73188e-57	0.576768	6.62143e-52
chr7	87225203	87226390	1.94983e-57	0.259372	7.45474e-52
chr15	69557094	69558058	2.00896e-57	0.505954	7.68081e-52
chr9	89684183	89685413	2.07205e-57	0.252364	7.92201e-52
chr5	172766133	172767112	2.21018e-57	0.323986	8.45011e-52
chr2	229713185	229715581	2.24587e-57	0.374394	8.58658e-52
chr6	71404115	71405112	2.47623e-57	0.401314	9.46729e-52
chr16	56847579	56848672	2.90488e-57	0.332985	1.11061e-51
chr4	6893060	6894160	2.92517e-57	0.479431	1.11837e-51
chr22	46477615	46479890	2.96418e-57	0.365655	1.13329e-51
chr6	89161548	89162538	3.35306e-57	0.308667	1.28196e-51
chr9	133855480	133856707	4.07599e-57	0.298582	1.55836e-51
chr15	63342531	63344667	4.09581e-57	0.276748	1.56594e-51
chr17	41907658	41908742	4.54722e-57	0.415212	1.73853e-51
chr17	45146522	45147482	5.38406e-57	0.310029	2.05847e-51
chr17	2392183	2395455	5.38849e-57	0.50523	2.06016e-51
chr16	2157295	2160028	5.58085e-57	0.305314	2.13371e-51
chr4	87120522	87121818	5.6536e-57	0.346589	2.16152e-51
chr19	18280652	18282239	5.66059e-57	0.568193	2.1642e-51
chr14	90404895	90405953	5.90712e-57	0.393646	2.25845e-51
chr16	87464158	87465878	5.92176e-57	0.288086	2.26405e-51
chr8	143989557	143991965	6.00802e-57	0.408793	2.29703e-51
chr14	51138836	51139917	6.16328e-57	0.347563	2.35639e-51
chr4	87122162	87123591	6.3563e-57	0.307068	2.43018e-51
chr12	133079939	133080973	7.80175e-57	0.528641	2.98282e-51
chr1	8266359	8267473	7.92115e-57	0.427645	3.02847e-51
chr13	42524350	42525395	7.99251e-57	0.369214	3.05575e-51
chr1	6784490	6786627	8.39985e-57	0.633991	3.21149e-51
chr9	34993336	34994905	9.36094e-57	0.317926	3.57894e-51
chr11	119370301	119371282	9.88472e-57	0.441782	3.77919e-51
chr3	50201402	50202486	1.00884e-56	0.329569	3.85707e-51
chr5	65926221	65927103	1.01106e-56	0.25548	3.86554e-51
chr17	40341027	40342740	1.04955e-56	0.355212	4.0127e-51
chr1	38029760	38032266	1.10044e-56	0.265233	4.20727e-51
chr19	3336543	3337542	1.33352e-56	0.510585	5.09841e-51
chr19	1274726	1277199	1.37293e-56	0.483626	5.24907e-51
chr5	6904808	6906472	1.51127e-56	0.259951	5.778e-51
chr15	26805962	26807050	1.63428e-56	0.399445	6.24831e-51
chr17	50947926	50948906	1.64749e-56	0.253772	6.29879e-51
chr11	75203551	75204585	2.14127e-56	0.296002	8.18667e-51
chr11	68355386	68356641	2.17154e-56	0.289078	8.30239e-51
chr9	136546668	136548315	2.23392e-56	0.328251	8.5409e-51
chr16	70714839	70715781	2.45396e-56	0.383521	9.38215e-51
chr5	60372468	60373390	2.6346e-56	0.313724	1.00728e-50
chr1	43265107	43266123	2.94013e-56	0.282752	1.12409e-50
chr19	42283452	42284853	3.16776e-56	0.455199	1.21112e-50
chr8	133321707	133322856	3.26653e-56	0.328931	1.24888e-50
chr20	50292250	50293200	3.48045e-56	0.321025	1.33067e-50
chr19	33795182	33796202	3.61759e-56	0.256068	1.3831e-50
chr6	14207191	14208182	3.62966e-56	0.3609	1.38772e-50
chr17	65172351	65173989	3.83409e-56	0.318431	1.46588e-50
chr8	95169639	95170573	4.38779e-56	0.452024	1.67757e-50
chr10	95478741	95481006	4.99826e-56	0.307444	1.91097e-50
chr16	14300190	14303100	5.58697e-56	0.349873	2.13605e-50
chr1	151458026	151460131	6.64768e-56	0.40938	2.54159e-50
chr22	31093955	31095908	6.67155e-56	0.291622	2.55072e-50
chr14	103169661	103170620	8.1389e-56	0.392687	3.11172e-50
chr22	33299158	33300203	8.18261e-56	0.340359	3.12843e-50
chr14	91276025	91277170	8.24457e-56	0.295659	3.15212e-50
chr17	50904329	50905359	8.46651e-56	0.461133	3.23698e-50
chr20	34511911	34513019	9.03321e-56	0.332481	3.45364e-50
chr19	18501395	18502715	1.07988e-55	0.322593	4.12866e-50
chr15	31365398	31366829	1.09279e-55	0.459101	4.17802e-50
chr16	425030	427286	1.25122e-55	0.429612	4.78376e-50
chr20	32203406	32205235	1.25391e-55	0.291818	4.79402e-50
chr1	203291240	203292101	1.39655e-55	0.25876	5.33939e-50
chr6	37003792	37004854	1.49856e-55	0.385716	5.72939e-50
chr17	82327802	82331480	1.50909e-55	0.46506	5.76966e-50
chr17	78780766	78783082	1.57201e-55	0.486361	6.0102e-50
chr1	17537640	17538796	1.9467e-55	0.296551	7.44275e-50
chr17	83078039	83081989	2.23239e-55	0.324399	8.53504e-50
chr12	20526787	20528067	2.25651e-55	0.312383	8.62726e-50
chr17	50908857	50909919	2.28968e-55	0.355509	8.75408e-50
chr7	767588	768815	2.68371e-55	0.580686	1.02605e-49
chr3	31848152	31849344	2.94973e-55	0.433302	1.12776e-49
chr16	21501552	21502784	3.23647e-55	0.481219	1.23739e-49
chr19	29098774	29099754	3.27474e-55	0.311301	1.25202e-49
chr17	47188925	47189836	3.32567e-55	0.481919	1.27149e-49
chr8	22596208	22597980	3.66812e-55	0.318555	1.40242e-49
chr11	72038117	72039827	3.79344e-55	0.370128	1.45033e-49
chr14	54837423	54839584	3.96314e-55	0.38041	1.51522e-49
chr8	102806050	102808105	4.13084e-55	0.495221	1.57933e-49
chr19	21851574	21852609	4.14098e-55	0.34039	1.58321e-49
chr18	67477895	67478925	4.54896e-55	0.259921	1.73919e-49
chr4	10020915	10022003	4.89889e-55	0.362606	1.87298e-49
chr21	42760821	42761852	4.93232e-55	0.32767	1.88576e-49
chr17	4939762	4940681	5.88786e-55	0.494677	2.25109e-49
chr16	21202893	21204007	6.00088e-55	0.455698	2.2943e-49
chr12	47902844	47904329	7.00387e-55	0.263056	2.67777e-49
chr12	69996014	69997062	7.64345e-55	0.387333	2.9223e-49
chr9	136785023	136788442	7.87097e-55	0.332048	3.00928e-49
chr17	45406257	45407937	7.99585e-55	0.429241	3.05703e-49
chr19	4246762	4247918	8.15041e-55	0.507135	3.11612e-49
chr12	4011312	4012207	8.72975e-55	0.264716	3.33762e-49
chr13	28050087	28051143	9.93788e-55	0.329781	3.79952e-49
chr10	124475517	124477036	1.01436e-54	0.363418	3.87817e-49
chr1	10628376	10631484	1.22728e-54	0.405097	4.69223e-49
chr1	30823919	30825008	1.43347e-54	0.387613	5.48053e-49
chr19	1243325	1247049	1.802e-54	0.510248	6.88955e-49
chr7	27172603	27174117	1.90028e-54	0.25414	7.26529e-49
chr1	116483683	116484598	2.02074e-54	0.452841	7.72584e-49
chr14	103186508	103187530	2.08648e-54	0.32023	7.97718e-49
chr22	33573006	33574123	2.37335e-54	0.341531	9.07397e-49
chr12	6689068	6689963	2.46466e-54	0.453563	9.42306e-49
chr13	74133673	74134706	2.48083e-54	0.359955	9.48489e-49
chr14	90522399	90523488	2.67171e-54	0.349738	1.02147e-48
chr5	65393726	65394752	3.31035e-54	0.259122	1.26564e-48
chr20	8832175	8833441	3.43157e-54	0.275475	1.31198e-48
chr3	40267784	40268740	3.64951e-54	0.356176	1.39531e-48
chr1	18885150	18886850	4.0219e-54	0.413555	1.53768e-48
chr9	38130299	38131482	4.08706e-54	0.282766	1.56259e-48
chr7	100866835	100867774	4.27919e-54	0.291129	1.63605e-48
chr11	11812776	11813998	5.0683e-54	0.3324	1.93775e-48
chr18	51907724	51908683	5.07476e-54	0.26937	1.94022e-48
chr1	48066669	48067621	5.39249e-54	0.494063	2.06169e-48
chr1	8889843	8890876	5.45796e-54	0.342626	2.08673e-48
chr8	125641160	125642278	6.60407e-54	0.523808	2.52491e-48
chr1	154410090	154411143	6.76893e-54	0.406919	2.58794e-48
chr16	69322939	69324988	7.84983e-54	0.314449	3.0012e-48
chr19	37251172	37252248	8.61833e-54	0.310832	3.29502e-48
chr22	42688132	42689259	8.6868e-54	0.551067	3.3212e-48
chr2	119433665	119434518	9.60527e-54	0.339108	3.67236e-48
chr11	68009964	68011096	9.65683e-54	0.429063	3.69207e-48
chr3	59606431	59607470	1.19709e-53	0.289046	4.57679e-48
chr1	109927115	109928601	1.33022e-53	0.38034	5.08578e-48
chr12	47942785	47944396	1.44073e-53	0.353085	5.5083e-48
chr2	20128871	20130287	1.44655e-53	0.387174	5.53057e-48
chr15	84823610	84825108	1.5242e-53	0.388025	5.82741e-48
chr4	128793498	128794602	1.66783e-53	0.414807	6.37657e-48
chr1	169109420	169110353	1.71305e-53	0.300637	6.54945e-48
chr22	46069517	46072839	1.72378e-53	0.468114	6.5905e-48
chr11	2375456	2376451	1.80385e-53	0.322624	6.89661e-48
chr22	30324808	30325761	1.87503e-53	0.31363	7.16874e-48
chr9	113957448	113958607	1.93149e-53	0.340975	7.38462e-48
chr14	95005525	95006749	2.06956e-53	0.298666	7.91248e-48
chr22	37500993	37502260	2.144e-53	0.480156	8.19707e-48
chr17	43400926	43401908	2.62159e-53	0.259365	1.0023e-47
chr13	91154420	91156112	2.63615e-53	0.281755	1.00787e-47
chr1	8258891	8259946	2.71507e-53	0.455568	1.03804e-47
chr17	42900001	42901343	2.73927e-53	0.40334	1.0473e-47
chr19	50025164	50026177	3.41858e-53	0.495568	1.30702e-47
chr6	154511377	154512168	3.49676e-53	0.28754	1.3369e-47
chr11	942032	943592	3.53339e-53	0.326898	1.35091e-47
chr20	46823077	46824061	3.76767e-53	0.476357	1.44048e-47
chr17	74442535	74443600	3.89788e-53	0.401179	1.49026e-47
chr15	31215469	31216892	4.02421e-53	0.268962	1.53856e-47
chr9	35923602	35924685	4.12074e-53	0.34741	1.57547e-47
chr1	30684991	30686161	4.14728e-53	0.417759	1.58562e-47
chr1	14975774	14976947	4.32121e-53	0.26748	1.65212e-47
chr12	10211663	10213085	4.94438e-53	0.547414	1.89037e-47
chr2	236730110	236731269	5.11058e-53	0.275271	1.95391e-47
chr19	32869560	32870545	6.07586e-53	0.385438	2.32297e-47
chr1	185488552	185489547	6.24531e-53	0.466834	2.38775e-47
chr16	1857926	1858910	6.41477e-53	0.331202	2.45254e-47
chr18	70489551	70490799	6.55989e-53	0.250632	2.50802e-47
chr8	36213960	36214954	6.98917e-53	0.394296	2.67215e-47
chr10	3786367	3787233	7.17075e-53	0.385243	2.74157e-47
chr8	16603784	16604899	7.39672e-53	0.271066	2.82796e-47
chr19	38646911	38648415	8.76389e-53	0.444294	3.35067e-47
chr15	73305438	73306460	8.95653e-53	0.438921	3.42432e-47
chr11	76770664	76771745	9.58119e-53	0.420841	3.66315e-47
chr6	35725511	35726644	9.93782e-53	0.286186	3.7995e-47
chr1	54272869	54273858	1.00303e-52	0.513833	3.83486e-47
chr14	103879629	103880955	1.09571e-52	0.48332	4.18919e-47
chr15	84911887	84912960	1.34424e-52	0.431661	5.1394e-47
chr6	7155373	7157490	1.41145e-52	0.304773	5.39634e-47
chr14	100324901	100325912	1.43186e-52	0.385425	5.47439e-47
chr10	49079849	49082552	1.48416e-52	0.407854	5.67433e-47
chr4	139028004	139029134	1.49549e-52	0.280848	5.71765e-47
chr1	207866323	207868719	1.53214e-52	0.443399	5.85779e-47
chr3	42876841	42877875	1.57455e-52	0.383285	6.01995e-47
chr22	46103536	46105050	1.87883e-52	0.278266	7.18326e-47
chr8	144290913	144293056	2.00408e-52	0.373991	7.66216e-47
chr1	18881561	18882968	2.02784e-52	0.327636	7.75299e-47
chr6	33199956	33201144	2.0635e-52	0.426083	7.88932e-47
chr9	92097614	92098797	2.25811e-52	0.258466	8.63337e-47
chr12	113241063	113242988	2.30382e-52	0.420465	8.80812e-47
chr9	91196988	91198247	2.40322e-52	0.296901	9.18815e-47
chr10	22320453	22322376	2.55383e-52	0.327485	9.76397e-47
chr5	178626275	178627482	2.65335e-52	0.302967	1.01445e-46
chr17	19549545	19550541	2.72589e-52	0.506986	1.04218e-46
chr16	21233195	21234157	2.7985e-52	0.364792	1.06994e-46
chr1	154417872	154418913	3.01866e-52	0.408939	1.15411e-46
chr19	530612	533504	3.2736e-52	0.420361	1.25159e-46
chr16	51359269	51360369	3.68002e-52	0.280694	1.40697e-46
chr8	4896275	4897370	3.79004e-52	0.262371	1.44904e-46
chr6	36998890	36999966	3.94773e-52	0.419541	1.50932e-46
chr11	66268083	66269082	4.07657e-52	0.40293	1.55858e-46
chr19	21835691	21836631	4.30082e-52	0.374697	1.64432e-46
chr1	38858906	38860303	4.47822e-52	0.448263	1.71214e-46
chr7	130901076	130901990	4.57391e-52	0.344335	1.74873e-46
chr11	67118277	67119922	4.5994e-52	0.485727	1.75848e-46
chr17	38871239	38872723	4.9783e-52	0.296311	1.90334e-46
chr4	52605718	52606685	5.13493e-52	0.397535	1.96322e-46
chr7	75979434	75981110	5.41863e-52	0.324276	2.07169e-46
chr2	134454652	134455698	5.79977e-52	0.337542	2.21741e-46
chr10	3887626	3888904	6.10236e-52	0.381063	2.3331e-46
chr19	3387385	3388580	6.42771e-52	0.382368	2.45749e-46
chr17	82267281	82268254	6.47967e-52	0.384477	2.47735e-46
chr2	231604347	231605557	6.51826e-52	0.446513	2.49211e-46
chr17	81393448	81394460	6.95238e-52	0.340818	2.65808e-46
chr2	85438276	85439657	7.62126e-52	0.353575	2.91381e-46
chr1	228165387	228166392	7.65985e-52	0.572583	2.92857e-46
chr1	178031244	178032489	8.1289e-52	0.326174	3.1079e-46
chr12	57766132	57767531	8.19146e-52	0.419291	3.13181e-46
chr8	102653609	102655012	8.19835e-52	0.485877	3.13445e-46
chr19	57916167	57917206	8.46586e-52	0.34874	3.23673e-46
chr1	19484379	19486270	8.85547e-52	0.429386	3.38568e-46
chr19	43983636	43984657	9.94742e-52	0.284442	3.80317e-46
chr2	20106290	20107493	1.02273e-51	0.264996	3.91018e-46
chr7	156475326	156476367	1.0357e-51	0.339472	3.95978e-46
chr1	151897882	151898999	1.05818e-51	0.317354	4.04572e-46
chr16	31459042	31460181	1.09026e-51	0.504742	4.16837e-46
chr16	19067178	19068161	1.2738e-51	0.403563	4.87007e-46
chr17	42519646	42520686	1.32054e-51	0.307174	5.0488e-46
chr3	124257597	124258852	1.35338e-51	0.475455	5.17435e-46
chr1	19733972	19735101	1.46445e-51	0.38782	5.599e-46
chr1	12453211	12455297	1.50615e-51	0.320598	5.75843e-46
chr7	75959928	75961105	1.56225e-51	0.380486	5.97289e-46
chr6	25875311	25876900	1.58435e-51	0.39812	6.0574e-46
chr5	143166325	143167466	1.61826e-51	0.381179	6.18706e-46
chr12	113259281	113260230	1.6536e-51	0.437972	6.32218e-46
chr19	18154091	18155236	1.70756e-51	0.26632	6.52845e-46
chr4	81314168	81315199	1.7482e-51	0.255868	6.68383e-46
chr16	84347589	84348761	1.84955e-51	0.280536	7.07135e-46
chr19	3459235	3460232	1.8627e-51	0.297652	7.12162e-46
chr19	18503944	18504985	1.98592e-51	0.464279	7.59272e-46
chr11	952097	953065	1.9944e-51	0.529216	7.62511e-46
chr8	28183461	28184445	2.01445e-51	0.32972	7.70179e-46
chr11	77322004	77323329	2.01619e-51	0.289742	7.70845e-46
chr1	174158941	174160811	2.28734e-51	0.538244	8.74512e-46
chr19	13149756	13152512	2.33405e-51	0.554554	8.9237e-46
chr7	141995292	141996355	2.48754e-51	0.378348	9.51054e-46
chr3	53505926	53507153	3.19449e-51	0.283984	1.22134e-45
chr1	154427372	154428415	3.29076e-51	0.511918	1.25815e-45
chr11	924658	927338	3.31673e-51	0.304421	1.26808e-45
chr17	5419398	5420342	3.32593e-51	0.445508	1.27159e-45
chr3	188051004	188052853	3.34428e-51	0.285684	1.27861e-45
chr5	79030654	79031672	3.61208e-51	0.460658	1.38099e-45
chr19	45767937	45769851	3.73895e-51	0.462568	1.4295e-45
chr7	148210670	148211741	4.30673e-51	0.259756	1.64658e-45
chr3	128623187	128624289	4.72187e-51	0.350269	1.8053e-45
chr3	197520451	197521641	4.82229e-51	0.434247	1.84369e-45
chr12	6531837	6532975	5.10497e-51	0.351106	1.95177e-45
chr19	58278347	58279568	5.24447e-51	0.406611	2.0051e-45
chr19	40256454	40257721	5.30179e-51	0.311703	2.02702e-45
chr1	1373874	1376322	5.37144e-51	0.495416	2.05365e-45
chr11	64317394	64318399	6.22787e-51	0.472428	2.38108e-45
chr15	84818203	84820063	6.74982e-51	0.332531	2.58064e-45
chr4	10061969	10062997	6.86854e-51	0.268228	2.62603e-45
chr4	78325426	78326555	7.15742e-51	0.415224	2.73647e-45
chr2	29397361	29399381	7.37151e-51	0.266521	2.81833e-45
chr2	119387263	119388254	8.00057e-51	0.456206	3.05883e-45
chr22	46483184	46485713	8.38205e-51	0.384084	3.20468e-45
chr19	16457063	16458052	8.48198e-51	0.525792	3.24289e-45
chr12	116368203	116369196	8.49262e-51	0.257476	3.24696e-45
chr18	6370724	6371681	8.52049e-51	0.49944	3.25761e-45
chr8	60943456	60944545	8.5597e-51	0.371628	3.2726e-45
chr17	43360741	43361810	8.83628e-51	0.497977	3.37835e-45
chr6	32177582	32178573	9.15944e-51	0.585754	3.5019e-45
chr1	26692773	26693538	9.32232e-51	0.344933	3.56418e-45
chr1	212914986	212916083	9.68254e-51	0.264904	3.70189e-45
chr17	57892449	57893672	9.99122e-51	0.298576	3.81991e-45
chr10	126015830	126017348	1.02937e-50	0.331996	3.93555e-45
chr22	41380876	41382156	1.10177e-50	0.504975	4.21237e-45
chr17	1031303	1033551	1.10657e-50	0.308028	4.2307e-45
chr1	6443437	6446725	1.15164e-50	0.338775	4.40302e-45
chr21	42621135	42622220	1.5811e-50	0.286762	6.04498e-45
chr5	1098655	1099683	1.69613e-50	0.360572	6.48476e-45
chr7	770764	771856	1.7004e-50	0.395336	6.50109e-45
chr19	1862319	1864432	1.74329e-50	0.526148	6.66507e-45
chr17	76737187	76738146	1.92415e-50	0.488524	7.35656e-45
chr16	1826013	1827487	2.07409e-50	0.403992	7.92982e-45
chr12	113245670	113246710	2.10801e-50	0.502162	8.05949e-45
chr2	174623141	174624199	2.16274e-50	0.339361	8.26872e-45
chr10	131574236	131575350	2.22546e-50	0.258578	8.50852e-45
chr22	17737500	17739482	2.32284e-50	0.318531	8.88083e-45
chr10	103648376	103649701	2.3708e-50	0.312136	9.06421e-45
chr19	7629212	7630646	2.39098e-50	0.362881	9.14136e-45
chr11	796974	801034	2.57166e-50	0.377095	9.83213e-45
chr16	4596859	4597823	2.57209e-50	0.505014	9.8338e-45
chr19	2426209	2428242	2.58551e-50	0.374798	9.88511e-45
chr1	205598622	205600616	2.8377e-50	0.316861	1.08493e-44
chr2	42922445	42923513	3.43697e-50	0.330938	1.31405e-44
chr18	11857077	11858089	3.57463e-50	0.360492	1.36668e-44
chr9	131393449	131396092	3.67965e-50	0.352294	1.40683e-44
chr9	88386974	88389344	3.93256e-50	0.404802	1.50352e-44
chr19	56314389	56315440	4.20697e-50	0.456369	1.60844e-44
chr17	40100366	40101278	4.39884e-50	0.41062	1.6818e-44
chr4	8197777	8198709	4.43408e-50	0.291984	1.69527e-44
chr6	31187452	31188923	4.60189e-50	0.32738	1.75943e-44
chr1	1940855	1941866	4.73137e-50	0.360379	1.80893e-44
chr16	51426773	51427768	4.77507e-50	0.30439	1.82564e-44
chr6	30617082	30617990	5.03526e-50	0.549608	1.92512e-44
chr5	38463559	38464705	5.12846e-50	0.343237	1.96075e-44
chr8	94971425	94973001	5.60401e-50	0.326457	2.14257e-44
chr15	96261291	96262257	5.60402e-50	0.320584	2.14257e-44
chr19	18152305	18153889	5.66465e-50	0.529343	2.16575e-44
chr17	7614166	7615553	6.12808e-50	0.529657	2.34293e-44
chr22	38181471	38182428	6.60027e-50	0.442135	2.52346e-44
chr21	43342760	43343733	6.73102e-50	0.260768	2.57345e-44
chr19	10764053	10765142	6.76428e-50	0.455802	2.58617e-44
chr8	140464171	140465161	6.88118e-50	0.470204	2.63086e-44
chr5	132277680	132278843	6.91603e-50	0.544958	2.64419e-44
chr10	31031454	31032689	7.01685e-50	0.456391	2.68273e-44
chr21	42561556	42562622	7.10531e-50	0.293154	2.71655e-44
chr12	8617750	8618814	7.34148e-50	0.340799	2.80685e-44
chr6	1136093	1137115	7.43878e-50	0.300491	2.84405e-44
chr2	224062476	224063555	7.75659e-50	0.327132	2.96555e-44
chr10	71899270	71900338	7.78709e-50	0.331836	2.97722e-44
chr13	98531290	98532528	8.19255e-50	0.302795	3.13223e-44
chr11	65859108	65859960	8.78638e-50	0.406422	3.35927e-44
chr1	47333584	47334876	9.69157e-50	0.429039	3.70535e-44
chr16	85649380	85653797	9.77595e-50	0.252091	3.73761e-44
chr16	84586567	84587759	1.0081e-49	0.411434	3.85425e-44
chr11	95667759	95669001	1.01509e-49	0.251769	3.88097e-44
chr1	53898923	53899915	1.05595e-49	0.414651	4.03719e-44
chr18	71055323	71056313	1.10863e-49	0.314883	4.2386e-44
chr19	18224016	18226704	1.13236e-49	0.362195	4.32931e-44
chr3	50611532	50612489	1.14096e-49	0.555983	4.36218e-44
chr17	49192338	49193231	1.15727e-49	0.40465	4.42455e-44
chr6	4775445	4777208	1.19711e-49	0.43388	4.57688e-44
chr14	100304371	100307078	1.23714e-49	0.464775	4.72992e-44
chr20	57581650	57583106	1.32731e-49	0.300272	5.07467e-44
chr19	48169502	48171083	1.42846e-49	0.373515	5.4614e-44
chr19	46600550	46601513	1.44807e-49	0.522826	5.53638e-44
chr19	19025313	19027232	1.46526e-49	0.416497	5.60208e-44
chr14	49549675	49551409	1.58714e-49	0.284338	6.06808e-44
chr10	72329228	72330372	1.62572e-49	0.369914	6.21557e-44
chr16	81531151	81532002	1.78301e-49	0.326732	6.81694e-44
chr17	7251352	7252690	1.82361e-49	0.481198	6.97214e-44
chr12	51662471	51663530	1.85697e-49	0.337912	7.09968e-44
chr16	84344761	84345830	1.98576e-49	0.287046	7.5921e-44
chr1	12433113	12434124	2.07168e-49	0.280357	7.9206e-44
chr5	124661035	124661999	2.09774e-49	0.401012	8.02023e-44
chr6	31659395	31661485	2.1666e-49	0.326697	8.2835e-44
chr21	38314960	38315916	2.19621e-49	0.360464	8.3967e-44
chr9	119004308	119005284	2.24598e-49	0.336695	8.587e-44
chr18	23618831	23619948	2.2847e-49	0.267399	8.73503e-44
chr18	74228674	74230637	2.41686e-49	0.322102	9.24029e-44
chr9	129482004	129483337	2.41733e-49	0.357773	9.24209e-44
chr19	52189267	52190555	2.5724e-49	0.63311	9.835e-44
chr17	76567407	76568354	2.81653e-49	0.381938	1.07684e-43
chr10	114605195	114606145	2.81832e-49	0.348444	1.07752e-43
chr12	1931980	1932954	2.88653e-49	0.353557	1.1036e-43
chr9	131360973	131362009	3.09935e-49	0.282784	1.18497e-43
chr1	17591534	17592765	3.32052e-49	0.345961	1.26953e-43
chr21	45424710	45425722	3.37515e-49	0.279021	1.29041e-43
chr22	32621927	32622902	3.75595e-49	0.4482	1.436e-43
chr18	63305886	63306893	3.80575e-49	0.40897	1.45504e-43
chr8	22986677	22987663	4.03445e-49	0.276412	1.54248e-43
chr7	99794541	99795607	4.15218e-49	0.380109	1.58749e-43
chr19	39445073	39446053	4.21479e-49	0.331483	1.61143e-43
chr12	123364642	123365767	4.39546e-49	0.401752	1.6805e-43
chr17	19720479	19721466	4.7735e-49	0.421691	1.82504e-43
chr19	14545035	14546055	5.08954e-49	0.37497	1.94587e-43
chr19	44890311	44891819	5.18961e-49	0.631579	1.98413e-43
chr12	2537616	2538588	5.36084e-49	0.251347	2.04959e-43
chr17	2377377	2378357	5.39311e-49	0.325029	2.06193e-43
chr3	49260505	49262119	5.46088e-49	0.374668	2.08784e-43
chr5	67267987	67269142	5.56271e-49	0.451057	2.12677e-43
chr19	45885282	45887169	5.63235e-49	0.375031	2.1534e-43
chr10	3902095	3903390	6.12848e-49	0.271605	2.34308e-43
chr9	102550132	102551871	7.10738e-49	0.311146	2.71734e-43
chr21	45329594	45330710	7.32586e-49	0.388471	2.80087e-43
chr3	155302302	155303333	8.07495e-49	0.292341	3.08727e-43
chr15	67109227	67110198	8.10225e-49	0.282891	3.09771e-43
chr7	20206077	20207107	8.14992e-49	0.356427	3.11593e-43
chr14	103160441	103161622	8.23689e-49	0.29662	3.14918e-43
chr5	173764153	173765288	8.5214e-49	0.276443	3.25796e-43
chr7	226014	227055	8.95078e-49	0.308037	3.42213e-43
chr14	90520897	90521847	8.97409e-49	0.331346	3.43104e-43
chr22	32852196	32853460	9.15903e-49	0.323948	3.50174e-43
chr17	59837235	59838215	9.48815e-49	0.545228	3.62758e-43
chr9	95507246	95508550	9.59286e-49	0.287071	3.66761e-43
chr17	75876986	75879510	9.70661e-49	0.37699	3.7111e-43
chr2	95333611	95334604	1.14404e-48	0.390358	4.37398e-43
chr19	51366031	51366851	1.1765e-48	0.369615	4.49809e-43
chr1	47177573	47178644	1.18656e-48	0.468285	4.53653e-43
chr14	31927029	31928114	1.21997e-48	0.376224	4.66426e-43
chr14	73754797	73755798	1.36959e-48	0.252082	5.23632e-43
chr7	148912	149854	1.45172e-48	0.412133	5.55033e-43
chr1	61450185	61451132	1.47853e-48	0.279488	5.6528e-43
chr8	95174319	95175262	1.55284e-48	0.446709	5.93694e-43
chr1	9500691	9501759	1.61913e-48	0.454459	6.19038e-43
chr12	82857078	82858318	1.64433e-48	0.427929	6.28671e-43
chr6	75750268	75751408	1.66544e-48	0.257395	6.36744e-43
chr17	40448319	40449559	1.72759e-48	0.388994	6.60503e-43
chr19	2627100	2628094	1.75619e-48	0.424563	6.71438e-43
chr17	50944206	50945172	1.86999e-48	0.329978	7.14948e-43
chr20	62356690	62360336	1.96677e-48	0.409801	7.51951e-43
chr11	66606897	66607903	2.1892e-48	0.422953	8.36992e-43
chr6	167791019	167791986	2.43398e-48	0.494361	9.30575e-43
chr4	176950019	176951161	2.51662e-48	0.301626	9.62172e-43
chr19	35744837	35745755	2.53603e-48	0.475649	9.69592e-43
chr11	114162428	114163448	2.7406e-48	0.435209	1.0478e-42
chr14	35384087	35385132	3.00215e-48	0.420123	1.1478e-42
chr9	83979976	83980977	3.06644e-48	0.457474	1.17238e-42
chr9	70417973	70419959	3.27682e-48	0.654376	1.25282e-42
chr8	80435587	80436653	3.30663e-48	0.397022	1.26421e-42
chr14	92969623	92970567	3.39581e-48	0.298723	1.29831e-42
chr11	68297454	68298663	3.92094e-48	0.371611	1.49908e-42
chr7	30593470	30595297	4.22422e-48	0.356382	1.61503e-42
chr5	157034313	157035440	4.27806e-48	0.291025	1.63562e-42
chr9	134320040	134321473	4.67817e-48	0.381311	1.78859e-42
chr14	100347827	100349015	5.27319e-48	0.297572	2.01608e-42
chr11	64306681	64307749	5.68107e-48	0.327402	2.17203e-42
chr7	129102261	129103235	5.84005e-48	0.450057	2.23281e-42
chr19	3365738	3368019	6.18281e-48	0.365667	2.36386e-42
chr12	124369005	124370365	6.39815e-48	0.364524	2.44619e-42
chr18	13258431	13259698	6.71341e-48	0.291072	2.56672e-42
chr17	81082630	81083757	6.80547e-48	0.389058	2.60191e-42
chr6	15504543	15505512	6.92452e-48	0.395554	2.64743e-42
chr5	56142480	56143573	6.92511e-48	0.462653	2.64766e-42
chr17	75182133	75183548	7.1834e-48	0.374103	2.74641e-42
chr1	26500134	26501463	7.31826e-48	0.374569	2.79797e-42
chr17	81683280	81684547	7.38495e-48	0.362902	2.82346e-42
chr19	18374078	18375148	7.44034e-48	0.293649	2.84464e-42
chr5	76820473	76823091	8.89207e-48	0.316813	3.39968e-42
chr19	19900422	19901349	9.03766e-48	0.343903	3.45534e-42
chr22	20955845	20956859	9.32243e-48	0.354861	3.56421e-42
chr20	63968523	63970763	9.65267e-48	0.348902	3.69048e-42
chr11	809113	810769	1.10311e-47	0.402786	4.21748e-42
chr11	64269055	64270597	1.12703e-47	0.507925	4.30892e-42
chr20	50673194	50674164	1.17354e-47	0.431397	4.48675e-42
chr22	30277333	30278617	1.17432e-47	0.305421	4.48972e-42
chr20	62069439	62070519	1.20222e-47	0.48192	4.59643e-42
chr17	80898457	80899874	1.23604e-47	0.287614	4.72572e-42
chr3	184185533	184186505	1.23991e-47	0.402064	4.74051e-42
chr9	128275198	128276573	1.2493e-47	0.435279	4.7764e-42
chr19	3478130	3481200	1.29729e-47	0.520084	4.95988e-42
chr6	53975469	53976636	1.34795e-47	0.29985	5.15358e-42
chr2	127137408	127138631	1.3682e-47	0.494317	5.23099e-42
chr15	85580079	85580966	1.46288e-47	0.368953	5.59297e-42
chr6	162388982	162390043	1.50149e-47	0.403767	5.7406e-42
chr17	7328870	7330021	1.50625e-47	0.33829	5.75879e-42
chr11	72222946	72223945	1.53068e-47	0.409909	5.85219e-42
chr19	46944961	46946026	1.70214e-47	0.325216	6.50772e-42
chr14	73851331	73852272	1.71771e-47	0.432155	6.56727e-42
chr11	694533	696111	1.7831e-47	0.626653	6.81728e-42
chr9	121201111	121202421	1.82886e-47	0.461077	6.99221e-42
chr17	2378619	2379898	2.0295e-47	0.40088	7.75934e-42
chr20	63626439	63629026	2.0391e-47	0.383	7.79603e-42
chr1	11805431	11806595	2.13141e-47	0.45915	8.14896e-42
chr7	30522764	30523763	2.15743e-47	0.272809	8.24842e-42
chr5	136080258	136081184	2.58634e-47	0.432102	9.88829e-42
chr8	33104610	33105571	2.69758e-47	0.412212	1.03136e-41
chr14	94598796	94600095	2.8395e-47	0.556472	1.08562e-41
chr3	4978166	4979729	2.92338e-47	0.51702	1.11769e-41
chr19	58557924	58559920	3.13261e-47	0.463283	1.19768e-41
chr20	62022372	62023332	3.17285e-47	0.32655	1.21307e-41
chr17	41688375	41689084	3.20381e-47	0.432029	1.2249e-41
chr1	27489890	27490823	3.21027e-47	0.456679	1.22737e-41
chr19	14005502	14006996	3.29787e-47	0.569364	1.26086e-41
chr19	10653597	10655170	3.33751e-47	0.420306	1.27602e-41
chr8	125439517	125440442	3.42302e-47	0.274985	1.30871e-41
chr13	21033022	21035144	3.5913e-47	0.326454	1.37305e-41
chr21	42624041	42625066	3.60972e-47	0.306712	1.38009e-41
chr11	64580501	64581531	3.71786e-47	0.43414	1.42144e-41
chr4	128573537	128574446	3.72553e-47	0.443427	1.42437e-41
chr17	66501806	66503652	3.85925e-47	0.296386	1.4755e-41
chr3	4868031	4868982	3.88829e-47	0.427165	1.4866e-41
chr13	111228336	111229458	4.00322e-47	0.48476	1.53054e-41
chr2	69585680	69586728	4.0242e-47	0.402322	1.53856e-41
chr19	14418960	14419889	4.07189e-47	0.39551	1.55679e-41
chr1	12496158	12497254	4.13719e-47	0.389548	1.58176e-41
chr15	71411660	71412691	4.24386e-47	0.262655	1.62254e-41
chr2	127045913	127047057	4.28559e-47	0.257466	1.6385e-41
chr19	29113816	29116830	4.43861e-47	0.329962	1.697e-41
chr8	125575897	125577130	5.00453e-47	0.387931	1.91337e-41
chr11	132814106	132815242	5.48928e-47	0.339178	2.0987e-41
chr2	10042417	10043741	5.5387e-47	0.328329	2.1176e-41
chr14	64761847	64762878	5.6064e-47	0.265234	2.14348e-41
chr19	45584158	45585171	5.67488e-47	0.55824	2.16966e-41
chr11	61971307	61972347	5.6891e-47	0.453032	2.1751e-41
chr17	74749486	74751065	5.71322e-47	0.45177	2.18432e-41
chr14	68783999	68785085	6.06804e-47	0.474427	2.31997e-41
chr17	58082836	58085295	6.70776e-47	0.421166	2.56456e-41
chr21	42607360	42608315	6.85049e-47	0.329323	2.61913e-41
chr14	28966258	28967358	7.29398e-47	0.306864	2.78868e-41
chr10	71614942	71616040	7.64612e-47	0.33207	2.92332e-41
chr13	110712213	110713503	7.96076e-47	0.512872	3.04361e-41
chr11	119360918	119361905	8.44445e-47	0.373064	3.22854e-41
chr11	118919146	118920258	8.47131e-47	0.402951	3.23881e-41
chr2	217953041	217954031	8.7094e-47	0.423268	3.32984e-41
chr11	63536686	63538429	8.77545e-47	0.429047	3.35509e-41
chr19	14517522	14519024	8.84057e-47	0.469526	3.37999e-41
chr1	173476729	173478798	8.87148e-47	0.462883	3.39181e-41
chr16	24667821	24671526	9.36004e-47	0.294385	3.5786e-41
chr1	3899554	3901102	9.6392e-47	0.512303	3.68532e-41
chr19	45576980	45578029	9.88991e-47	0.364714	3.78118e-41
chr1	26063997	26065305	9.9757e-47	0.387165	3.81398e-41
chr16	84358447	84359691	1.04126e-46	0.30288	3.98102e-41
chr2	217964290	217965324	1.06304e-46	0.505211	4.0643e-41
chr16	55494733	55496557	1.07221e-46	0.29972	4.09933e-41
chr16	1829886	1830892	1.10088e-46	0.384586	4.20895e-41
chr11	118917422	118918674	1.11547e-46	0.453536	4.26473e-41
chr5	143873966	143874998	1.12914e-46	0.305693	4.31702e-41
chr1	225844010	225847106	1.15738e-46	0.346148	4.42499e-41
chr20	19885758	19887395	1.1701e-46	0.342441	4.47361e-41
chr17	82324288	82326354	1.18152e-46	0.253067	4.51727e-41
chr1	21782917	21783931	1.18617e-46	0.434959	4.53505e-41
chr5	1222441	1223727	1.23449e-46	0.326745	4.71977e-41
chr1	156152439	156153363	1.25387e-46	0.340463	4.79389e-41
chr2	30957049	30958198	1.27657e-46	0.308765	4.88068e-41
chr17	37608719	37609934	1.30852e-46	0.360341	5.00282e-41
chr19	16627520	16629355	1.31627e-46	0.362691	5.03246e-41
chr6	89037060	89038111	1.32497e-46	0.425388	5.06573e-41
chr22	37196460	37197797	1.33959e-46	0.393065	5.12162e-41
chr8	30802173	30803730	1.41134e-46	0.268004	5.39593e-41
chr4	128835227	128836289	1.48088e-46	0.306659	5.6618e-41
chr2	31083132	31084193	1.50835e-46	0.512914	5.76681e-41
chr19	38679942	38680989	1.51319e-46	0.297824	5.78535e-41
chr17	3003885	3004835	1.53352e-46	0.361848	5.86306e-41
chr8	22604237	22605365	1.55047e-46	0.326467	5.92786e-41
chr17	82737764	82738930	1.55247e-46	0.331186	5.9355e-41
chr1	156504799	156505852	1.55898e-46	0.379286	5.96042e-41
chr19	7961596	7963203	1.70692e-46	0.277654	6.52603e-41
chr9	112783395	112785020	1.75312e-46	0.385779	6.70265e-41
chr19	13087314	13088604	1.83442e-46	0.277987	7.01349e-41
chr7	47406529	47407347	1.93798e-46	0.260438	7.40943e-41
chr12	132593511	132594704	2.00451e-46	0.353081	7.66377e-41
chr17	8156123	8157079	2.00988e-46	0.541681	7.6843e-41
chr7	20249626	20250578	2.02718e-46	0.284942	7.75047e-41
chr20	62627990	62629066	2.05173e-46	0.328252	7.84432e-41
chr11	65569821	65571074	2.10078e-46	0.37476	8.03184e-41
chr18	79947398	79948640	2.19375e-46	0.385604	8.38732e-41
chr7	4744604	4745616	2.20392e-46	0.362209	8.42619e-41
chr11	118091386	118092385	2.27731e-46	0.369516	8.70678e-41
chr19	16659689	16660744	2.33325e-46	0.475913	8.92065e-41
chr17	2399249	2400869	2.35264e-46	0.463918	8.99478e-41
chr17	7685762	7686795	2.37624e-46	0.398417	9.08499e-41
chr4	7809753	7810998	2.45286e-46	0.293303	9.37794e-41
chr14	77013872	77014824	2.45808e-46	0.382515	9.39789e-41
chr16	11742200	11743399	2.49936e-46	0.515691	9.55571e-41
chr3	124248207	124249308	2.5727e-46	0.328552	9.83613e-41
chr3	14647171	14650040	2.69503e-46	0.306198	1.03038e-40
chr11	114197612	114198882	2.77274e-46	0.317909	1.06009e-40
chr22	43131477	43132908	2.86239e-46	0.280178	1.09437e-40
chr1	150281165	150282821	3.08243e-46	0.43836	1.17849e-40
chr8	22755740	22756952	3.11545e-46	0.291674	1.19112e-40
chr17	57356978	57358453	3.11991e-46	0.42296	1.19283e-40
chr9	65397936	65398941	3.19984e-46	0.26265	1.22338e-40
chr15	63372021	63373319	3.20248e-46	0.375028	1.22439e-40
chr5	172849699	172850833	3.30277e-46	0.299084	1.26274e-40
chr17	2400966	2402322	3.68299e-46	0.521781	1.40811e-40
chr16	57826678	57827685	4.2006e-46	0.391928	1.606e-40
chr11	64585310	64586483	4.36093e-46	0.275951	1.6673e-40
chr1	154419343	154420783	4.39855e-46	0.333086	1.68169e-40
chr9	38385315	38387027	4.41888e-46	0.390656	1.68946e-40
chr1	47934058	47935027	5.12425e-46	0.345812	1.95914e-40
chr1	47865647	47866560	5.45181e-46	0.337098	2.08437e-40
chr20	24431337	24432753	5.48565e-46	0.286287	2.09731e-40
chr7	3281916	3283244	5.58832e-46	0.373876	2.13657e-40
chr19	2149795	2152420	5.72344e-46	0.547286	2.18822e-40
chr17	4559060	4561309	6.03185e-46	0.365567	2.30614e-40
chr12	4030943	4031883	6.23313e-46	0.365815	2.38309e-40
chr21	41677657	41679526	6.29723e-46	0.390125	2.4076e-40
chr10	89644901	89646206	6.75306e-46	0.336403	2.58188e-40
chr7	151080407	151081725	6.76837e-46	0.358231	2.58773e-40
chr8	65981645	65982763	7.45747e-46	0.395261	2.85119e-40
chr17	49012973	49015068	7.56524e-46	0.385425	2.8924e-40
chr7	131933823	131934936	7.6137e-46	0.466779	2.91092e-40
chr17	67993210	67994353	7.6276e-46	0.40441	2.91624e-40
chr15	90174128	90176001	7.71562e-46	0.324851	2.94989e-40
chr10	72334566	72335542	7.84217e-46	0.346989	2.99827e-40
chr17	81860383	81861339	7.90676e-46	0.534994	3.02297e-40
chr7	151735858	151737115	8.24215e-46	0.313366	3.1512e-40
chr2	20224901	20226229	8.38684e-46	0.446966	3.20652e-40
chr8	81841844	81842925	8.528e-46	0.333527	3.26049e-40
chr17	79987978	79989103	8.65647e-46	0.301165	3.3096e-40
chr17	36534679	36535899	9.7988e-46	0.298519	3.74635e-40
chr4	56907362	56909589	1.0602e-45	0.373689	4.05344e-40
chr1	26431783	26432718	1.09666e-45	0.367735	4.19284e-40
chr3	43000836	43001903	1.10699e-45	0.291047	4.23232e-40
chr12	97385966	97386973	1.13497e-45	0.37356	4.3393e-40
chr14	91277454	91278671	1.16932e-45	0.260986	4.47064e-40
chr14	64723943	64724918	1.18731e-45	0.327448	4.53942e-40
chr16	29805183	29806757	1.19947e-45	0.403312	4.58591e-40
chr1	154974153	154975161	1.25444e-45	0.532238	4.79607e-40
chr9	133990469	133993660	1.26162e-45	0.443548	4.8235e-40
chr10	113106652	113107825	1.3054e-45	0.257525	4.9909e-40
chr2	1237376	1238351	1.46659e-45	0.31054	5.60717e-40
chr9	35510652	35511650	1.47028e-45	0.388568	5.62127e-40
chr16	9090963	9092173	1.48489e-45	0.492443	5.67713e-40
chr19	2782811	2784161	1.50747e-45	0.356435	5.76348e-40
chr5	168312321	168313379	1.61923e-45	0.292149	6.19076e-40
chr22	44142423	44143890	1.64353e-45	0.261987	6.28366e-40
chr2	218168512	218170419	1.68998e-45	0.295096	6.46127e-40
chr9	134263182	134265773	1.69047e-45	0.331346	6.46312e-40
chr22	28471111	28472135	1.79299e-45	0.269026	6.85507e-40
chr13	112581897	112582996	1.81987e-45	0.296519	6.95785e-40
chr6	35722072	35723292	1.91021e-45	0.434594	7.30324e-40
chr10	79093559	79094629	2.00721e-45	0.387458	7.6741e-40
chr5	161498260	161499342	2.076e-45	0.295649	7.9371e-40
chr14	103154588	103156470	2.30681e-45	0.308104	8.81957e-40
chr2	216538225	216539294	2.42682e-45	0.33629	9.27838e-40
chr1	154936419	154937517	2.46806e-45	0.481069	9.43606e-40
chr13	98482644	98483638	2.47117e-45	0.347459	9.44795e-40
chr1	180911486	180913467	2.52037e-45	0.254832	9.63606e-40
chr19	38658312	38659368	2.67143e-45	0.268113	1.02136e-39
chr4	110364795	110365863	2.70549e-45	0.382717	1.03438e-39
chr12	7188237	7190102	2.80103e-45	0.391651	1.07091e-39
chr17	38752188	38753724	2.85365e-45	0.415543	1.09103e-39
chr11	64225671	64227122	2.86204e-45	0.299803	1.09424e-39
chr11	65477145	65478075	2.86755e-45	0.378953	1.09634e-39
chr1	208161173	208162229	3.01114e-45	0.276828	1.15124e-39
chr1	16913559	16914721	3.03169e-45	0.635297	1.1591e-39
chr1	6273097	6274268	3.04315e-45	0.267858	1.16348e-39
chr10	101818122	101819042	3.05717e-45	0.469288	1.16884e-39
chr15	62762904	62764548	3.06411e-45	0.25846	1.17149e-39
chr19	45882668	45883922	3.15464e-45	0.310065	1.2061e-39
chr1	205616223	205617309	3.24603e-45	0.259524	1.24105e-39
chr11	65378201	65379365	3.28139e-45	0.320595	1.25456e-39
chr9	134328189	134329197	3.30885e-45	0.282004	1.26506e-39
chr3	35800661	35801756	3.40691e-45	0.305331	1.30255e-39
chr11	1308726	1310850	3.48044e-45	0.3309	1.33067e-39
chr1	41241068	41242737	3.54272e-45	0.310579	1.35448e-39
chr2	20495693	20496886	3.66898e-45	0.296137	1.40275e-39
chr20	50415283	50416218	3.67328e-45	0.354576	1.40439e-39
chr5	95730694	95732755	3.87671e-45	0.301804	1.48217e-39
chr19	18571060	18572198	3.89669e-45	0.336091	1.48981e-39
chr19	37077835	37078801	3.97685e-45	0.356236	1.52046e-39
chr4	10044930	10046177	3.97878e-45	0.317147	1.52119e-39
chr17	79831194	79833455	4.14284e-45	0.317859	1.58392e-39
chr18	9824131	9824983	4.14776e-45	0.265956	1.5858e-39
chr10	102776736	102777675	4.1984e-45	0.33736	1.60516e-39
chr17	51259841	51260761	4.22274e-45	0.385362	1.61447e-39
chr15	65044135	65045615	4.49248e-45	0.512298	1.7176e-39
chr9	70402861	70404083	4.7342e-45	0.274557	1.81001e-39
chr1	225445596	225446566	4.88669e-45	0.270369	1.86831e-39
chr16	9047373	9048678	5.00312e-45	0.341053	1.91283e-39
chr17	8420044	8421120	5.09148e-45	0.30413	1.94661e-39
chr1	26723226	26724166	5.09181e-45	0.351925	1.94674e-39
chr1	16066711	16067761	5.38069e-45	0.279688	2.05718e-39
chr1	236159295	236160279	5.77107e-45	0.307011	2.20644e-39
chr21	37266907	37268295	6.39958e-45	0.49628	2.44673e-39
chr19	35716213	35718749	6.41665e-45	0.483197	2.45326e-39
chr9	137055368	137056388	6.60954e-45	0.36595	2.52701e-39
chr11	64185215	64186793	6.64567e-45	0.574541	2.54082e-39
chr1	19467006	19469161	6.64721e-45	0.295161	2.54141e-39
chr12	122526545	122527492	7.54297e-45	0.475761	2.88388e-39
chr17	40098812	40099792	7.71931e-45	0.394459	2.9513e-39
chr3	177359740	177360813	7.80119e-45	0.367916	2.9826e-39
chr16	28538619	28539574	7.84998e-45	0.333244	3.00126e-39
chr6	52076943	52078105	8.48657e-45	0.356328	3.24464e-39
chr11	64141119	64142288	8.757e-45	0.375693	3.34804e-39
chr19	10380228	10381168	9.60329e-45	0.423712	3.6716e-39
chr20	39347270	39348507	9.62047e-45	0.28257	3.67816e-39
chr2	84472847	84473709	9.77258e-45	0.318356	3.73632e-39
chr2	217987893	217989239	9.85562e-45	0.464892	3.76807e-39
chr11	118689428	118690765	9.87281e-45	0.467832	3.77464e-39
chr9	83219151	83220097	1.02518e-44	0.41112	3.91952e-39
chr5	132357631	132358770	1.02837e-44	0.392473	3.93172e-39
chr10	132331501	132332524	1.03986e-44	0.305258	3.97565e-39
chr21	34527920	34528983	1.0534e-44	0.259111	4.02743e-39
chr12	57520155	57521107	1.05617e-44	0.437186	4.03804e-39
chr19	3409064	3410245	1.06608e-44	0.254221	4.07591e-39
chr3	64553740	64554841	1.09239e-44	0.299461	4.17652e-39
chr10	116721753	116723450	1.09457e-44	0.356681	4.18483e-39
chr6	160299926	160300965	1.12905e-44	0.348678	4.31665e-39
chr6	33409894	33411370	1.14361e-44	0.510963	4.37232e-39
chr2	175030341	175031534	1.22153e-44	0.251836	4.67025e-39
chr21	39348453	39349836	1.2569e-44	0.455051	4.80548e-39
chr19	18192525	18193576	1.2779e-44	0.540958	4.88576e-39
chr12	15187838	15188965	1.31074e-44	0.416092	5.01131e-39
chr2	241314805	241316209	1.33878e-44	0.501947	5.11853e-39
chr19	1604732	1606247	1.42158e-44	0.384007	5.43507e-39
chr7	294216	295394	1.51138e-44	0.345849	5.77843e-39
chr22	46815109	46816794	1.59208e-44	0.391985	6.08697e-39
chr11	65507958	65509825	1.61021e-44	0.272561	6.15626e-39
chr6	32968149	32969101	1.62344e-44	0.352884	6.20686e-39
chr8	40952871	40953958	1.65688e-44	0.270142	6.33468e-39
chr22	42614460	42615478	1.70385e-44	0.432519	6.51427e-39
chr14	91263881	91266159	1.70711e-44	0.275301	6.52675e-39
chr19	54189462	54190378	1.73102e-44	0.670807	6.61816e-39
chr1	208177546	208178640	1.73557e-44	0.391084	6.63555e-39
chr21	38912880	38913942	1.73649e-44	0.370684	6.63908e-39
chr13	60396873	60398240	1.77869e-44	0.284512	6.8004e-39
chr1	205332005	205333165	1.82548e-44	0.265439	6.97929e-39
chr1	41152290	41153312	1.83285e-44	0.322807	7.00748e-39
chr12	109115439	109116507	1.96194e-44	0.440942	7.50102e-39
chr17	82242823	82243860	1.96404e-44	0.350251	7.50905e-39
chr15	52018803	52020192	2.00215e-44	0.433695	7.65475e-39
chr3	53477993	53479806	2.00441e-44	0.419795	7.66341e-39
chr19	3185235	3186657	2.15595e-44	0.400102	8.24277e-39
chr9	89466351	89467372	2.16225e-44	0.323114	8.26685e-39
chr5	1105463	1106617	2.17697e-44	0.365547	8.32316e-39
chr19	55115839	55118258	2.31841e-44	0.390178	8.86389e-39
chr17	37023992	37024958	2.33626e-44	0.296748	8.93216e-39
chr1	19209886	19210855	2.35434e-44	0.381005	9.00129e-39
chr17	38914380	38915669	2.36294e-44	0.268213	9.03415e-39
chr11	58830378	58832041	2.4154e-44	0.339685	9.23474e-39
chr1	8201867	8203794	2.46325e-44	0.490773	9.41765e-39
chr2	3604625	3607355	2.48586e-44	0.339447	9.50412e-39
chr20	49680590	49682809	2.53287e-44	0.267444	9.68385e-39
chr5	142499452	142500428	2.58426e-44	0.333897	9.88033e-39
chr6	16738931	16740038	2.59366e-44	0.255573	9.91628e-39
chr9	14961055	14962158	2.61201e-44	0.317556	9.98643e-39
chr1	208047316	208048373	2.65642e-44	0.33031	1.01562e-38
chr20	62651709	62652990	2.72225e-44	0.390903	1.04079e-38
chr5	132363037	132363942	2.73241e-44	0.328853	1.04468e-38
chr6	43916857	43918063	2.77709e-44	0.405005	1.06176e-38
chr1	110393720	110394753	2.84355e-44	0.420579	1.08717e-38
chr4	6947414	6948378	2.85265e-44	0.353924	1.09065e-38
chr19	49876130	49877079	2.86316e-44	0.398272	1.09466e-38
chr14	105020412	105021746	3.12441e-44	0.444763	1.19455e-38
chr19	38762612	38764532	3.15975e-44	0.286673	1.20806e-38
chr19	2168639	2169644	3.20227e-44	0.444227	1.22431e-38
chr12	29594903	29595913	3.24992e-44	0.298824	1.24253e-38
chr2	241354362	241355632	3.27245e-44	0.353102	1.25114e-38
chr10	125801833	125803189	3.28263e-44	0.263474	1.25504e-38
chr18	11990855	11991907	3.36786e-44	0.294287	1.28762e-38
chr11	119362403	119364731	3.58175e-44	0.315317	1.3694e-38
chr2	158131716	158132706	3.60554e-44	0.506833	1.3785e-38
chr22	20951684	20952619	3.66165e-44	0.256208	1.39995e-38
chr10	72285071	72286882	3.67039e-44	0.270668	1.40329e-38
chr4	186665730	186666966	3.88512e-44	0.305575	1.48539e-38
chr11	119108159	119109303	4.21481e-44	0.27411	1.61144e-38
chr17	57924319	57925596	4.22003e-44	0.271104	1.61343e-38
chr2	38720395	38721338	4.34101e-44	0.395642	1.65968e-38
chr19	18379943	18381185	4.60101e-44	0.310296	1.75909e-38
chr2	196068202	196069234	4.83775e-44	0.361473	1.8496e-38
chr6	154347716	154348703	4.89165e-44	0.325912	1.87021e-38
chr10	5373155	5375001	4.9046e-44	0.504621	1.87516e-38
chr2	44086921	44088086	5.06164e-44	0.375374	1.9352e-38
chr21	44338804	44339817	5.09744e-44	0.363774	1.94889e-38
chr2	217902340	217903272	5.1851e-44	0.378099	1.9824e-38
chr19	48954274	48955461	5.20257e-44	0.302883	1.98908e-38
chr15	84910601	84911631	5.30484e-44	0.295477	2.02818e-38
chr19	18108835	18111564	5.32195e-44	0.368751	2.03473e-38
chr19	3511345	3512494	5.63436e-44	0.278512	2.15417e-38
chr3	195568377	195569639	5.66484e-44	0.25371	2.16582e-38
chr15	98953987	98955044	5.80008e-44	0.288915	2.21753e-38
chr9	128067726	128068673	5.94511e-44	0.44021	2.27298e-38
chr11	114170888	114171974	5.94679e-44	0.427147	2.27362e-38
chr17	81255721	81256665	5.98922e-44	0.311267	2.28984e-38
chr7	131945187	131946568	6.07332e-44	0.259231	2.32199e-38
chr17	1736081	1737132	6.28069e-44	0.417309	2.40128e-38
chr15	51866244	51867337	6.31837e-44	0.281965	2.41568e-38
chr19	34733529	34734714	6.4359e-44	0.34775	2.46062e-38
chr15	69579769	69580775	6.52457e-44	0.291864	2.49452e-38
chr19	44141066	44142092	6.57381e-44	0.251032	2.51334e-38
chr17	82241113	82242651	6.73719e-44	0.362448	2.57581e-38
chr7	75993005	75994114	6.8742e-44	0.493862	2.62819e-38
chr6	56399301	56400708	6.96566e-44	0.339194	2.66316e-38
chr5	142874303	142875275	7.35172e-44	0.34378	2.81076e-38
chr3	46885445	46886585	7.38026e-44	0.284474	2.82167e-38
chr7	2831768	2833126	7.64859e-44	0.360985	2.92426e-38
chr17	21042801	21043878	7.7762e-44	0.483093	2.97305e-38
chr3	46205816	46207105	7.84315e-44	0.294435	2.99865e-38
chr12	124388656	124389732	7.92064e-44	0.325829	3.02827e-38
chr10	21724465	21725374	7.97258e-44	0.310752	3.04813e-38
chr7	2402684	2404400	8.19625e-44	0.378025	3.13365e-38
chr1	48678516	48679476	8.26798e-44	0.275327	3.16107e-38
chr18	3247084	3248103	8.48676e-44	0.438021	3.24472e-38
chr5	14397456	14398521	8.63581e-44	0.291362	3.3017e-38
chr1	2390982	2392543	9.1025e-44	0.42528	3.48013e-38
chr17	81345534	81346674	9.23571e-44	0.446935	3.53106e-38
chr17	18198105	18200502	9.93203e-44	0.298728	3.79728e-38
chr9	97129545	97131674	1.11271e-43	0.262604	4.25419e-38
chr5	112339515	112340547	1.13111e-43	0.347281	4.32453e-38
chr4	73274588	73275767	1.1324e-43	0.33655	4.32946e-38
chr5	140142389	140143430	1.19302e-43	0.363729	4.56125e-38
chr1	94941851	94942811	1.21762e-43	0.343143	4.65528e-38
chr6	90218127	90219079	1.22927e-43	0.327566	4.69985e-38
chr17	50588235	50590391	1.25963e-43	0.366945	4.8159e-38
chr11	7647954	7648957	1.2771e-43	0.321481	4.88268e-38
chr3	65927722	65928748	1.3137e-43	0.286629	5.02263e-38
chr2	127454686	127455960	1.32435e-43	0.39064	5.06335e-38
chr1	205365716	205366660	1.3735e-43	0.339737	5.25125e-38
chr4	114434689	114435788	1.39745e-43	0.302808	5.34284e-38
chr20	63912299	63913919	1.40129e-43	0.295221	5.35749e-38
chr1	42938845	42940142	1.41087e-43	0.370801	5.39414e-38
chr17	74444126	74445330	1.44625e-43	0.305222	5.5294e-38
chr11	68212372	68214710	1.47139e-43	0.38869	5.62554e-38
chr19	39406314	39407361	1.49954e-43	0.381612	5.73313e-38
chr18	61687011	61688240	1.50602e-43	0.317913	5.7579e-38
chr17	7583354	7584351	1.55423e-43	0.327398	5.94224e-38
chr19	44002368	44003359	1.59559e-43	0.268709	6.10038e-38
chr9	129110334	129111512	1.61492e-43	0.546956	6.17428e-38
chr17	41908948	41910059	1.65682e-43	0.289396	6.33446e-38
chr9	137221032	137224092	1.77544e-43	0.435136	6.788e-38
chr17	7627300	7628545	1.77898e-43	0.326126	6.80151e-38
chr12	122023228	122024914	1.78898e-43	0.331091	6.83976e-38
chr6	136647188	136648204	1.79982e-43	0.366134	6.88118e-38
chr16	65763468	65764578	1.8893e-43	0.259128	7.2233e-38
chr5	179818717	179819696	1.95347e-43	0.335945	7.46863e-38
chr16	30633482	30634892	1.97949e-43	0.382448	7.56812e-38
chr19	2032061	2033147	2.04646e-43	0.405063	7.82417e-38
chr16	84602345	84603795	2.10628e-43	0.358509	8.05287e-38
chr16	589376	590386	2.12114e-43	0.488744	8.1097e-38
chr19	10352758	10354100	2.25511e-43	0.433221	8.6219e-38
chr5	122076349	122077413	2.28728e-43	0.26878	8.74488e-38
chr11	506631	507943	2.32021e-43	0.412193	8.8708e-38
chr8	143828768	143829898	2.32834e-43	0.384109	8.90189e-38
chr5	40679000	40680095	2.34227e-43	0.39366	8.95511e-38
chr17	19538218	19539177	2.37443e-43	0.407714	9.07808e-38
chr1	46948454	46949430	2.39133e-43	0.352873	9.14271e-38
chr17	4475797	4478298	2.44148e-43	0.316536	9.33444e-38
chr17	67487109	67488776	2.5065e-43	0.415919	9.58302e-38
chr22	50483949	50486306	2.51462e-43	0.545311	9.61406e-38
chr9	94607886	94609258	2.53639e-43	0.339741	9.6973e-38
chr1	172976125	172977097	2.54446e-43	0.361267	9.72817e-38
chr20	33810771	33811691	2.66336e-43	0.43341	1.01827e-37
chr19	56477096	56478389	2.7326e-43	0.279288	1.04475e-37
chr19	56403637	56404608	2.75655e-43	0.299454	1.0539e-37
chr19	49084835	49085774	2.80398e-43	0.360998	1.07204e-37
chr22	46035462	46036524	2.87132e-43	0.504047	1.09778e-37
chr2	20596754	20597714	2.93732e-43	0.325795	1.12302e-37
chr1	25247014	25248099	3.02103e-43	0.373801	1.15502e-37
chr9	136519632	136520860	3.10636e-43	0.390823	1.18765e-37
chr20	50727627	50728571	3.19935e-43	0.358969	1.2232e-37
chr11	3854799	3855870	3.25457e-43	0.387053	1.24431e-37
chr16	57305023	57306163	3.30605e-43	0.313369	1.26399e-37
chr11	63015498	63016534	3.31983e-43	0.437792	1.26926e-37
chr1	234523208	234524196	3.32661e-43	0.304986	1.27185e-37
chr19	41859436	41860852	3.37069e-43	0.540284	1.28871e-37
chr8	22383354	22384366	3.43056e-43	0.413445	1.3116e-37
chr6	30913606	30914706	3.56321e-43	0.420224	1.36231e-37
chr18	31738362	31739384	3.67456e-43	0.358818	1.40488e-37
chr16	57627781	57628880	3.7874e-43	0.402723	1.44803e-37
chr22	24601299	24602366	3.81868e-43	0.412609	1.45998e-37
chr19	55258684	55259721	3.87835e-43	0.454114	1.4828e-37
chr2	1997107	1998039	3.90513e-43	0.409988	1.49304e-37
chr4	24792291	24793307	4.07266e-43	0.273231	1.55709e-37
chr1	205041133	205042833	4.10206e-43	0.261049	1.56833e-37
chr2	233543842	233544773	4.23531e-43	0.319781	1.61927e-37
chr19	15418677	15419614	4.44209e-43	0.407827	1.69833e-37
chr19	38685614	38686906	4.46365e-43	0.334885	1.70657e-37
chr22	41468078	41469409	4.50419e-43	0.413386	1.72207e-37
chr1	151539432	151540608	4.52584e-43	0.449892	1.73035e-37
chr5	95799033	95800113	4.52961e-43	0.407603	1.73179e-37
chr19	44954745	44955904	4.68194e-43	0.32959	1.79003e-37
chr2	236972273	236973293	4.80417e-43	0.328478	1.83676e-37
chr5	176337524	176338562	4.8432e-43	0.359099	1.85169e-37
chr10	120586141	120587066	4.92004e-43	0.309789	1.88106e-37
chr2	169386483	169387449	4.93486e-43	0.378722	1.88673e-37
chr6	12228480	12229478	4.97452e-43	0.414691	1.90189e-37
chr19	7903004	7905142	4.98561e-43	0.437985	1.90613e-37
chr11	71207279	71208352	5.01935e-43	0.323145	1.91903e-37
chr19	47112883	47113737	5.26922e-43	0.420921	2.01456e-37
chr5	139651719	139652667	5.36572e-43	0.312362	2.05146e-37
chr3	194270617	194271737	5.45152e-43	0.516831	2.08426e-37
chr20	45971671	45972702	5.51578e-43	0.429756	2.10883e-37
chr9	113609374	113610396	5.80554e-43	0.436586	2.21961e-37
chr15	96381136	96382180	5.83938e-43	0.263826	2.23255e-37
chr1	11908572	11910485	5.8664e-43	0.284239	2.24288e-37
chr8	22058647	22059664	6.01186e-43	0.280194	2.2985e-37
chr5	514533	515765	6.06581e-43	0.268217	2.31912e-37
chr1	4851338	4852339	6.12481e-43	0.338661	2.34168e-37
chr2	13522893	13524085	6.29702e-43	0.264478	2.40752e-37
chr17	7258589	7259619	6.32477e-43	0.33275	2.41813e-37
chr4	40473631	40474616	6.36302e-43	0.365584	2.43276e-37
chr3	152268448	152270752	6.83114e-43	0.361589	2.61173e-37
chr9	129459712	129461014	7.15634e-43	0.422865	2.73606e-37
chr4	112636748	112637694	7.3027e-43	0.471956	2.79202e-37
chr4	100316402	100317511	7.58589e-43	0.260189	2.90029e-37
chr3	126355575	126357990	7.58635e-43	0.520094	2.90047e-37
chr11	449144	451734	7.79569e-43	0.33999	2.9805e-37
chr16	81532363	81533395	7.91351e-43	0.35818	3.02555e-37
chr1	48073675	48074651	7.99023e-43	0.35968	3.05488e-37
chr2	176551969	176553036	8.0626e-43	0.266075	3.08255e-37
chr9	129495306	129496445	8.48319e-43	0.38095	3.24335e-37
chr2	73685716	73686729	8.68631e-43	0.38417	3.32101e-37
chr6	161482104	161483141	8.7322e-43	0.335187	3.33856e-37
chr16	68257759	68258711	8.83969e-43	0.428536	3.37965e-37
chr19	49641593	49642604	8.98953e-43	0.455495	3.43694e-37
chr11	62726524	62728243	9.21157e-43	0.491129	3.52183e-37
chr10	75592665	75593575	9.32164e-43	0.32508	3.56392e-37
chr9	2053480	2054722	9.4051e-43	0.291228	3.59582e-37
chr22	46118944	46123378	9.57896e-43	0.319468	3.6623e-37
chr20	57718173	57719225	9.60648e-43	0.33208	3.67282e-37
chr14	71162619	71164827	9.86518e-43	0.328368	3.77172e-37
chr11	34051289	34052508	1.00441e-42	0.424525	3.84015e-37
chr19	44112827	44113764	1.01208e-42	0.355503	3.86947e-37
chr12	4538165	4539218	1.01476e-42	0.3083	3.87969e-37
chr17	63826842	63827850	1.01521e-42	0.418175	3.88141e-37
chr14	90403087	90404082	1.05826e-42	0.287768	4.046e-37
chr16	66508000	66508981	1.05849e-42	0.324557	4.04689e-37
chr1	9822487	9824607	1.11363e-42	0.292075	4.25772e-37
chr15	55741658	55743706	1.12849e-42	0.287321	4.31453e-37
chr21	43924775	43925800	1.13292e-42	0.409457	4.33147e-37
chr17	28266781	28267735	1.22648e-42	0.253007	4.68918e-37
chr17	74492982	74494188	1.22925e-42	0.282973	4.69976e-37
chr9	128097999	128098970	1.23603e-42	0.439069	4.72567e-37
chr1	26787537	26788510	1.2616e-42	0.305104	4.82344e-37
chr3	170356562	170357895	1.30406e-42	0.523177	4.98579e-37
chr9	136807297	136809173	1.32717e-42	0.317634	5.07412e-37
chr6	166032443	166033586	1.34633e-42	0.274656	5.14737e-37
chr10	86163169	86163968	1.35209e-42	0.320729	5.16939e-37
chr11	65418276	65419395	1.35276e-42	0.437984	5.17198e-37
chr12	53370835	53371944	1.46443e-42	0.518354	5.59889e-37
chr17	74430211	74431270	1.47879e-42	0.352923	5.65381e-37
chr3	156602175	156603054	1.48975e-42	0.265536	5.69572e-37
chr2	70086418	70087841	1.49462e-42	0.292649	5.71432e-37
chr3	188468491	188469849	1.52396e-42	0.468351	5.8265e-37
chr17	75405226	75406255	1.52917e-42	0.319883	5.84644e-37
chr7	74364717	74366439	1.67026e-42	0.302642	6.38585e-37
chr5	38467198	38468194	1.68786e-42	0.264428	6.45316e-37
chr4	83602675	83603745	1.77071e-42	0.364583	6.76989e-37
chr6	47206533	47207894	1.79363e-42	0.329729	6.85754e-37
chr3	57164852	57166108	1.80881e-42	0.298136	6.91557e-37
chr5	71748091	71749081	1.88293e-42	0.414862	7.19896e-37
chr5	38483545	38484620	1.91695e-42	0.384883	7.32901e-37
chr19	13190706	13191734	2.05158e-42	0.300282	7.84376e-37
chr10	80416171	80417101	2.05512e-42	0.314784	7.85729e-37
chr19	2629292	2630551	2.08744e-42	0.299222	7.98083e-37
chr12	3164437	3165850	2.10132e-42	0.36867	8.03391e-37
chr11	61489839	61490885	2.11327e-42	0.342216	8.07961e-37
chr3	49554019	49555134	2.20653e-42	0.310811	8.43615e-37
chr8	27361504	27362672	2.21803e-42	0.317197	8.48014e-37
chr19	56119910	56122069	2.25585e-42	0.499876	8.62472e-37
chr17	45137315	45138566	2.29675e-42	0.348755	8.78109e-37
chr8	61098685	61099703	2.34136e-42	0.255089	8.95166e-37
chr19	8389830	8391125	2.36863e-42	0.544808	9.05591e-37
chr9	37965989	37967130	2.40272e-42	0.312382	9.18624e-37
chr19	39411798	39413262	2.47738e-42	0.468084	9.47169e-37
chr1	11796085	11797433	2.54961e-42	0.371868	9.74785e-37
chr6	31378020	31379068	2.57898e-42	0.348249	9.86013e-37
chr19	49451274	49452318	2.61865e-42	0.352449	1.00118e-36
chr19	40442384	40443648	2.69198e-42	0.392194	1.02922e-36
chr6	31157413	31158858	2.74468e-42	0.462796	1.04936e-36
chr16	68084772	68085810	2.84125e-42	0.349263	1.08629e-36
chr16	24837826	24840045	2.88451e-42	0.278707	1.10283e-36
chr1	6235326	6236661	2.94108e-42	0.271305	1.12445e-36
chr9	76912506	76914017	2.96993e-42	0.299324	1.13548e-36
chr13	83064799	83065821	3.02837e-42	0.378834	1.15783e-36
chr16	30377558	30379127	3.08342e-42	0.459881	1.17887e-36
chr19	49118530	49119910	3.18301e-42	0.44394	1.21695e-36
chr3	50601739	50602626	3.21231e-42	0.310186	1.22815e-36
chr16	28210590	28212552	3.33697e-42	0.343038	1.27582e-36
chr2	158130493	158131446	3.42342e-42	0.314065	1.30887e-36
chr17	75784343	75785355	3.44777e-42	0.390677	1.31818e-36
chr6	43013288	43014691	3.58854e-42	0.433935	1.37199e-36
chr16	30521843	30522857	3.93377e-42	0.358113	1.50398e-36
chr3	184298378	184299583	3.94298e-42	0.378624	1.50751e-36
chr13	112562533	112563481	4.03963e-42	0.469278	1.54446e-36
chr3	194034301	194035345	4.23989e-42	0.359389	1.62102e-36
chr1	205630812	205632491	4.29911e-42	0.428678	1.64367e-36
chr12	121858639	121859719	4.54738e-42	0.432814	1.73858e-36
chr17	7403374	7405759	4.5739e-42	0.52446	1.74873e-36
chr10	70227463	70228488	4.60699e-42	0.339898	1.76138e-36
chr9	113410082	113411080	4.64722e-42	0.290488	1.77676e-36
chr6	44221121	44222248	4.66356e-42	0.300914	1.783e-36
chr19	6199009	6200433	4.69581e-42	0.309265	1.79534e-36
chr11	14582879	14584015	4.72353e-42	0.311251	1.80593e-36
chr19	18519870	18520890	4.76432e-42	0.332076	1.82153e-36
chr19	1858770	1861808	4.77685e-42	0.318508	1.82632e-36
chr3	171155030	171156041	4.86399e-42	0.310952	1.85963e-36
chr6	159789450	159790642	4.88575e-42	0.523736	1.86796e-36
chr1	117846635	117847738	4.97225e-42	0.311071	1.90103e-36
chr4	82780368	82781593	5.08962e-42	0.317761	1.9459e-36
chr1	234954940	234955955	5.17889e-42	0.38901	1.98003e-36
chr7	42080516	42081613	5.19144e-42	0.286908	1.98483e-36
chr17	40451040	40453053	5.28216e-42	0.348601	2.01951e-36
chr19	37594243	37595410	5.32749e-42	0.331056	2.03684e-36
chr4	185718562	185719542	5.45746e-42	0.338121	2.08653e-36
chr11	65381615	65383023	5.47416e-42	0.439622	2.09292e-36
chr17	4948320	4949374	5.61728e-42	0.358944	2.14764e-36
chr19	48637182	48638079	5.61884e-42	0.480805	2.14823e-36
chr1	248783413	248784467	5.70348e-42	0.263296	2.18059e-36
chr13	110520495	110521687	5.74386e-42	0.369958	2.19603e-36
chr10	87094668	87095731	5.81628e-42	0.461214	2.22372e-36
chr6	6683363	6684537	5.82463e-42	0.277571	2.22691e-36
chr19	57578376	57579549	5.8711e-42	0.309152	2.24468e-36
chr1	15558908	15559889	5.92839e-42	0.360023	2.26658e-36
chr6	106683751	106684717	5.96252e-42	0.283087	2.27963e-36
chr22	28505480	28506598	6.19432e-42	0.378375	2.36826e-36
chr17	55285259	55286217	6.20875e-42	0.349851	2.37377e-36
chr3	49120269	49121380	6.2932e-42	0.29461	2.40606e-36
chr20	45341266	45343000	6.37364e-42	0.271238	2.43681e-36
chr5	10309998	10311016	6.52487e-42	0.34656	2.49463e-36
chr5	38455483	38456438	6.5643e-42	0.324861	2.50971e-36
chr7	22853910	22854815	6.62536e-42	0.258827	2.53305e-36
chr19	58097390	58098793	6.85349e-42	0.304126	2.62027e-36
chr18	80009718	80010913	7.11043e-42	0.298155	2.71851e-36
chr16	7037005	7038255	7.34339e-42	0.298109	2.80758e-36
chr11	65497121	65498067	7.37509e-42	0.360034	2.8197e-36
chr7	108245830	108246865	7.43087e-42	0.330613	2.84102e-36
chr20	47667970	47669191	7.62907e-42	0.261754	2.9168e-36
chr10	5251771	5252936	7.661e-42	0.29373	2.92901e-36
chr5	65818166	65819215	7.73521e-42	0.326489	2.95738e-36
chr7	561271	562305	7.83234e-42	0.276066	2.99451e-36
chr16	89700879	89702437	8.16048e-42	0.486651	3.11997e-36
chr4	184787651	184788711	8.30917e-42	0.342227	3.17682e-36
chr16	2500498	2503833	8.7115e-42	0.526301	3.33064e-36
chr22	40950785	40951910	8.71314e-42	0.506975	3.33127e-36
chr19	40284616	40285975	8.72946e-42	0.394197	3.33751e-36
chr11	64558056	64560347	8.79243e-42	0.306808	3.36158e-36
chr11	46120915	46122364	9.01715e-42	0.360216	3.4475e-36
chr19	5719699	5720892	9.05616e-42	0.408357	3.46242e-36
chr7	75970997	75973121	9.53267e-42	0.288308	3.6446e-36
chr5	132215052	132216048	9.65268e-42	0.343676	3.69048e-36
chr19	37217597	37218594	9.92847e-42	0.340537	3.79592e-36
chr17	70089414	70090457	1.00901e-41	0.305316	3.8577e-36
chr10	73591143	73592626	1.02452e-41	0.289983	3.91701e-36
chr16	30697753	30699729	1.02809e-41	0.458746	3.93068e-36
chr17	39926846	39928155	1.06635e-41	0.383868	4.07693e-36
chr11	66966124	66967368	1.09298e-41	0.284156	4.17875e-36
chr18	23617375	23618297	1.09839e-41	0.261974	4.19943e-36
chr9	112058725	112060017	1.10391e-41	0.294719	4.22053e-36
chr9	135960621	135962048	1.11773e-41	0.350364	4.27338e-36
chr11	62709118	62710079	1.12721e-41	0.372766	4.30964e-36
chr8	143935531	143942851	1.12829e-41	0.322693	4.31376e-36
chr16	16149911	16151029	1.20389e-41	0.414808	4.60278e-36
chr12	133036864	133038063	1.27015e-41	0.318223	4.85613e-36
chr8	143951669	143955226	1.28606e-41	0.333714	4.91695e-36
chr2	127387710	127388536	1.30549e-41	0.376226	4.99126e-36
chr16	84349695	84350678	1.31073e-41	0.307487	5.01129e-36
chr20	44210290	44211378	1.34261e-41	0.388917	5.13314e-36
chr3	114758668	114759787	1.39375e-41	0.317283	5.32868e-36
chr12	51238467	51239442	1.39713e-41	0.39111	5.34161e-36
chr6	31739386	31740393	1.41105e-41	0.441101	5.39483e-36
chr19	48964727	48966188	1.423e-41	0.384741	5.44051e-36
chr19	21081651	21082750	1.43969e-41	0.293544	5.50432e-36
chr1	94863611	94864533	1.45416e-41	0.341926	5.55965e-36
chr5	71932391	71933471	1.48148e-41	0.292519	5.6641e-36
chr3	126293619	126294919	1.49853e-41	0.377607	5.7293e-36
chr1	154558158	154559333	1.50591e-41	0.3528	5.75751e-36
chr1	9502976	9504252	1.51137e-41	0.34442	5.77836e-36
chr2	20539607	20540645	1.58605e-41	0.263089	6.06388e-36
chr21	42737610	42738712	1.62241e-41	0.347005	6.2029e-36
chr19	3357571	3360584	1.65815e-41	0.289918	6.33956e-36
chr16	79564288	79565253	1.66102e-41	0.380431	6.35053e-36
chr19	40465451	40467727	1.69912e-41	0.506148	6.49619e-36
chr1	165645484	165646483	1.70914e-41	0.336699	6.5345e-36
chr6	25831607	25832587	1.73086e-41	0.363458	6.61753e-36
chr2	19855223	19856394	1.75066e-41	0.332746	6.69323e-36
chr9	136790619	136791548	1.75515e-41	0.572547	6.7104e-36
chr20	50662763	50663822	1.76764e-41	0.337852	6.75818e-36
chr20	17965366	17966449	1.77099e-41	0.331149	6.77098e-36
chr11	61961252	61962448	1.80422e-41	0.325861	6.89801e-36
chr6	30907596	30908587	1.85721e-41	0.400039	7.10062e-36
chr1	21537300	21538273	1.87929e-41	0.334426	7.18505e-36
chr7	7249557	7250610	1.93498e-41	0.282994	7.39795e-36
chr17	4913661	4914796	1.97354e-41	0.362362	7.54539e-36
chr15	78437650	78438700	1.98493e-41	0.395007	7.58894e-36
chr11	114178892	114179934	1.99108e-41	0.475479	7.61243e-36
chr11	706842	708138	2.05358e-41	0.418987	7.85139e-36
chr1	36373578	36375220	2.10562e-41	0.381367	8.05037e-36
chr11	112086313	112087248	2.10801e-41	0.286386	8.05949e-36
chr14	100332526	100334943	2.19402e-41	0.260482	8.38834e-36
chr16	3400650	3401599	2.198e-41	0.432636	8.40353e-36
chr19	41263482	41264524	2.1989e-41	0.555605	8.40698e-36
chr8	120072814	120073772	2.24433e-41	0.387388	8.58067e-36
chr16	4014263	4015877	2.31372e-41	0.307324	8.846e-36
chr7	73521824	73522906	2.34061e-41	0.425178	8.94878e-36
chr19	571808	574006	2.41153e-41	0.36282	9.21994e-36
chr1	234961828	234962925	2.42178e-41	0.298867	9.25912e-36
chr4	40546136	40547205	2.45278e-41	0.314799	9.37765e-36
chr16	10915431	10916632	2.47901e-41	0.323662	9.47792e-36
chr4	1796840	1798990	2.5291e-41	0.314181	9.66944e-36
chr9	134323419	134324406	2.56042e-41	0.349654	9.78919e-36
chr9	130195163	130196373	2.65076e-41	0.30679	1.01346e-35
chr19	58543525	58544827	2.77576e-41	0.445326	1.06125e-35
chr22	46731116	46732417	2.83775e-41	0.361195	1.08495e-35
chr21	15455542	15456491	2.88881e-41	0.410362	1.10447e-35
chr22	24592606	24593675	2.90762e-41	0.370856	1.11166e-35
chr17	43771657	43774256	2.97137e-41	0.303974	1.13603e-35
chr15	38535953	38536857	2.97453e-41	0.308187	1.13724e-35
chr9	124770469	124771964	3.01066e-41	0.418376	1.15106e-35
chr6	157036995	157037999	3.18209e-41	0.29006	1.2166e-35
chr16	1862826	1864482	3.25097e-41	0.26172	1.24293e-35
chr22	33539759	33540825	3.27792e-41	0.416456	1.25324e-35
chr19	9818849	9819905	3.27843e-41	0.611689	1.25343e-35
chr11	68314690	68315765	3.31263e-41	0.358113	1.26651e-35
chr11	13140096	13141051	3.33532e-41	0.374092	1.27518e-35
chr16	29973014	29974391	3.40366e-41	0.445253	1.30131e-35
chr11	134328486	134329516	3.43742e-41	0.262565	1.31422e-35
chr16	3134491	3135463	3.49573e-41	0.348951	1.33651e-35
chr11	45890454	45891568	3.62448e-41	0.258122	1.38574e-35
chr11	66616100	66616982	3.69564e-41	0.418957	1.41294e-35
chr12	48716395	48717338	3.75109e-41	0.417906	1.43414e-35
chr10	60129801	60130814	3.80517e-41	0.318116	1.45482e-35
chr7	135152213	135153271	3.98982e-41	0.282796	1.52541e-35
chr5	1208434	1209744	4.01203e-41	0.492081	1.53391e-35
chr8	28185136	28186394	4.03854e-41	0.261247	1.54404e-35
chr16	50184471	50185911	4.04762e-41	0.344966	1.54751e-35
chr1	61183347	61184829	4.23112e-41	0.370821	1.61767e-35
chr17	68511372	68512823	4.42948e-41	0.406302	1.69351e-35
chr2	31123215	31124392	4.43146e-41	0.290867	1.69427e-35
chr22	40654239	40655227	4.45584e-41	0.27951	1.70359e-35
chr7	516529	518526	4.49504e-41	0.274554	1.71858e-35
chr17	42676504	42677584	4.519e-41	0.418089	1.72774e-35
chr7	151519646	151520980	4.54007e-41	0.464231	1.73579e-35
chr3	114902540	114903635	4.54634e-41	0.366888	1.73819e-35
chr9	134335469	134336616	4.66289e-41	0.39045	1.78275e-35
chr16	57622300	57623949	4.75341e-41	0.385657	1.81736e-35
chr15	41249292	41250330	4.76565e-41	0.25585	1.82204e-35
chr10	21525557	21526771	4.86175e-41	0.379497	1.85878e-35
chr5	61408090	61409302	4.86377e-41	0.386249	1.85955e-35
chr1	177817609	177818737	4.92733e-41	0.281516	1.88385e-35
chr2	10405144	10406096	4.9529e-41	0.337498	1.89363e-35
chr10	3784929	3785979	5.04066e-41	0.46857	1.92718e-35
chr17	40345132	40346298	5.10502e-41	0.415098	1.95179e-35
chr10	649439	650467	5.1075e-41	0.294389	1.95274e-35
chr17	81977136	81978409	5.12296e-41	0.29226	1.95865e-35
chr17	45934395	45935329	5.27189e-41	0.300081	2.01559e-35
chr5	33774055	33775176	5.4188e-41	0.286389	2.07175e-35
chr22	41448040	41448971	5.82706e-41	0.516298	2.22784e-35
chr9	136470432	136471838	5.87636e-41	0.336544	2.24669e-35
chr2	20442856	20444238	5.96187e-41	0.354597	2.27938e-35
chr4	10006114	10007429	6.33405e-41	0.422886	2.42168e-35
chr2	177281058	177282896	6.38126e-41	0.310268	2.43973e-35
chr1	154982783	154983711	6.61931e-41	0.37953	2.53074e-35
chr5	136079047	136079874	6.72735e-41	0.264022	2.57205e-35
chr18	58538259	58539265	6.96988e-41	0.266344	2.66477e-35
chr11	65856204	65858714	7.09301e-41	0.44805	2.71185e-35
chr11	58028522	58029612	7.16431e-41	0.306976	2.73911e-35
chr19	45717011	45718427	7.27756e-41	0.449438	2.78241e-35
chr14	67619291	67620384	7.51617e-41	0.511959	2.87363e-35
chr20	62937522	62938627	7.68951e-41	0.299424	2.93991e-35
chr13	110644610	110645677	7.79036e-41	0.254027	2.97847e-35
chr19	1247510	1251222	7.94321e-41	0.592433	3.0369e-35
chr19	48363718	48365684	8.05267e-41	0.448981	3.07875e-35
chr1	2586107	2587240	8.09529e-41	0.489581	3.09505e-35
chr9	137788693	137789857	8.43101e-41	0.323627	3.2234e-35
chr14	68937472	68939245	8.49587e-41	0.351689	3.2482e-35
chr2	19901350	19902319	8.69985e-41	0.327458	3.32619e-35
chr19	15125277	15126336	8.81369e-41	0.380139	3.36971e-35
chr8	134634921	134636357	8.89235e-41	0.276857	3.39979e-35
chr9	129027706	129028980	8.98578e-41	0.404406	3.4355e-35
chr17	62065559	62066472	9.52171e-41	0.356132	3.64041e-35
chr2	86194826	86195777	9.73454e-41	0.406853	3.72178e-35
chr10	87533456	87534684	9.86269e-41	0.267531	3.77077e-35
chr19	5622274	5623567	1.00307e-40	0.371109	3.83501e-35
chr22	28034193	28035425	1.00876e-40	0.328146	3.85676e-35
chr7	191793	193273	1.0183e-40	0.436114	3.89323e-35
chr17	47948666	47949919	1.0356e-40	0.30393	3.95939e-35
chr2	27380044	27381423	1.05078e-40	0.355353	4.01742e-35
chr22	25402155	25403556	1.07151e-40	0.276258	4.09668e-35
chr20	50931200	50932148	1.0723e-40	0.352187	4.09971e-35
chr11	64777247	64779403	1.07335e-40	0.596841	4.10372e-35
chr7	141890	142967	1.09495e-40	0.345192	4.18629e-35
chr4	184537295	184538344	1.13471e-40	0.315004	4.3383e-35
chr12	56333606	56334552	1.14346e-40	0.346066	4.37174e-35
chr19	1019909	1021926	1.14449e-40	0.406545	4.37568e-35
chr8	30804179	30805290	1.2081e-40	0.411675	4.6189e-35
chr19	53520378	53521459	1.25764e-40	0.291747	4.80831e-35
chr17	75556967	75558404	1.27768e-40	0.441177	4.88491e-35
chr9	33172402	33173419	1.296e-40	0.384291	4.95495e-35
chr12	98500308	98501426	1.34182e-40	0.332041	5.13013e-35
chr3	126317278	126318259	1.35553e-40	0.318076	5.18257e-35
chr14	102591770	102594016	1.36321e-40	0.42119	5.2119e-35
chr16	2911402	2912554	1.39904e-40	0.350322	5.34889e-35
chr12	54017541	54018605	1.51187e-40	0.418198	5.78028e-35
chr2	203534886	203535954	1.55296e-40	0.341361	5.93739e-35
chr1	114310578	114311614	1.57359e-40	0.254805	6.01625e-35
chr5	122937548	122938645	1.65201e-40	0.251821	6.31606e-35
chr10	76297628	76298675	1.70262e-40	0.405496	6.50957e-35
chr9	89593409	89594362	1.7252e-40	0.376281	6.5959e-35
chr16	2267527	2269171	1.73312e-40	0.354053	6.62618e-35
chr9	110124773	110125937	1.7459e-40	0.408399	6.67505e-35
chr1	150970845	150971907	1.82576e-40	0.353185	6.98037e-35
chr17	7306782	7307831	1.82906e-40	0.441505	6.99301e-35
chr16	3282695	3283647	1.83551e-40	0.37384	7.01764e-35
chr21	34526483	34527400	1.83586e-40	0.358109	7.01899e-35
chr7	26200554	26202059	1.94304e-40	0.457226	7.42877e-35
chr18	24231653	24232701	1.94626e-40	0.33076	7.44109e-35
chr1	2213737	2215582	1.94639e-40	0.265095	7.44157e-35
chr22	20552096	20553622	1.95516e-40	0.338465	7.47512e-35
chr9	35111189	35112121	1.96188e-40	0.3961	7.5008e-35
chr16	49484135	49485164	1.9943e-40	0.365255	7.62473e-35
chr17	7571904	7573325	2.02482e-40	0.488799	7.74144e-35
chr1	204274830	204276062	2.06515e-40	0.309471	7.89563e-35
chr20	46850076	46851158	2.06812e-40	0.278237	7.90697e-35
chr16	4606100	4607841	2.06926e-40	0.297651	7.91132e-35
chr14	20989234	20990377	2.1819e-40	0.345083	8.34201e-35
chr9	113306880	113308195	2.25273e-40	0.349491	8.6128e-35
chr1	28248383	28249915	2.25996e-40	0.283931	8.64045e-35
chr8	100473598	100474557	2.27104e-40	0.415752	8.68279e-35
chr9	127802442	127803458	2.29445e-40	0.332969	8.77229e-35
chr16	1772425	1773878	2.48854e-40	0.311076	9.51437e-35
chr18	58117519	58118650	2.50758e-40	0.311402	9.58715e-35
chr1	114757375	114758311	2.56641e-40	0.344357	9.81206e-35
chr10	34697129	34698146	2.59156e-40	0.367815	9.90822e-35
chr19	3626568	3627587	2.60295e-40	0.367114	9.95178e-35
chr4	1685150	1686481	2.60611e-40	0.290037	9.96384e-35
chr19	36331309	36332304	2.70314e-40	0.407409	1.03348e-34
chr5	149857152	149858371	2.7836e-40	0.256305	1.06424e-34
chr5	59543388	59544435	2.82654e-40	0.315272	1.08066e-34
chr12	121888313	121889309	2.8327e-40	0.353342	1.08302e-34
chr9	6675958	6677111	2.86452e-40	0.300849	1.09518e-34
chr10	112898371	112899424	2.91139e-40	0.281703	1.1131e-34
chr1	40691340	40692383	2.96717e-40	0.365792	1.13443e-34
chr3	187745152	187746090	3.0459e-40	0.381343	1.16453e-34
chr2	3518632	3519868	3.14723e-40	0.354553	1.20327e-34
chr2	218286616	218287620	3.21245e-40	0.378216	1.22821e-34
chr14	76918629	76919609	3.35232e-40	0.400167	1.28168e-34
chr9	136482676	136485626	3.35523e-40	0.542222	1.28279e-34
chr12	19885450	19886650	3.4481e-40	0.252909	1.3183e-34
chr10	114173859	114175066	3.45665e-40	0.503073	1.32157e-34
chr17	3828175	3829274	3.6141e-40	0.281716	1.38177e-34
chr2	20450091	20451150	3.65582e-40	0.331315	1.39772e-34
chr6	12010945	12012432	3.75416e-40	0.423562	1.43532e-34
chr8	133349931	133351007	3.87284e-40	0.441756	1.48069e-34
chr10	59748566	59749596	4.02182e-40	0.400917	1.53765e-34
chr22	17834992	17836713	4.0602e-40	0.259847	1.55232e-34
chr11	45842757	45843976	4.17573e-40	0.30733	1.5965e-34
chr1	201405095	201405947	4.1934e-40	0.344556	1.60325e-34
chr3	50165362	50166666	4.30032e-40	0.325135	1.64413e-34
chr14	71720733	71722279	4.35562e-40	0.26373	1.66527e-34
chr7	197190	198214	4.38345e-40	0.384408	1.67591e-34
chr1	24914417	24915365	4.40398e-40	0.315032	1.68376e-34
chr2	1234427	1235500	4.42863e-40	0.275927	1.69318e-34
chr8	101396335	101397461	4.49994e-40	0.270179	1.72045e-34
chr6	33907672	33908792	4.60524e-40	0.27012	1.76071e-34
chr19	1651558	1653780	4.70048e-40	0.43608	1.79712e-34
chr17	75978898	75979886	4.70948e-40	0.430804	1.80056e-34
chr1	109252898	109254082	4.7469e-40	0.298898	1.81487e-34
chr2	88178885	88179942	4.78533e-40	0.498016	1.82956e-34
chr17	81865426	81866459	4.88015e-40	0.348179	1.86581e-34
chr3	126475180	126476455	4.9782e-40	0.380384	1.9033e-34
chr8	28401130	28402585	5.04092e-40	0.465755	1.92728e-34
chr19	55407561	55408559	5.05271e-40	0.40958	1.93179e-34
chr17	61378748	61379769	5.16236e-40	0.316051	1.97371e-34
chr20	38984738	38986241	5.34981e-40	0.303631	2.04538e-34
chr11	75561834	75563005	5.36284e-40	0.262385	2.05036e-34
chr21	38312534	38313474	5.40979e-40	0.277463	2.06831e-34
chr1	47650980	47653497	5.48881e-40	0.262323	2.09852e-34
chr4	38666806	38667757	5.71173e-40	0.288126	2.18375e-34
chr6	35601545	35602618	5.75752e-40	0.314036	2.20125e-34
chr2	27890078	27891077	5.87299e-40	0.329544	2.2454e-34
chr4	76486344	76487384	5.88049e-40	0.251201	2.24827e-34
chr9	134433628	134435746	6.10448e-40	0.447237	2.33391e-34
chr8	143578009	143579125	6.15981e-40	0.369221	2.35506e-34
chr1	67740886	67741889	6.16162e-40	0.318924	2.35575e-34
chr17	81909915	81912041	6.23479e-40	0.427523	2.38373e-34
chr19	1904860	1905881	6.4147e-40	0.365829	2.45251e-34
chr5	135660524	135661571	6.4941e-40	0.340304	2.48287e-34
chr17	81512228	81513421	6.70617e-40	0.338483	2.56395e-34
chr19	14116748	14118670	6.94576e-40	0.490159	2.65555e-34
chr11	63938229	63939403	6.96321e-40	0.437883	2.66222e-34
chr3	194135690	194136539	7.12006e-40	0.291682	2.72219e-34
chr11	67505709	67506569	7.1962e-40	0.359842	2.7513e-34
chr19	3762438	3763818	7.21951e-40	0.377211	2.76022e-34
chr22	32967236	32968295	7.33768e-40	0.320363	2.80539e-34
chr4	144512447	144513502	7.35769e-40	0.318022	2.81304e-34
chr15	73051699	73053818	7.42306e-40	0.456629	2.83803e-34
chr15	31325643	31327515	7.61836e-40	0.506224	2.9127e-34
chr8	126531491	126532901	7.83855e-40	0.360576	2.99689e-34
chr19	42217308	42219186	7.97311e-40	0.322798	3.04834e-34
chr12	51951027	51952231	8.08333e-40	0.363345	3.09048e-34
chr17	65178926	65180051	8.08378e-40	0.299151	3.09065e-34
chr1	47128442	47129449	8.11601e-40	0.316055	3.10297e-34
chr5	34034365	34035471	8.21139e-40	0.347863	3.13944e-34
chr10	125779044	125780119	8.25719e-40	0.319231	3.15694e-34
chr14	24179667	24180722	8.32474e-40	0.371816	3.18277e-34
chr1	21439576	21440755	8.36425e-40	0.303935	3.19788e-34
chr1	11979776	11980717	8.46495e-40	0.424824	3.23638e-34
chr15	74994939	74996057	8.65998e-40	0.31065	3.31094e-34
chr2	138297975	138299017	8.70867e-40	0.301639	3.32956e-34
chr14	74080583	74081650	8.9963e-40	0.271522	3.43953e-34
chr22	46013265	46014427	9.08851e-40	0.362429	3.47478e-34
chr10	114684247	114685261	9.18635e-40	0.251541	3.51219e-34
chr20	10857145	10858069	9.19555e-40	0.328058	3.51571e-34
chr1	45566079	45568372	9.22494e-40	0.335533	3.52694e-34
chr2	236731756	236732911	9.29204e-40	0.302417	3.5526e-34
chr1	15526300	15527336	9.45373e-40	0.4637	3.61442e-34
chr10	120580530	120581477	9.55317e-40	0.376666	3.65243e-34
chr19	40979746	40980949	9.85315e-40	0.297099	3.76713e-34
chr11	67482605	67483644	1.05985e-39	0.382601	4.05207e-34
chr18	79924611	79925698	1.07841e-39	0.435826	4.12306e-34
chr6	156686856	156687794	1.09391e-39	0.400933	4.1823e-34
chr19	4454841	4459069	1.11838e-39	0.384325	4.27589e-34
chr8	23522924	23524327	1.13975e-39	0.324389	4.35758e-34
chr20	45343322	45344812	1.14421e-39	0.356717	4.37462e-34
chr6	30719748	30720659	1.15847e-39	0.391628	4.42914e-34
chr19	3384557	3385545	1.17861e-39	0.286075	4.50614e-34
chr11	63838415	63839563	1.18701e-39	0.499361	4.53827e-34
chr12	113222835	113223885	1.19173e-39	0.325297	4.55629e-34
chr4	56435397	56436346	1.21568e-39	0.478814	4.64786e-34
chr14	69637287	69638392	1.23151e-39	0.384121	4.70839e-34
chr7	159015285	159016256	1.24875e-39	0.485725	4.77431e-34
chr5	8457098	8458046	1.30116e-39	0.309706	4.97468e-34
chr14	23094590	23095770	1.30453e-39	0.561477	4.98757e-34
chr17	74763522	74764593	1.30468e-39	0.42541	4.98813e-34
chr5	138575169	138576351	1.3629e-39	0.405911	5.21073e-34
chr19	56507273	56508246	1.37345e-39	0.393131	5.25107e-34
chr6	109117010	109118100	1.37674e-39	0.296324	5.26363e-34
chr17	59707118	59708044	1.41068e-39	0.421247	5.39343e-34
chr20	50645230	50647349	1.41207e-39	0.343173	5.39872e-34
chr19	15330866	15333097	1.41461e-39	0.253101	5.40842e-34
chr16	22205731	22206844	1.43579e-39	0.333957	5.4894e-34
chr6	29748651	29749570	1.47057e-39	0.361278	5.62238e-34
chr14	73633332	73634663	1.51629e-39	0.306408	5.7972e-34
chr9	694105	695626	1.55732e-39	0.295467	5.95405e-34
chr19	10332729	10333962	1.61087e-39	0.343974	6.15879e-34
chr9	91210005	91210969	1.66568e-39	0.268404	6.36834e-34
chr17	28725552	28727662	1.67961e-39	0.508952	6.42162e-34
chr17	59892521	59893554	1.71785e-39	0.323779	6.56779e-34
chr9	129558458	129559438	1.72166e-39	0.359115	6.58237e-34
chr22	24541115	24542253	1.74277e-39	0.279116	6.66309e-34
chr3	109161176	109162085	1.75483e-39	0.283515	6.7092e-34
chr1	20476089	20477037	1.75972e-39	0.31847	6.72788e-34
chr1	36450106	36451034	1.80273e-39	0.355214	6.89233e-34
chr15	28095785	28096757	1.80955e-39	0.255703	6.91839e-34
chr16	70715800	70716772	1.81716e-39	0.306658	6.94749e-34
chr14	95443907	95444918	1.87164e-39	0.368463	7.15579e-34
chr19	4402005	4403974	1.89627e-39	0.422405	7.24994e-34
chr19	1833163	1834316	1.90262e-39	0.257721	7.27422e-34
chr7	125456269	125457243	1.91216e-39	0.284037	7.31069e-34
chr5	172770484	172771704	1.94071e-39	0.413474	7.41985e-34
chr9	136848297	136849954	1.94366e-39	0.43433	7.43112e-34
chr2	26772057	26773074	1.94625e-39	0.328707	7.44104e-34
chr16	2213796	2215595	1.97511e-39	0.497653	7.55138e-34
chr4	337021	338146	1.97519e-39	0.418728	7.5517e-34
chr19	39833119	39834454	1.97926e-39	0.398848	7.56725e-34
chr11	47176595	47177463	2.00538e-39	0.31636	7.66713e-34
chr19	15379365	15380643	2.00862e-39	0.412263	7.67952e-34
chr22	46105315	46106310	2.08799e-39	0.434684	7.98293e-34
chr18	33577522	33579747	2.12133e-39	0.309774	8.11043e-34
chr4	40576717	40577679	2.17057e-39	0.388051	8.29868e-34
chr17	50864792	50867221	2.19654e-39	0.554864	8.39798e-34
chr12	120228034	120229984	2.22375e-39	0.393787	8.50199e-34
chr19	11142196	11143977	2.23031e-39	0.368038	8.52707e-34
chr2	280250	281246	2.2315e-39	0.387554	8.53164e-34
chr1	25430142	25431133	2.26226e-39	0.394257	8.64922e-34
chr3	59609567	59610589	2.2742e-39	0.275111	8.69488e-34
chr2	102063932	102064983	2.2799e-39	0.271893	8.71666e-34
chr19	2234385	2237188	2.29331e-39	0.405668	8.76794e-34
chr11	93570459	93571419	2.42974e-39	0.280253	9.28956e-34
chr1	185570650	185571613	2.51802e-39	0.327287	9.62708e-34
chr7	117771447	117772276	2.52078e-39	0.446555	9.63763e-34
chr1	32963414	32965370	2.67457e-39	0.396653	1.02256e-33
chr17	37824248	37825370	2.68087e-39	0.422993	1.02497e-33
chr16	71808607	71809636	2.71159e-39	0.367789	1.03671e-33
chr3	100913975	100914918	2.71365e-39	0.398507	1.0375e-33
chr1	17559406	17560455	2.72544e-39	0.349966	1.04201e-33
chr16	27203300	27204356	2.79941e-39	0.37299	1.07029e-33
chr16	27530644	27531818	2.95223e-39	0.303664	1.12872e-33
chr19	58380425	58381547	2.96846e-39	0.486077	1.13492e-33
chr3	42590282	42591236	2.99982e-39	0.436347	1.14691e-33
chr17	68385940	68386970	3.02202e-39	0.380671	1.1554e-33
chr14	68191458	68192464	3.05703e-39	0.315772	1.16878e-33
chr2	21269002	21270036	3.10043e-39	0.363503	1.18538e-33
chr14	77027126	77029274	3.138e-39	0.432503	1.19974e-33
chr19	10501980	10503249	3.13858e-39	0.285696	1.19996e-33
chr17	1729959	1731629	3.14761e-39	0.342244	1.20342e-33
chr10	72297664	72298572	3.1504e-39	0.361043	1.20448e-33
chr10	117781010	117782853	3.21599e-39	0.26669	1.22956e-33
chr16	4213697	4214961	3.22595e-39	0.358668	1.23337e-33
chr15	75842709	75844576	3.24165e-39	0.291628	1.23937e-33
chr17	75778914	75780407	3.33308e-39	0.401467	1.27433e-33
chr19	6737151	6738234	3.37974e-39	0.51847	1.29216e-33
chr1	228081911	228083256	3.47133e-39	0.308414	1.32718e-33
chr10	109726117	109727008	3.50986e-39	0.297573	1.34191e-33
chr15	57500009	57502007	3.57125e-39	0.315577	1.36539e-33
chr3	15320099	15321223	3.57243e-39	0.28923	1.36584e-33
chr17	49788303	49789527	3.70139e-39	0.572176	1.41514e-33
chr19	37998993	38000028	3.73328e-39	0.292408	1.42734e-33
chr15	96183397	96184858	3.7719e-39	0.344334	1.4421e-33
chr14	23932862	23933995	3.82976e-39	0.309135	1.46422e-33
chr16	11748195	11749197	3.85492e-39	0.377593	1.47384e-33
chr9	135478657	135481272	3.88475e-39	0.350278	1.48524e-33
chr20	63738644	63741575	4.07449e-39	0.619311	1.55779e-33
chr18	23356255	23357652	4.11959e-39	0.261366	1.57503e-33
chr17	50867296	50868155	4.15119e-39	0.406572	1.58711e-33
chr10	117804129	117805228	4.43103e-39	0.430889	1.6941e-33
chr17	79796625	79798693	4.46105e-39	0.429755	1.70558e-33
chr10	124700712	124702246	4.49817e-39	0.379266	1.71977e-33
chr6	43516524	43517468	4.53948e-39	0.296664	1.73557e-33
chr9	130872680	130873705	4.5862e-39	0.314061	1.75343e-33
chr10	110395415	110396375	4.60822e-39	0.28506	1.76185e-33
chr1	234537929	234539797	4.69276e-39	0.322464	1.79417e-33
chr20	34955296	34956201	4.78301e-39	0.393256	1.82867e-33
chr19	2575659	2577679	4.81041e-39	0.28041	1.83915e-33
chr10	5071279	5072262	4.88424e-39	0.45184	1.86738e-33
chr17	409706	410917	4.89973e-39	0.278809	1.8733e-33
chr9	72553936	72555385	4.90203e-39	0.345213	1.87418e-33
chr20	552850	553997	4.91187e-39	0.340631	1.87794e-33
chr10	23354409	23355570	4.97329e-39	0.336885	1.90142e-33
chr20	45934766	45935633	5.01049e-39	0.387039	1.91565e-33
chr4	106002588	106003633	5.02508e-39	0.262398	1.92122e-33
chr16	470870	472271	5.06492e-39	0.259193	1.93646e-33
[truncated: 8,750 more rows]

## Sheet: PT_S2
Supplementary Table S13. cell type-specific differentially accessible peaks
chr	start	end	Pvalue	log2FC	Pvalue_adj
chr1	630890	633163	0	2.96926	0
chr1	225890406	225891665	3.01439e-268	0.673362	1.15248e-262
chr5	134926293	134928604	8.17039e-246	1.07273	3.12376e-240
chr6	165987603	165988758	5.38212e-217	0.530951	2.05773e-211
chr12	49742357	49743545	4.07679e-204	0.372101	1.55867e-198
chr1	54058492	54059844	7.91623e-200	0.516083	3.02659e-194
chr17	22527021	22528584	1.35563e-192	0.475933	5.18293e-187
chr1	628813	630784	3.98667e-189	2.13324	1.52421e-183
chr12	53380292	53381173	1.03004e-186	0.428144	3.93812e-181
chr10	102643194	102644135	3.84966e-181	0.304439	1.47183e-175
chr1	8213388	8214306	2.10007e-180	0.332423	8.02914e-175
chr18	13221748	13224017	4.71762e-176	0.529046	1.80367e-170
chr2	20623190	20624334	2.70393e-172	0.313201	1.03379e-166
chr2	61018038	61018491	1.40325e-168	0.29298	5.36499e-163
chr17	8153517	8153949	2.28831e-167	0.375347	8.74884e-162
chr4	10016927	10017877	9.80903e-166	0.388879	3.75026e-160
chr1	15618416	15619409	1.0117e-165	0.265724	3.86799e-160
chr11	119375377	119376776	6.52279e-163	0.663084	2.49384e-157
chr3	105367676	105368402	8.50069e-163	0.266531	3.25004e-157
chr12	49985516	49986540	4.5098e-157	0.448536	1.72422e-151
chr6	33745449	33747447	2.17335e-144	0.649578	8.3093e-139
chr10	3107165	3108144	3.32351e-143	0.623187	1.27067e-137
chr12	53102161	53103095	1.00111e-142	0.266753	3.82753e-137
chr6	166005380	166006389	5.36272e-140	0.347127	2.05031e-134
chr17	7836386	7837418	1.12747e-134	0.532152	4.31062e-129
chr11	111735032	111736197	4.84114e-132	0.555946	1.8509e-126
chr2	229725536	229727282	2.65063e-130	0.378067	1.01341e-124
chr9	129139704	129140666	1.06632e-129	0.268882	4.07684e-124
chr15	83323109	83324076	3.09042e-126	0.404577	1.18155e-120
chr12	57758877	57760235	1.25292e-125	0.43582	4.79024e-120
chr22	42172628	42173488	4.94738e-125	0.310148	1.89152e-119
chr18	13220228	13221231	1.88648e-124	0.376216	7.21251e-119
chr2	127104852	127106077	1.7723e-121	0.252025	6.77599e-116
chr19	46785549	46787007	1.93134e-120	0.296609	7.38402e-115
chr2	110101130	110102296	2.53112e-118	0.413948	9.67716e-113
chr12	72272054	72272966	2.62432e-117	0.300716	1.00335e-111
chr5	140548117	140548835	2.54271e-116	0.299622	9.72147e-111
chr2	236728295	236729593	1.84543e-111	0.312898	7.05557e-106
chr11	64044520	64045852	2.06651e-111	0.320537	7.90081e-106
chr11	17014236	17016313	9.26688e-111	0.323453	3.54298e-105
chr19	13153595	13155247	4.5082e-109	0.346253	1.72361e-103
chr6	166007118	166008111	2.24629e-108	0.294911	8.58819e-103
chr17	7835126	7836009	3.62119e-107	0.445671	1.38448e-101
chr17	44220711	44221775	3.9843e-107	0.328179	1.5233e-101
chr17	59843577	59844789	9.93041e-106	0.359603	3.79666e-100
chr12	122864971	122867170	1.66629e-104	0.525701	6.37069e-99
chr14	68757224	68758415	2.10207e-104	0.291199	8.03678e-99
chr3	15292665	15293698	6.93707e-102	0.584256	2.65223e-96
chr7	5531288	5533586	4.97709e-100	0.386105	1.90287e-94
chr19	33519935	33521141	2.90649e-99	0.341769	1.11123e-93
chr17	82175551	82178089	2.99175e-99	0.439141	1.14383e-93
chr17	50946367	50947864	3.29924e-99	0.296711	1.26139e-93
chr2	19801261	19803006	2.06809e-96	0.458503	7.90688e-91
chr9	34991341	34993059	2.34222e-96	0.259134	8.95495e-91
chr15	26615161	26616287	6.49988e-95	0.350048	2.48508e-89
chr11	5549077	5550012	1.64194e-94	0.254782	6.27757e-89
chr11	111776594	111778647	1.79908e-94	0.365425	6.87838e-89
chr5	59127283	59128287	2.04121e-94	0.374213	7.80411e-89
chr3	15287310	15288778	2.3592e-94	0.330389	9.01984e-89
chr1	151280645	151281665	3.1896e-93	0.416084	1.21947e-87
chr4	85603536	85604620	3.80935e-93	0.293245	1.45642e-87
chr5	139664713	139666435	9.95077e-93	0.386236	3.80445e-87
chr3	159763011	159764647	4.84309e-92	0.48679	1.85164e-86
chr22	32839337	32840663	1.28512e-91	0.326834	4.91337e-86
chr15	79676224	79677293	1.31003e-91	0.27865	5.0086e-86
chr3	5304456	5305916	2.73838e-91	0.460294	1.04696e-85
chr7	75649225	75650448	1.08774e-90	0.389072	4.15871e-85
chr19	39409308	39410498	2.36055e-90	0.454209	9.025e-85
chr3	126178553	126179484	4.79857e-90	0.275179	1.83462e-84
chr19	13091118	13092092	5.06044e-90	0.405922	1.93474e-84
chr2	20490254	20491374	1.20616e-89	0.374704	4.61149e-84
chr1	201028041	201029091	1.36676e-88	0.441389	5.22548e-83
chr16	70773732	70775083	3.98925e-87	0.285547	1.5252e-81
chr20	32465212	32466241	6.92358e-87	0.369566	2.64707e-81
chr22	38755257	38756327	1.06856e-86	0.432335	4.08539e-81
chr9	129488147	129489216	1.51947e-86	0.405028	5.80933e-81
chr16	84736906	84737816	2.01227e-86	0.254272	7.69345e-81
chr2	64105754	64106847	9.39051e-86	0.345872	3.59025e-80
chr17	81326366	81331384	3.71095e-85	0.592658	1.4188e-79
chr14	100293756	100294836	7.68136e-85	0.360149	2.93679e-79
chr16	4316834	4318345	1.11653e-84	0.373391	4.26881e-79
chr19	3374600	3376159	2.15659e-84	0.525089	8.24524e-79
chr10	72270469	72271500	2.8221e-84	0.256151	1.07897e-78
chr11	118908607	118912714	2.99501e-84	0.392726	1.14507e-78
chr17	81115877	81117262	5.48795e-84	0.283442	2.09819e-78
chr1	236287832	236288741	7.55989e-84	0.307047	2.89035e-78
chr3	42875196	42876335	8.32643e-84	0.480888	3.18342e-78
chr5	145729765	145730825	9.11373e-83	0.301105	3.48443e-77
chr12	52050734	52051724	7.2477e-82	0.452951	2.77099e-76
chr16	88649743	88651833	9.07869e-82	0.414494	3.47103e-76
chr1	30823919	30825008	2.94278e-81	0.349799	1.1251e-75
chr15	67049168	67051167	2.39608e-80	0.264573	9.16086e-75
chr5	74641137	74642730	1.01486e-79	0.339226	3.8801e-74
chr16	3953657	3955257	1.14496e-79	0.269322	4.37748e-74
chr12	121799093	121801512	5.49345e-79	0.406086	2.10029e-73
chr6	40722337	40723530	7.95908e-79	0.271272	3.04297e-73
chr22	24588059	24589295	1.51816e-78	0.306375	5.80432e-73
chr14	68883888	68885007	1.74851e-78	0.433373	6.68504e-73
chr10	116720157	116721347	2.42391e-78	0.370329	9.26726e-73
chr7	75968340	75969152	3.04825e-78	0.478344	1.16543e-72
chr22	50268420	50271078	4.07841e-78	0.323748	1.55929e-72
chr12	122834029	122836984	1.01724e-77	0.410413	3.88919e-72
chr16	81660697	81662072	3.61649e-77	0.294705	1.38268e-71
chr16	522365	525243	5.60782e-77	0.511642	2.14402e-71
chr19	15640337	15641499	1.06469e-76	0.396465	4.07061e-71
chr19	29098774	29099754	8.76644e-76	0.287651	3.35165e-70
chr6	19838394	19839393	3.24422e-75	0.335557	1.24035e-69
chr2	236967581	236968787	4.39209e-75	0.366087	1.67922e-69
chr6	89035339	89036339	5.01699e-75	0.629409	1.91813e-69
chr6	42781693	42783975	6.20908e-75	0.404302	2.3739e-69
chr9	130322692	130323834	5.51465e-74	0.364909	2.1084e-68
chr20	47856928	47858798	6.6474e-74	0.319992	2.54148e-68
chr15	41256175	41257201	9.30752e-74	0.370852	3.55852e-68
chr5	135126406	135127447	1.02053e-73	0.30624	3.90175e-68
chr11	117826341	117827306	1.11825e-73	0.295621	4.27537e-68
chr19	38683371	38684783	1.35011e-73	0.466395	5.16184e-68
chr7	29479285	29481466	1.43214e-73	0.338934	5.47547e-68
chr2	36356784	36358456	2.7825e-72	0.329725	1.06383e-66
chr17	59842365	59843442	3.34285e-72	0.383235	1.27806e-66
chr2	8679932	8680873	4.07283e-72	0.377067	1.55715e-66
chr8	20699664	20701066	8.07604e-72	0.344658	3.08769e-66
chr14	104726484	104729119	9.09792e-72	0.41338	3.47838e-66
chr21	42777113	42778671	9.85984e-72	0.309599	3.76968e-66
chr6	108002168	108003300	1.21526e-71	0.288931	4.64626e-66
chr14	104732033	104733302	2.25186e-71	0.371938	8.60946e-66
chr8	22388210	22390183	2.25514e-71	0.324629	8.62202e-66
chr12	31323511	31324621	2.33095e-71	0.273845	8.91186e-66
chr3	93470153	93471076	1.01443e-70	0.661022	3.87843e-65
chr19	13063449	13064503	3.2652e-70	0.367419	1.24837e-64
chr1	28668386	28670099	5.85975e-70	0.31789	2.24034e-64
chr4	10056315	10057317	9.63718e-70	0.386803	3.68455e-64
chr18	13215625	13216678	1.28135e-69	0.267723	4.89897e-64
chr7	75937390	75938701	1.80259e-69	0.276195	6.89179e-64
chr15	20285352	20286401	3.3677e-69	0.322743	1.28756e-63
chr17	17575253	17576290	4.8552e-69	0.35969	1.85627e-63
chr12	6752936	6754331	1.11569e-68	0.518776	4.2656e-63
chr12	121803832	121805455	1.55256e-68	0.252936	5.93584e-63
chr3	193831172	193832202	2.75139e-68	0.276204	1.05193e-62
chr17	50949756	50951058	5.50088e-68	0.392553	2.10314e-62
chr1	8001365	8003202	6.17805e-68	0.437876	2.36204e-62
chr5	38466059	38467162	1.05923e-67	0.574088	4.04973e-62
chr1	26035981	26037079	1.61113e-67	0.430934	6.1598e-62
chr21	42781237	42782390	1.72629e-67	0.325429	6.60009e-62
chr1	204636974	204638198	3.00333e-67	0.357717	1.14826e-61
chr16	89720423	89721711	4.27692e-67	0.333433	1.63518e-61
chr6	41073527	41074294	4.61035e-67	0.266745	1.76266e-61
chr9	72041472	72043296	6.11358e-67	0.384948	2.33739e-61
chr6	89081121	89082350	7.39411e-67	0.484969	2.82697e-61
chr6	53916426	53917679	1.17534e-66	0.3069	4.49363e-61
chr1	169109420	169110353	2.08082e-66	0.291837	7.95552e-61
chr6	31528575	31530407	2.11109e-66	0.296408	8.07126e-61
chr14	103163833	103165412	6.13708e-66	0.403356	2.34637e-60
chr19	13022585	13023674	6.29879e-66	0.324705	2.4082e-60
chr3	61560584	61561886	1.95233e-65	0.434481	7.4643e-60
chr1	1692228	1693416	3.4329e-65	0.351129	1.31249e-59
chr1	52843562	52844748	4.34567e-65	0.290077	1.66147e-59
chr11	65498496	65499518	6.93109e-65	0.253269	2.64994e-59
chr6	36997612	36998860	1.78579e-64	0.397133	6.82754e-59
chr3	41683253	41684381	2.74452e-64	0.293969	1.0493e-58
chr12	93302457	93303437	3.78864e-64	0.262815	1.4485e-58
chr17	8186102	8187193	4.82964e-64	0.294919	1.8465e-58
chr19	15122478	15124528	6.28763e-64	0.367787	2.40393e-58
chr6	29887158	29888794	8.05146e-64	0.353176	3.07829e-58
chr17	36935887	36937016	1.32125e-63	0.300133	5.05148e-58
chr6	90218127	90219079	2.64775e-63	0.291251	1.01231e-57
chr17	81118214	81121119	2.82566e-63	0.341093	1.08033e-57
chr3	50204564	50206674	2.96293e-63	0.353176	1.13281e-57
chr11	111730721	111731844	5.03131e-63	0.390178	1.92361e-57
chr17	39357732	39358704	5.18082e-63	0.347694	1.98077e-57
chr11	76790886	76792768	6.71518e-63	0.326659	2.5674e-57
chr5	60372468	60373390	3.35505e-62	0.256396	1.28273e-56
chr19	1103529	1105095	3.63782e-62	0.484606	1.39084e-56
chr11	58928046	58929302	4.59188e-62	0.29593	1.7556e-56
chr8	47512108	47513207	4.992e-62	0.337432	1.90858e-56
chr17	46770887	46773633	6.89562e-62	0.308559	2.63638e-56
chr6	14119465	14120468	8.8738e-62	0.257289	3.39269e-56
chr13	98484330	98485317	1.22064e-61	0.310201	4.66682e-56
chr15	56242936	56245470	1.94417e-61	0.382714	7.4331e-56
chr8	6798181	6799421	2.14012e-61	0.250294	8.18225e-56
chr13	28579044	28580124	4.57633e-61	0.255945	1.74965e-55
chr11	69111552	69112646	7.17016e-61	0.313007	2.74135e-55
chr17	81047402	81049480	7.21518e-61	0.33282	2.75856e-55
chr17	8153989	8154819	1.03956e-60	0.411226	3.97454e-55
chr6	1123441	1124530	2.43802e-60	0.337358	9.32121e-55
chr11	65356241	65357239	2.55112e-60	0.254654	9.7536e-55
chr1	203290131	203291079	2.8318e-60	0.341756	1.08267e-54
chr2	127080424	127081512	3.16428e-60	0.389775	1.20979e-54
chr2	134454652	134455698	3.30073e-60	0.320609	1.26196e-54
chr3	186532233	186533265	3.51478e-60	0.338449	1.34379e-54
chr19	35265982	35270929	4.61543e-60	0.420097	1.7646e-54
chr15	31215469	31216892	1.22595e-59	0.257993	4.68713e-54
chr17	40341027	40342740	1.63659e-59	0.381118	6.25713e-54
chr17	67243785	67245769	1.94411e-59	0.260401	7.43285e-54
chr1	8174080	8175195	2.49333e-59	0.27982	9.53266e-54
chr7	3194438	3195457	3.27227e-59	0.334627	1.25108e-53
chr4	10054181	10055154	5.29944e-59	0.261749	2.02612e-53
chr10	117783696	117784783	6.34277e-59	0.335422	2.42501e-53
chr12	57111227	57112701	7.97635e-59	0.393249	3.04957e-53
chr6	35727282	35728526	1.078e-58	0.453972	4.1215e-53
chr19	530612	533504	1.70209e-58	0.404071	6.50756e-53
chr1	58784993	58786171	1.92385e-58	0.250095	7.35539e-53
chr22	41401594	41402842	2.69929e-58	0.333474	1.03201e-52
chr8	47627375	47628378	2.72184e-58	0.342521	1.04063e-52
chr19	1406939	1409329	3.04336e-58	0.440621	1.16356e-52
chr17	70661051	70662149	4.83676e-58	0.301849	1.84922e-52
chr16	79602085	79603180	1.16805e-57	0.286617	4.46578e-52
chr4	10044930	10046177	2.11862e-57	0.307424	8.10006e-52
chr1	203282440	203283478	2.15374e-57	0.352744	8.23432e-52
chr19	20431431	20432624	3.1589e-57	0.278164	1.20773e-51
chr22	28741662	28742806	3.97334e-57	0.495713	1.51912e-51
chr9	130128483	130130515	5.73553e-57	0.332547	2.19285e-51
chr17	41916665	41917906	6.79517e-57	0.352583	2.59798e-51
chr1	230130216	230131167	6.9453e-57	0.287572	2.65538e-51
chr8	143989557	143991965	7.75998e-57	0.376443	2.96685e-51
chr17	4480018	4481818	7.97411e-57	0.551584	3.04872e-51
chr19	735834	739260	8.21974e-57	0.447595	3.14263e-51
chr5	172766133	172767112	9.48332e-57	0.293831	3.62573e-51
chr5	13910515	13911535	1.10882e-56	0.266673	4.2393e-51
chr1	16764247	16765664	1.39926e-56	0.300653	5.34974e-51
chr12	111599135	111600607	1.46401e-56	0.378285	5.5973e-51
chr9	33446658	33448012	1.834e-56	0.398693	7.01186e-51
chr14	92972842	92974242	1.976e-56	0.343227	7.55477e-51
chr6	33409894	33411370	2.09932e-56	0.505178	8.02628e-51
chr6	3912858	3913984	2.91676e-56	0.26879	1.11516e-50
chr5	30106135	30107211	3.01787e-56	0.253904	1.15381e-50
chr19	56838676	56840227	4.76642e-56	0.563318	1.82233e-50
chr6	134903094	134904101	8.26386e-56	0.305157	3.1595e-50
chr1	62690179	62692415	1.20365e-55	0.294659	4.60187e-50
chr1	61452970	61453933	1.25128e-55	0.289909	4.78397e-50
chr10	3102679	3103664	1.30167e-55	0.310384	4.97663e-50
chr19	21851574	21852609	3.77807e-55	0.299302	1.44446e-49
chr2	229713185	229715581	4.21135e-55	0.29805	1.61011e-49
chr7	2641211	2642165	5.79216e-55	0.377306	2.2145e-49
chr10	126017753	126018709	6.32149e-55	0.281973	2.41688e-49
chr1	6426269	6428446	6.36173e-55	0.367186	2.43226e-49
chr8	125575897	125577130	9.69367e-55	0.352613	3.70615e-49
chr1	154417872	154418913	1.83741e-54	0.353596	7.02493e-49
chr5	173765980	173767180	1.9291e-54	0.311408	7.37547e-49
chr17	36544643	36546022	2.2856e-54	0.352949	8.73848e-49
chr11	119367324	119368267	2.75078e-54	0.421637	1.0517e-48
chr20	8834226	8835480	2.86096e-54	0.354966	1.09382e-48
chr3	53844382	53845379	2.90504e-54	0.275296	1.11068e-48
chr21	45420118	45421260	3.97717e-54	0.469867	1.52058e-48
chr8	125579228	125580366	4.65803e-54	0.293018	1.78089e-48
chr10	103766700	103767763	5.17176e-54	0.278526	1.9773e-48
chr5	139643914	139644787	1.18964e-53	0.274988	4.54833e-48
chr15	31365398	31366829	1.49085e-53	0.39148	5.69993e-48
chr16	72810947	72812030	2.15326e-53	0.276511	8.23251e-48
chr1	16644236	16645197	2.33818e-53	0.397653	8.93949e-48
chr12	124369005	124370365	2.57755e-53	0.368421	9.85467e-48
chr10	124475517	124477036	2.81915e-53	0.349453	1.07784e-47
chr20	34511911	34513019	3.05637e-53	0.309678	1.16853e-47
chr7	1354470	1356201	3.44891e-53	0.396264	1.31861e-47
chr5	173767451	173768383	4.09314e-53	0.398379	1.56492e-47
chr9	89604508	89606874	5.14804e-53	0.418138	1.96824e-47
chr8	143553171	143554315	5.19497e-53	0.3981	1.98618e-47
chr3	14201670	14202717	7.4958e-53	0.346268	2.86585e-47
chr12	50110062	50111385	8.17086e-53	0.364602	3.12394e-47
chr10	22320453	22322376	1.06236e-52	0.290469	4.06169e-47
chr10	3886433	3887355	1.2841e-52	0.418715	4.90946e-47
chr14	77032651	77034333	1.30852e-52	0.42189	5.00283e-47
chr12	108691255	108692320	1.37718e-52	0.308553	5.26535e-47
chr19	13092303	13093341	1.65529e-52	0.252156	6.32861e-47
chr17	41914040	41915034	1.93185e-52	0.304238	7.38597e-47
chr8	36213960	36214954	1.94998e-52	0.311784	7.45531e-47
chr2	231604347	231605557	2.31416e-52	0.371815	8.84766e-47
chr16	102112	103434	2.31998e-52	0.315986	8.86992e-47
chr3	14647171	14650040	3.02899e-52	0.281111	1.15806e-46
chr6	151044472	151045438	3.41669e-52	0.483479	1.30629e-46
chr13	74133673	74134706	3.47553e-52	0.323653	1.32879e-46
chr19	40256454	40257721	3.70246e-52	0.320386	1.41555e-46
chr2	95333611	95334604	3.71922e-52	0.261831	1.42196e-46
chr10	33335718	33336683	4.38499e-52	0.382542	1.6765e-46
chr15	22227727	22228773	4.6961e-52	0.380198	1.79545e-46
chr6	35590070	35591282	4.83513e-52	0.250597	1.8486e-46
chr17	1025496	1027133	7.49531e-52	0.292732	2.86566e-46
chr9	129981127	129982244	7.67946e-52	0.254519	2.93607e-46
chr10	28796683	28798474	1.0279e-51	0.257975	3.92994e-46
chr4	87117093	87118076	1.05506e-51	0.495508	4.03376e-46
chr11	796974	801034	1.48306e-51	0.346021	5.67013e-46
chr14	105479900	105481620	2.5158e-51	0.319999	9.61857e-46
chr10	126015830	126017348	2.60731e-51	0.26559	9.96846e-46
chr2	197310145	197311246	2.85667e-51	0.299221	1.09218e-45
chr16	1308629	1310272	3.19097e-51	0.412607	1.21999e-45
chr1	235083152	235084236	3.35028e-51	0.398046	1.2809e-45
chr14	65346406	65347511	4.01991e-51	0.272515	1.53692e-45
chr11	2375456	2376451	4.32101e-51	0.257584	1.65204e-45
chr9	137456044	137458063	4.645e-51	0.292848	1.77591e-45
chr2	10042417	10043741	4.70301e-51	0.318429	1.79809e-45
chr5	172764964	172765919	4.96228e-51	0.354671	1.89721e-45
chr14	67674161	67675195	5.0746e-51	0.251958	1.94016e-45
chr8	12193964	12195174	5.25937e-51	0.324227	2.0108e-45
chr17	17570036	17571681	5.9678e-51	0.26942	2.28165e-45
chr6	15504543	15505512	1.10431e-50	0.353684	4.22209e-45
chr3	152268448	152270752	1.14622e-50	0.343334	4.38232e-45
chr1	16066711	16067761	1.5031e-50	0.251324	5.74675e-45
chr5	79030654	79031672	1.77231e-50	0.398885	6.77601e-45
chr12	42234604	42236047	2.37417e-50	0.258234	9.07708e-45
chr11	75561834	75563005	2.44081e-50	0.265661	9.33188e-45
chr19	6738937	6741433	2.57669e-50	0.329567	9.85137e-45
chr11	111737942	111738977	2.59242e-50	0.36721	9.9115e-45
chr11	61971307	61972347	3.35687e-50	0.392252	1.28342e-44
chr5	149732390	149734103	3.5614e-50	0.354622	1.36162e-44
chr12	120980234	120981366	4.00502e-50	0.308755	1.53123e-44
chr1	15800055	15801718	5.28584e-50	0.462638	2.02092e-44
chr8	47525909	47526791	7.21833e-50	0.348654	2.75976e-44
chr17	2392183	2395455	7.29948e-50	0.436514	2.79079e-44
chr1	47333584	47334876	7.49794e-50	0.380049	2.86666e-44
chr5	178626275	178627482	8.21268e-50	0.265342	3.13993e-44
chr19	45767937	45769851	8.54098e-50	0.4523	3.26545e-44
chr10	15369350	15371794	8.95506e-50	0.256593	3.42376e-44
chr10	125123395	125124410	1.06059e-49	0.292774	4.05491e-44
chr9	130453253	130455284	1.1108e-49	0.326281	4.2469e-44
chr1	209742087	209743902	1.212e-49	0.259186	4.6338e-44
chr10	5371928	5372836	1.98489e-49	0.256396	7.58877e-44
chr10	102776736	102777675	2.1449e-49	0.299374	8.20055e-44
chr14	92963371	92965340	2.34849e-49	0.342442	8.97892e-44
chr22	32852196	32853460	3.71152e-49	0.279508	1.41901e-43
chr10	71614942	71616040	3.78744e-49	0.287101	1.44804e-43
chr1	30684991	30686161	3.80236e-49	0.337499	1.45374e-43
chr7	156475326	156476367	4.78773e-49	0.307053	1.83048e-43
chr19	18224016	18226704	4.95069e-49	0.315919	1.89278e-43
chr7	44650380	44651782	5.74648e-49	0.295457	2.19704e-43
chr11	694533	696111	5.85494e-49	0.539996	2.2385e-43
chr9	83219151	83220097	7.29027e-49	0.352773	2.78727e-43
chr1	19764410	19766238	7.36031e-49	0.26056	2.81404e-43
chr5	134553969	134556616	8.23346e-49	0.254304	3.14788e-43
chr19	4246762	4247918	9.00584e-49	0.442652	3.44318e-43
chr1	16717258	16718253	9.52979e-49	0.268109	3.6435e-43
chr13	60396873	60398240	1.27514e-48	0.273753	4.8752e-43
chr12	133079939	133080973	1.31179e-48	0.442013	5.01531e-43
chr10	109894089	109896105	2.24721e-48	0.287515	8.5917e-43
chr11	67373624	67374865	2.27563e-48	0.386793	8.70036e-43
chr3	49260505	49262119	2.29349e-48	0.320058	8.76864e-43
chr6	37244466	37245483	2.33029e-48	0.300667	8.90932e-43
chr17	7219486	7221475	2.59256e-48	0.393597	9.91207e-43
chr5	172712856	172715615	3.50717e-48	0.41505	1.34089e-42
chr8	22392075	22393089	3.78691e-48	0.336346	1.44784e-42
chr17	49192338	49193231	4.19587e-48	0.33029	1.6042e-42
chr16	21501552	21502784	4.42925e-48	0.398921	1.69342e-42
chr20	50394893	50396013	4.55937e-48	0.260178	1.74317e-42
chr3	138361082	138362224	5.42117e-48	0.267995	2.07266e-42
chr4	2535923	2538131	6.48538e-48	0.459043	2.47954e-42
chr19	703224	704721	8.90773e-48	0.440788	3.40567e-42
chr15	79634748	79635814	9.13757e-48	0.327578	3.49354e-42
chr21	43920004	43922059	9.59561e-48	0.324117	3.66866e-42
chr6	41733806	41736124	1.1092e-47	0.410113	4.24077e-42
chr11	64141119	64142288	1.13544e-47	0.290852	4.3411e-42
chr9	362163	363198	1.41087e-47	0.256812	5.39414e-42
chr1	15201723	15202691	1.87757e-47	0.313748	7.17847e-42
chr8	37695033	37696225	2.72841e-47	0.26103	1.04315e-41
chr17	66501806	66503652	2.7406e-47	0.264762	1.04781e-41
chr4	10061969	10062997	2.92425e-47	0.259381	1.11802e-41
chr17	82267281	82268254	2.93437e-47	0.334007	1.12189e-41
chr20	63948225	63950715	3.0147e-47	0.378224	1.1526e-41
chr11	236075	237133	3.16036e-47	0.331635	1.20829e-41
chr15	96428376	96429398	3.8171e-47	0.292795	1.45938e-41
chr21	41677657	41679526	8.06872e-47	0.348045	3.08489e-41
chr1	12477845	12479108	8.41243e-47	0.253945	3.2163e-41
chr19	18364599	18365605	8.68923e-47	0.257885	3.32213e-41
chr1	205298184	205299135	9.15179e-47	0.262831	3.49898e-41
chr9	106878724	106879806	9.16098e-47	0.265858	3.50249e-41
chr12	6613504	6614578	9.8482e-47	0.339224	3.76523e-41
chr10	72331539	72333142	1.04175e-46	0.349264	3.98291e-41
chr11	114162428	114163448	1.06469e-46	0.37659	4.07062e-41
chr9	72753114	72754258	1.13418e-46	0.399787	4.33626e-41
chr1	6784490	6786627	1.48381e-46	0.53754	5.67301e-41
chr3	170356562	170357895	1.50865e-46	0.479437	5.76799e-41
chr6	37003792	37004854	1.61885e-46	0.290524	6.1893e-41
chr15	96171134	96172221	1.65282e-46	0.321953	6.31916e-41
chr7	20217074	20218102	1.69365e-46	0.262595	6.47529e-41
chr19	3403545	3405384	1.92606e-46	0.261824	7.36385e-41
chr17	57368617	57370867	2.50753e-46	0.369373	9.58696e-41
chr1	207866323	207868719	2.769e-46	0.341085	1.05866e-40
chr15	31325643	31327515	2.78729e-46	0.467052	1.06565e-40
chr8	125632913	125633873	3.04884e-46	0.27107	1.16565e-40
chr10	110356252	110357351	3.74791e-46	0.285083	1.43293e-40
chr3	160449329	160450298	4.19891e-46	0.28152	1.60536e-40
chr17	50908857	50909919	6.63587e-46	0.326639	2.53707e-40
chr1	8266359	8267473	8.1873e-46	0.350091	3.13023e-40
chr5	67267987	67269142	9.79789e-46	0.360654	3.746e-40
chr12	51662471	51663530	1.13849e-45	0.263558	4.35274e-40
chr19	3185235	3186657	1.5513e-45	0.39363	5.93103e-40
chr2	11389429	11390474	1.82481e-45	0.40903	6.97672e-40
chr19	2426209	2428242	2.07273e-45	0.367751	7.92461e-40
chr1	15798893	15799925	2.26353e-45	0.360491	8.65408e-40
chr6	31185704	31186796	2.4048e-45	0.38677	9.19419e-40
chr8	22596208	22597980	2.63004e-45	0.278997	1.00553e-39
chr11	64269055	64270597	2.78748e-45	0.435665	1.06573e-39
chr10	49123894	49125003	3.32826e-45	0.253191	1.27248e-39
chr3	10599207	10601884	3.62028e-45	0.353399	1.38413e-39
chr21	43211005	43212122	4.49474e-45	0.255072	1.71846e-39
chr10	120586141	120587066	4.55594e-45	0.314769	1.74186e-39
chr1	151458026	151460131	5.01763e-45	0.36358	1.91837e-39
chr1	15791591	15793187	5.69336e-45	0.26704	2.17673e-39
chr19	2149795	2152420	7.15971e-45	0.488802	2.73735e-39
chr7	117777258	117778243	1.39993e-44	0.286544	5.35232e-39
chr16	84344761	84345830	1.51071e-44	0.251346	5.77586e-39
chr16	425030	427286	1.56686e-44	0.322884	5.99052e-39
chr12	123364642	123365767	1.90216e-44	0.329416	7.27249e-39
chr15	75542218	75543573	2.00951e-44	0.276971	7.68289e-39
chr12	2958610	2960269	2.07107e-44	0.262451	7.91827e-39
chr19	37980320	37981323	2.21485e-44	0.353404	8.46797e-39
chr12	7188237	7190102	3.24655e-44	0.333601	1.24124e-38
chr1	38858906	38860303	3.4174e-44	0.376839	1.30657e-38
chr13	44848820	44849842	3.60449e-44	0.333198	1.37809e-38
chr6	89080176	89081073	3.821e-44	0.440166	1.46087e-38
chr12	6531837	6532975	4.43318e-44	0.293157	1.69492e-38
chr17	1031303	1033551	5.92389e-44	0.260718	2.26486e-38
chr1	23343771	23344957	5.92454e-44	0.398388	2.26511e-38
chr19	39402142	39404439	6.7361e-44	0.387357	2.57539e-38
chr19	18506702	18508810	7.55686e-44	0.314835	2.88919e-38
chr1	205630812	205632491	7.78283e-44	0.391384	2.97559e-38
chr16	89632529	89634003	8.3284e-44	0.384416	3.18417e-38
chr19	35716213	35718749	8.61082e-44	0.454195	3.29215e-38
chr17	21287286	21288511	8.96713e-44	0.327369	3.42838e-38
chr6	31776452	31777751	9.08328e-44	0.359142	3.47278e-38
chr19	5801909	5806839	1.00268e-43	0.5537	3.83352e-38
chr20	62121624	62122667	1.06909e-43	0.369918	4.08743e-38
chr11	63536686	63538429	1.07693e-43	0.364023	4.11738e-38
chr16	50184471	50185911	1.19655e-43	0.283549	4.57473e-38
chr12	69996014	69997062	1.27425e-43	0.298927	4.87179e-38
chr19	18503944	18504985	1.38681e-43	0.404993	5.30214e-38
chr20	50415283	50416218	1.45734e-43	0.335596	5.57181e-38
chr19	18280652	18282239	1.46347e-43	0.476899	5.59526e-38
chr19	56314389	56315440	1.51056e-43	0.400226	5.77526e-38
chr4	128801504	128802429	1.68492e-43	0.288776	6.44189e-38
chr19	45584158	45585171	1.91563e-43	0.503567	7.32397e-38
chr16	2531416	2533447	2.11188e-43	0.368267	8.0743e-38
chr1	6436559	6437770	2.27814e-43	0.30997	8.70994e-38
chr11	65615084	65616708	2.56936e-43	0.486837	9.82337e-38
chr3	190123764	190124717	2.65665e-43	0.295172	1.01571e-37
chr7	141649440	141650474	2.70457e-43	0.314092	1.03403e-37
chr15	75842709	75844576	2.74556e-43	0.268696	1.0497e-37
chr3	46976265	46977237	2.82598e-43	0.371417	1.08045e-37
chr10	31031454	31032689	2.84422e-43	0.381176	1.08742e-37
chr16	21202893	21204007	3.10753e-43	0.307133	1.18809e-37
chr19	38646911	38648415	3.16827e-43	0.372195	1.21132e-37
chr19	1019909	1021926	3.40249e-43	0.384827	1.30087e-37
chr17	17580337	17581376	3.4603e-43	0.274107	1.32297e-37
chr13	112581897	112582996	3.59625e-43	0.278748	1.37494e-37
chr12	124381513	124382475	4.15299e-43	0.322374	1.5878e-37
chr22	46069517	46072839	4.96796e-43	0.394792	1.89938e-37
chr17	40331679	40332730	5.18172e-43	0.49044	1.98111e-37
chr11	119368309	119369462	5.33684e-43	0.38284	2.04042e-37
chr17	47837226	47840387	5.73825e-43	0.374365	2.19389e-37
chr20	57581650	57583106	7.11259e-43	0.269741	2.71933e-37
chr6	154347716	154348703	7.41215e-43	0.260611	2.83386e-37
chr11	118689428	118690765	7.95674e-43	0.421105	3.04208e-37
chr1	172976125	172977097	8.12169e-43	0.311441	3.10514e-37
chr1	633469	634832	8.18244e-43	0.968952	3.12837e-37
chr12	2884908	2886123	8.60046e-43	0.2856	3.28819e-37
chr1	8258891	8259946	8.634e-43	0.360419	3.30101e-37
chr2	86194826	86195777	9.06223e-43	0.357588	3.46473e-37
chr6	71404115	71405112	9.73324e-43	0.326901	3.72128e-37
chr11	45846890	45847812	1.04173e-42	0.378893	3.98283e-37
chr12	124917019	124917936	1.04739e-42	0.412632	4.00445e-37
chr22	46477615	46479890	1.08559e-42	0.282061	4.15049e-37
chr1	16904551	16905474	1.16369e-42	0.475992	4.44908e-37
chr12	6689068	6689963	1.17785e-42	0.349613	4.50324e-37
chr19	49148809	49151249	1.19229e-42	0.376741	4.55845e-37
chr12	51238467	51239442	1.29205e-42	0.336921	4.93985e-37
chr2	217987893	217989239	1.37274e-42	0.362937	5.24835e-37
chr17	7306782	7307831	1.37525e-42	0.4243	5.25794e-37
chr19	49641593	49642604	1.50726e-42	0.425184	5.76268e-37
chr5	172904381	172906485	1.60211e-42	0.288127	6.12531e-37
chr15	60781108	60782179	1.92585e-42	0.308911	7.36305e-37
chr11	65381615	65383023	1.97027e-42	0.380286	7.53287e-37
chr19	54190454	54191462	2.09074e-42	0.48562	7.99345e-37
chr3	31896343	31897507	2.24338e-42	0.281362	8.57705e-37
chr1	234523208	234524196	2.27022e-42	0.257304	8.67968e-37
chr10	102645146	102647366	2.36132e-42	0.264638	9.02796e-37
chr21	39348453	39349836	2.38618e-42	0.377123	9.12299e-37
chr1	15523835	15525364	2.43324e-42	0.492104	9.30292e-37
chr10	3887626	3888904	2.77625e-42	0.323398	1.06143e-36
chr19	18501395	18502715	3.00727e-42	0.257347	1.14976e-36
chr7	100428015	100430008	3.25212e-42	0.484782	1.24337e-36
chr16	68257759	68258711	3.49924e-42	0.370779	1.33785e-36
chr1	16913559	16914721	3.6383e-42	0.561253	1.39102e-36
chr11	12692261	12693540	3.98264e-42	0.319252	1.52267e-36
chr16	66508000	66508981	4.49214e-42	0.28506	1.71747e-36
chr7	100100177	100101081	5.07125e-42	0.298658	1.93888e-36
chr21	45427307	45428455	5.17363e-42	0.395782	1.97802e-36
chr9	112783395	112785020	5.36898e-42	0.308656	2.0527e-36
chr21	38906799	38907750	5.54861e-42	0.392585	2.12139e-36
chr11	809113	810769	7.22729e-42	0.348092	2.76319e-36
chr18	80009718	80010913	8.27999e-42	0.267268	3.16566e-36
chr18	24397431	24398381	9.23523e-42	0.260169	3.53088e-36
chr7	99794541	99795607	1.03913e-41	0.284668	3.97286e-36
chr6	36998890	36999966	1.06053e-41	0.335643	4.0547e-36
chr19	55166242	55167198	1.09499e-41	0.297379	4.18643e-36
chr10	6163281	6164281	1.09668e-41	0.258342	4.19289e-36
chr15	69557094	69558058	1.28188e-41	0.419019	4.90096e-36
chr6	14207191	14208182	1.33833e-41	0.252378	5.11679e-36
chr19	16627520	16629355	1.37404e-41	0.33444	5.25334e-36
chr17	4939762	4940681	1.75288e-41	0.426889	6.70174e-36
chr19	1243325	1247049	2.36039e-41	0.475679	9.02441e-36
chr16	29898999	29900784	2.38027e-41	0.269339	9.10043e-36
chr1	67053507	67054450	2.88947e-41	0.274932	1.10472e-35
chr7	75920147	75921161	3.02616e-41	0.311657	1.15698e-35
chr1	155227172	155228098	3.23662e-41	0.35704	1.23745e-35
chr1	32650456	32651502	3.44209e-41	0.379673	1.316e-35
chr16	477275	478693	3.55277e-41	0.256312	1.35832e-35
chr8	80435587	80436653	3.66474e-41	0.310008	1.40113e-35
chr9	87505431	87506806	4.03637e-41	0.307499	1.54321e-35
chr7	1027829	1029264	4.2888e-41	0.304418	1.63972e-35
chr8	133320209	133321166	4.39494e-41	0.374816	1.6803e-35
chr17	80898457	80899874	4.67664e-41	0.251084	1.788e-35
chr14	103169661	103170620	4.89654e-41	0.29845	1.87208e-35
chr17	79796625	79798693	6.06923e-41	0.399592	2.32043e-35
chr17	43360741	43361810	6.73695e-41	0.42432	2.57572e-35
chr11	952097	953065	6.88258e-41	0.426342	2.63139e-35
chr6	4775445	4777208	7.41364e-41	0.356126	2.83443e-35
chr13	21033022	21035144	7.65577e-41	0.254121	2.92701e-35
chr19	46859771	46861648	8.43335e-41	0.377657	3.2243e-35
chr12	119178096	119179250	8.45274e-41	0.265163	3.23171e-35
chr1	234721394	234722400	8.79101e-41	0.390297	3.36104e-35
chr9	113957448	113958607	9.29669e-41	0.274317	3.55438e-35
chr21	42009441	42010856	9.76351e-41	0.313417	3.73285e-35
chr10	122348373	122349362	9.99309e-41	0.371095	3.82063e-35
chr6	154511377	154512168	1.0167e-40	0.260621	3.88713e-35
chr15	67109227	67110198	1.17925e-40	0.268263	4.50858e-35
chr14	103154588	103156470	1.18542e-40	0.262765	4.53218e-35
chr17	41894081	41895810	1.19925e-40	0.26624	4.58506e-35
chr9	119004308	119005284	1.21776e-40	0.254363	4.65583e-35
chr12	57770336	57771221	1.27679e-40	0.351303	4.8815e-35
chr12	103840739	103842606	1.32362e-40	0.349264	5.06055e-35
chr11	64317394	64318399	1.74425e-40	0.404819	6.66873e-35
chr16	351642	354441	2.0475e-40	0.499851	7.82816e-35
chr1	3899554	3901102	2.06864e-40	0.444153	7.90895e-35
chr5	40679000	40680095	2.07101e-40	0.333253	7.91801e-35
chr10	95478741	95481006	2.13129e-40	0.251044	8.14849e-35
chr22	46483184	46485713	2.18467e-40	0.31541	8.35259e-35
chr17	79831194	79833455	2.40857e-40	0.280797	9.2086e-35
chr19	8389830	8391125	2.47415e-40	0.482717	9.45933e-35
chr9	70480295	70481279	2.58013e-40	0.319208	9.86452e-35
chr22	33573006	33574123	2.6707e-40	0.273879	1.02108e-34
chr4	10020915	10022003	2.7139e-40	0.291101	1.0376e-34
chr9	128275198	128276573	2.77329e-40	0.355113	1.06031e-34
chr12	4030943	4031883	3.58102e-40	0.302331	1.36912e-34
chr16	2213796	2215595	3.75698e-40	0.425683	1.43639e-34
chr19	19025313	19027232	4.32302e-40	0.325608	1.65281e-34
chr19	48637182	48638079	4.92502e-40	0.399063	1.88297e-34
chr16	69322939	69324988	5.2391e-40	0.271624	2.00305e-34
chr11	114159628	114160589	5.78634e-40	0.350926	2.21227e-34
chr2	64403874	64404848	6.73807e-40	0.273313	2.57614e-34
chr19	39406314	39407361	6.78503e-40	0.332132	2.5941e-34
chr17	43778117	43779266	7.29908e-40	0.334445	2.79064e-34
chr9	129442533	129443631	7.44538e-40	0.317129	2.84657e-34
chr19	40465451	40467727	7.5047e-40	0.457473	2.86925e-34
chr17	7857041	7858133	8.00311e-40	0.416536	3.05981e-34
chr15	38535953	38536857	8.54836e-40	0.285924	3.26827e-34
chr5	61408090	61409302	9.36925e-40	0.329079	3.58212e-34
chr20	62022372	62023332	9.54252e-40	0.27042	3.64836e-34
chr9	129459712	129461014	9.87189e-40	0.341505	3.77429e-34
chr5	124661035	124661999	1.07519e-39	0.304895	4.11076e-34
chr6	33271480	33272418	1.08599e-39	0.344214	4.15202e-34
chr21	42624041	42625066	1.21729e-39	0.254645	4.65404e-34
chr14	23094590	23095770	1.30995e-39	0.469286	5.00828e-34
chr3	50201402	50202486	1.31212e-39	0.27692	5.01659e-34
chr9	134323419	134324406	1.33895e-39	0.322688	5.11916e-34
chr8	143470100	143473085	1.3403e-39	0.264021	5.12434e-34
chr1	154419343	154420783	1.34612e-39	0.270388	5.14658e-34
chr2	237024709	237025856	1.36612e-39	0.30239	5.22306e-34
chr3	194536782	194538420	1.37326e-39	0.295742	5.25033e-34
chr2	217964290	217965324	1.38783e-39	0.40467	5.30606e-34
chr19	50025164	50026177	1.41289e-39	0.414656	5.40186e-34
chr17	1455771	1456900	1.43337e-39	0.33334	5.48016e-34
chr9	129457999	129459679	1.6072e-39	0.271279	6.14476e-34
chr9	130458108	130460810	1.75915e-39	0.318261	6.72569e-34
chr10	86970869	86972100	1.83333e-39	0.301817	7.0093e-34
chr17	45406257	45407937	1.83824e-39	0.341178	7.02807e-34
chr1	154220225	154221284	2.0234e-39	0.327392	7.73599e-34
chr9	35657590	35658562	2.19007e-39	0.412976	8.37322e-34
chr14	103879629	103880955	2.33795e-39	0.396874	8.93863e-34
chr19	1604732	1606247	2.48121e-39	0.341882	9.48634e-34
chr14	75258607	75259619	2.62033e-39	0.335968	1.00182e-33
chr1	156160741	156161748	2.64901e-39	0.293603	1.01279e-33
chr4	82780368	82781593	2.74109e-39	0.271155	1.04799e-33
chr18	5627649	5629030	2.83206e-39	0.283854	1.08277e-33
chr19	4471426	4473479	2.88062e-39	0.522393	1.10134e-33
chr7	770764	771856	2.91308e-39	0.316153	1.11375e-33
chr11	57667259	57668336	2.93939e-39	0.455452	1.12381e-33
chr12	4013263	4014199	3.08789e-39	0.32286	1.18058e-33
chr17	7328870	7330021	3.20895e-39	0.302394	1.22687e-33
chr19	47514835	47515794	3.34105e-39	0.424893	1.27737e-33
chr1	2226548	2230144	3.52928e-39	0.465769	1.34934e-33
chr11	132814106	132815242	3.54914e-39	0.313597	1.35693e-33
chr19	48321157	48322376	3.67007e-39	0.318504	1.40317e-33
chr10	89644901	89646206	3.81013e-39	0.283732	1.45672e-33
chr12	6763877	6764842	4.00581e-39	0.391264	1.53153e-33
chr21	39312060	39314179	4.05423e-39	0.370671	1.55004e-33
chr4	78325426	78326555	4.05788e-39	0.322157	1.55144e-33
chr19	48169502	48171083	4.06131e-39	0.331993	1.55275e-33
chr5	139651719	139652667	4.44599e-39	0.286454	1.69982e-33
chr7	3942631	3944757	4.66424e-39	0.25217	1.78326e-33
chr17	4731083	4732219	4.6661e-39	0.37809	1.78398e-33
chr17	58082836	58085295	4.85333e-39	0.377777	1.85556e-33
chr9	133990469	133993660	5.07315e-39	0.38248	1.9396e-33
chr22	38181471	38182428	5.31216e-39	0.3583	2.03098e-33
chr17	44186385	44187751	5.92486e-39	0.439831	2.26523e-33
chr1	205300994	205302001	5.93348e-39	0.342741	2.26853e-33
chr10	80416171	80417101	6.41424e-39	0.25072	2.45234e-33
chr17	83050621	83052640	6.90158e-39	0.378893	2.63866e-33
chr7	866879	868099	7.57822e-39	0.287193	2.89736e-33
chr1	19484379	19486270	7.65449e-39	0.349245	2.92652e-33
chr6	30617082	30617990	8.03586e-39	0.445696	3.07233e-33
chr22	41380876	41382156	8.44991e-39	0.442663	3.23063e-33
chr9	135960621	135962048	9.87406e-39	0.327841	3.77512e-33
chr9	89310413	89311746	1.01505e-38	0.416054	3.8808e-33
chr10	72297664	72298572	1.11561e-38	0.310786	4.26529e-33
chr7	20206077	20207107	1.12035e-38	0.300426	4.28339e-33
chr9	137221032	137224092	1.15636e-38	0.376154	4.42107e-33
chr3	114758668	114759787	1.22173e-38	0.256839	4.67101e-33
chr5	38463559	38464705	1.31927e-38	0.277484	5.04392e-33
chr17	75182133	75183548	1.45998e-38	0.317735	5.58191e-33
chr8	102653609	102655012	1.46441e-38	0.39765	5.59883e-33
chr7	102363316	102364250	1.50091e-38	0.314206	5.73838e-33
chr5	71748091	71749081	1.64487e-38	0.328149	6.28878e-33
chr2	70086418	70087841	1.64648e-38	0.266509	6.29494e-33
chr12	109115439	109116507	1.89789e-38	0.369162	7.25613e-33
chr7	73556840	73557824	1.91954e-38	0.351536	7.33894e-33
chr20	50662763	50663822	2.09546e-38	0.291344	8.01151e-33
chr17	45161260	45162184	2.1087e-38	0.416174	8.06213e-33
chr12	122225672	122226686	2.21437e-38	0.441525	8.46613e-33
chr22	46815109	46816794	2.376e-38	0.316429	9.08408e-33
chr6	32177582	32178573	2.5559e-38	0.487636	9.77188e-33
chr15	84823610	84825108	3.2466e-38	0.32696	1.24126e-32
chr10	3786367	3787233	3.27092e-38	0.337643	1.25056e-32
chr1	110338639	110339533	3.28091e-38	0.519441	1.25438e-32
chr11	66268083	66269082	3.38036e-38	0.336786	1.2924e-32
chr19	19461558	19462892	3.46345e-38	0.269983	1.32417e-32
chr14	103072952	103074005	3.63631e-38	0.315391	1.39026e-32
chr17	42900001	42901343	3.74465e-38	0.318282	1.43168e-32
chr17	68511372	68512823	4.34047e-38	0.334708	1.65948e-32
chr7	75969163	75969892	4.41968e-38	0.273282	1.68976e-32
chr17	7841447	7844360	4.88568e-38	0.374761	1.86793e-32
chr17	5419398	5420342	5.12271e-38	0.363662	1.95855e-32
chr12	124422542	124423662	5.63811e-38	0.312444	2.1556e-32
chr6	31196887	31198232	5.78644e-38	0.34029	2.21231e-32
chr19	10653597	10655170	6.09548e-38	0.36555	2.33047e-32
chr9	130443555	130445292	7.55142e-38	0.368519	2.88711e-32
chr6	161482104	161483141	8.09609e-38	0.270991	3.09535e-32
chr22	49970623	49972742	9.26702e-38	0.323638	3.54303e-32
chr16	89394916	89395825	1.02837e-37	0.28109	3.93172e-32
chr1	174158941	174160811	1.09458e-37	0.434547	4.18488e-32
chr2	20593014	20594111	1.10714e-37	0.332295	4.23288e-32
chr1	12486146	12487201	1.16925e-37	0.344416	4.47036e-32
chr17	1717039	1717980	1.17433e-37	0.318908	4.48977e-32
chr19	45882668	45883922	1.32081e-37	0.254716	5.04979e-32
chr21	45423152	45424164	1.33329e-37	0.319084	5.09752e-32
chr12	109573050	109574078	1.3392e-37	0.37908	5.12012e-32
chr7	152463443	152464424	1.50554e-37	0.438339	5.75607e-32
chr17	75784343	75785355	1.527e-37	0.348545	5.83814e-32
chr9	89556056	89557094	1.53182e-37	0.411088	5.85657e-32
chr18	11857077	11858089	1.53696e-37	0.258274	5.87621e-32
chr1	11979776	11980717	1.62737e-37	0.389049	6.22186e-32
chr8	23522924	23524327	1.63674e-37	0.265303	6.25771e-32
chr9	35923602	35924685	1.66314e-37	0.268916	6.35864e-32
chr19	37931764	37932779	1.67373e-37	0.369299	6.39911e-32
chr19	41263482	41264524	1.73407e-37	0.500666	6.62982e-32
chr19	58278347	58279568	1.82353e-37	0.331927	6.97186e-32
chr19	36054012	36055724	1.96973e-37	0.429098	7.53083e-32
chr19	1862319	1864432	2.10248e-37	0.48726	8.03834e-32
chr13	110712213	110713503	2.1075e-37	0.438658	8.05754e-32
chr14	67359551	67360462	2.11027e-37	0.371238	8.06812e-32
chr1	19823791	19824913	2.14072e-37	0.332446	8.18456e-32
chr14	105313974	105315396	2.29091e-37	0.285653	8.75876e-32
chr7	63900067	63901132	2.32589e-37	0.29272	8.89251e-32
chr7	26864223	26865235	2.36489e-37	0.391521	9.04163e-32
chr20	57585913	57586943	2.36849e-37	0.287146	9.05538e-32
chr9	131393449	131396092	2.42822e-37	0.272318	9.28374e-32
chr19	46944961	46946026	2.46005e-37	0.279558	9.40543e-32
chr14	103057061	103058192	3.04607e-37	0.334236	1.16459e-31
chr1	47177573	47178644	3.15673e-37	0.381108	1.2069e-31
chr7	131933823	131934936	3.2482e-37	0.378974	1.24188e-31
chr9	89602405	89604500	3.34416e-37	0.292387	1.27856e-31
chr19	3409064	3410245	3.91044e-37	0.261593	1.49507e-31
chr19	14005502	14006996	4.01218e-37	0.467777	1.53397e-31
chr20	50727627	50728571	4.98296e-37	0.313183	1.90512e-31
chr20	62651709	62652990	5.06935e-37	0.327978	1.93815e-31
chr12	110537193	110538438	5.88909e-37	0.272854	2.25156e-31
chr11	65497121	65498067	5.93493e-37	0.313543	2.26908e-31
chr11	64777247	64779403	6.47566e-37	0.530611	2.47582e-31
chr8	144290913	144293056	6.52627e-37	0.301007	2.49517e-31
chr11	65134432	65135451	6.58335e-37	0.396392	2.51699e-31
chr17	75556967	75558404	6.59983e-37	0.37434	2.52329e-31
chr7	1159789	1161130	7.77282e-37	0.304576	2.97176e-31
chr9	129495306	129496445	8.15148e-37	0.28438	3.11653e-31
chr4	87120522	87121818	8.61572e-37	0.271924	3.29402e-31
chr19	1101525	1102823	8.70733e-37	0.266876	3.32905e-31
chr22	32967236	32968295	9.14705e-37	0.266049	3.49716e-31
chr9	88386974	88389344	9.55632e-37	0.315802	3.65364e-31
chr1	16613098	16614036	9.97067e-37	0.522839	3.81206e-31
chr11	62726524	62728243	1.07416e-36	0.451623	4.10679e-31
chr1	2375330	2376790	1.10301e-36	0.262994	4.21711e-31
chr22	46149287	46150940	1.17573e-36	0.434197	4.49513e-31
chr1	25867133	25868097	1.1906e-36	0.361908	4.55197e-31
chr16	4322365	4323677	1.20935e-36	0.293622	4.62367e-31
chr14	100304371	100307078	1.36383e-36	0.376388	5.2143e-31
chr9	89466351	89467372	1.3787e-36	0.271297	5.27115e-31
chr17	40100366	40101278	1.41553e-36	0.312265	5.41196e-31
chr8	81841844	81842925	1.48013e-36	0.266351	5.65893e-31
chr16	4596859	4597823	1.73234e-36	0.414824	6.62321e-31
chr19	4968401	4969975	1.8933e-36	0.454333	7.2386e-31
chr16	57622300	57623949	1.90025e-36	0.323665	7.26517e-31
chr1	156338007	156339029	1.92017e-36	0.411721	7.34133e-31
chr9	35510652	35511650	2.00624e-36	0.316766	7.6704e-31
chr11	63838415	63839563	2.10483e-36	0.412403	8.04735e-31
chr21	34526483	34527400	2.15676e-36	0.296023	8.24586e-31
chr19	1251754	1254624	2.28359e-36	0.325397	8.73079e-31
chr15	22252696	22253774	2.29652e-36	0.254619	8.78021e-31
chr2	30957049	30958198	2.31526e-36	0.271637	8.85187e-31
chr19	4402005	4403974	2.33293e-36	0.353311	8.91941e-31
chr19	21835691	21836631	2.4386e-36	0.269959	9.32344e-31
chr19	3365738	3368019	2.58633e-36	0.314372	9.88825e-31
chr9	136519632	136520860	2.73348e-36	0.347113	1.04508e-30
chr17	2399249	2400869	2.73881e-36	0.362711	1.04712e-30
chr8	120072814	120073772	2.9849e-36	0.316185	1.14121e-30
chr10	44963839	44964831	3.01418e-36	0.364215	1.1524e-30
chr9	112789321	112790886	3.10274e-36	0.255752	1.18626e-30
chr1	20485150	20487333	3.3099e-36	0.296075	1.26546e-30
chr19	2782811	2784161	3.38659e-36	0.317263	1.29479e-30
chr1	47875926	47876901	3.44674e-36	0.290102	1.31778e-30
chr3	50358678	50360063	3.57087e-36	0.320514	1.36524e-30
chr11	66288676	66289849	3.73324e-36	0.347449	1.42732e-30
chr4	128793498	128794602	3.80792e-36	0.299836	1.45587e-30
chr9	94666136	94667427	3.81121e-36	0.307089	1.45713e-30
chr6	167791019	167791986	3.99913e-36	0.40034	1.52898e-30
chr19	15125277	15126336	4.15887e-36	0.334265	1.59005e-30
chr17	68101175	68102193	4.32851e-36	0.286965	1.65491e-30
chr16	57627781	57628880	4.56207e-36	0.287637	1.7442e-30
chr1	56919361	56921067	4.66159e-36	0.319028	1.78225e-30
chr13	98482644	98483638	4.79859e-36	0.281673	1.83463e-30
chr3	4868031	4868982	5.06421e-36	0.339877	1.93618e-30
chr14	101963882	101966006	5.21074e-36	0.341319	1.99221e-30
chr1	185488552	185489547	5.37486e-36	0.31229	2.05496e-30
chr5	112339515	112340547	6.15896e-36	0.332438	2.35474e-30
chr14	73851331	73852272	6.20081e-36	0.3497	2.37074e-30
chr19	49876130	49877079	6.27519e-36	0.326559	2.39917e-30
chr10	28532295	28534472	6.29381e-36	0.376167	2.40629e-30
chr5	172849699	172850833	7.02978e-36	0.253073	2.68768e-30
chr11	66068993	66071666	7.64291e-36	0.271619	2.92209e-30
chr1	28296430	28297406	7.79093e-36	0.358951	2.97868e-30
chr3	172324085	172325253	7.84493e-36	0.285201	2.99933e-30
chr9	114587178	114588136	8.01076e-36	0.282358	3.06273e-30
chr16	19067178	19068161	9.42267e-36	0.314837	3.60254e-30
chr17	76737187	76738146	9.72232e-36	0.414149	3.71711e-30
chr11	6480855	6481874	9.91576e-36	0.276094	3.79106e-30
chr22	17938268	17939406	1.00831e-35	0.300276	3.85503e-30
chr1	17591534	17592765	1.04132e-35	0.277936	3.98124e-30
chr22	42079301	42080260	1.15035e-35	0.394332	4.39808e-30
chr12	55715766	55716778	1.16029e-35	0.270366	4.43608e-30
chr16	3282695	3283647	1.22845e-35	0.310601	4.69669e-30
chr2	95058670	95059626	1.23541e-35	0.258083	4.7233e-30
chr9	83979976	83980977	1.2479e-35	0.38604	4.77106e-30
chr10	87094668	87095731	1.24816e-35	0.38258	4.77205e-30
chr19	2168639	2169644	1.27748e-35	0.383286	4.88417e-30
chr19	36114728	36115947	1.32271e-35	0.377355	5.05708e-30
chr12	132593511	132594704	1.35382e-35	0.27515	5.17602e-30
chr1	151165261	151166403	1.36911e-35	0.295206	5.23447e-30
chr1	48066669	48067621	1.37541e-35	0.383363	5.25857e-30
chr8	53734334	53735393	1.37555e-35	0.293279	5.25908e-30
chr19	40442384	40443648	1.38198e-35	0.332193	5.28369e-30
chr19	54189462	54190378	1.41792e-35	0.564951	5.42108e-30
chr10	55319322	55320901	1.43408e-35	0.36341	5.48287e-30
chr18	79867860	79869113	1.44592e-35	0.257108	5.52815e-30
chr19	55598758	55600668	1.48269e-35	0.374462	5.66872e-30
chr6	33199956	33201144	1.51439e-35	0.330325	5.78991e-30
chr8	36534509	36535544	1.5936e-35	0.268203	6.09276e-30
chr19	44954745	44955904	1.64886e-35	0.310986	6.30402e-30
chr3	184298378	184299583	1.726e-35	0.32154	6.59898e-30
chr9	136807297	136809173	1.74501e-35	0.253156	6.67164e-30
chr12	54017541	54018605	1.75458e-35	0.337263	6.70823e-30
chr16	31117106	31118292	1.77078e-35	0.35035	6.77016e-30
chr8	37014650	37015658	1.88335e-35	0.274793	7.20057e-30
chr19	2041361	2042831	1.90871e-35	0.314332	7.29752e-30
chr19	55115839	55118258	1.95979e-35	0.331126	7.49279e-30
chr1	228165387	228166392	1.96108e-35	0.4404	7.49772e-30
chr11	47426072	47427100	2.06888e-35	0.361059	7.90989e-30
chr5	136080258	136081184	2.10436e-35	0.336131	8.04554e-30
chr19	35931185	35932171	2.18588e-35	0.339722	8.35722e-30
chr19	3357571	3360584	2.24195e-35	0.272809	8.5716e-30
chr19	40750315	40751326	2.267e-35	0.42584	8.66734e-30
chr14	77013872	77014824	2.43409e-35	0.282063	9.30617e-30
chr19	3336543	3337542	2.52387e-35	0.42472	9.64944e-30
chr16	68084772	68085810	2.52883e-35	0.320435	9.66842e-30
chr20	50680136	50680996	2.53016e-35	0.268445	9.67347e-30
chr6	3068163	3069253	2.67892e-35	0.360597	1.02422e-29
chr6	35722072	35723292	2.69743e-35	0.37725	1.0313e-29
chr11	46120915	46122364	2.73132e-35	0.313466	1.04426e-29
chr19	18273809	18275480	2.86929e-35	0.290714	1.09701e-29
chr12	10211663	10213085	2.89605e-35	0.430226	1.10724e-29
chr14	100239859	100240909	2.94514e-35	0.342013	1.12601e-29
chr17	7685762	7686795	3.07717e-35	0.322836	1.17649e-29
chr21	37365933	37367190	3.08056e-35	0.339636	1.17778e-29
chr2	207165798	207167353	3.14023e-35	0.419624	1.20059e-29
chr11	64185215	64186793	3.19866e-35	0.475203	1.22293e-29
chr3	51941332	51942567	3.36004e-35	0.435293	1.28463e-29
chr1	173733497	173734489	3.47131e-35	0.259815	1.32717e-29
chr19	58386590	58387574	3.47943e-35	0.287758	1.33028e-29
chr4	1346425	1347807	3.60819e-35	0.404178	1.37951e-29
chr1	114757375	114758311	3.65702e-35	0.288473	1.39818e-29
chr3	50600728	50601638	3.87847e-35	0.35379	1.48285e-29
chr3	31848152	31849344	3.99352e-35	0.325104	1.52683e-29
chr21	46228267	46229989	4.89476e-35	0.334359	1.8714e-29
chr17	81512228	81513421	5.02923e-35	0.299982	1.92281e-29
chr6	52124604	52125588	5.03606e-35	0.319198	1.92542e-29
chr2	160269670	160270753	5.03887e-35	0.271652	1.92649e-29
chr4	1081942	1082981	5.14534e-35	0.316861	1.9672e-29
chr17	42609044	42610092	5.24432e-35	0.37029	2.00504e-29
chr2	10447863	10449162	5.27936e-35	0.357422	2.01844e-29
chr10	70227463	70228488	5.29791e-35	0.272047	2.02554e-29
chr19	45576980	45578029	5.52752e-35	0.282007	2.11332e-29
chr6	152982657	152983792	5.53849e-35	0.369544	2.11751e-29
chr1	48073675	48074651	5.64086e-35	0.294564	2.15665e-29
chr1	11805431	11806595	5.70471e-35	0.354833	2.18106e-29
chr2	38720395	38721338	5.86127e-35	0.311598	2.24092e-29
chr10	75592665	75593575	5.98964e-35	0.263905	2.29e-29
chr10	132331501	132332524	6.02872e-35	0.254153	2.30494e-29
chr2	100779935	100781113	6.15054e-35	0.25158	2.35152e-29
chr19	796759	798374	6.47612e-35	0.464042	2.476e-29
chr17	50588235	50590391	6.56682e-35	0.283659	2.51067e-29
chr2	10009372	10010554	6.5943e-35	0.285255	2.52118e-29
chr3	197520451	197521641	6.85331e-35	0.320646	2.62021e-29
chr21	42607360	42608315	6.86762e-35	0.257064	2.62567e-29
chr11	68120533	68122011	7.25191e-35	0.331199	2.7726e-29
chr11	119419800	119420772	7.34327e-35	0.261855	2.80753e-29
chr12	57522069	57523384	7.50399e-35	0.284533	2.86898e-29
chr17	81683280	81684547	7.61506e-35	0.312492	2.91144e-29
chr11	45842757	45843976	8.2456e-35	0.255205	3.15252e-29
chr10	649439	650467	8.31788e-35	0.256552	3.18015e-29
chr19	39401083	39401994	8.41277e-35	0.295012	3.21643e-29
chr1	156504799	156505852	8.65707e-35	0.296188	3.30983e-29
chr22	37608237	37609320	8.88275e-35	0.319796	3.39611e-29
chr2	134918070	134919086	9.44616e-35	0.390869	3.61152e-29
chr17	45147931	45148842	1.00066e-34	0.415659	3.82579e-29
chr10	689218	690345	1.07221e-34	0.3129	4.09935e-29
chr6	32195298	32196242	1.14066e-34	0.435206	4.36106e-29
chr17	76567407	76568354	1.20722e-34	0.312268	4.61554e-29
chr16	81531151	81532002	1.22954e-34	0.269839	4.70087e-29
chr19	3387385	3388580	1.24807e-34	0.291523	4.77171e-29
chr5	8457098	8458046	1.30396e-34	0.260828	4.98539e-29
chr4	83606722	83607634	1.31665e-34	0.26369	5.03392e-29
chr1	153608652	153609674	1.33674e-34	0.252915	5.11072e-29
chr19	45885282	45887169	1.37248e-34	0.307899	5.24737e-29
chr1	1615042	1616938	1.38007e-34	0.321724	5.2764e-29
chr15	73305438	73306460	1.44396e-34	0.314895	5.52067e-29
chr11	71207279	71208352	1.51821e-34	0.254932	5.80454e-29
chr17	81036569	81039004	1.55674e-34	0.39903	5.95186e-29
chr19	48623792	48624714	1.57616e-34	0.341829	6.02608e-29
chr7	8133175	8134657	1.5793e-34	0.309312	6.03811e-29
chr5	139293261	139295122	1.65154e-34	0.305038	6.3143e-29
chr6	32971487	32972461	1.80136e-34	0.477363	6.88708e-29
chr19	1274726	1277199	1.80302e-34	0.40857	6.89343e-29
chr5	134370745	134371680	1.82736e-34	0.341	6.98651e-29
chr9	132354636	132355742	1.83357e-34	0.354214	7.01024e-29
chr19	14517522	14519024	1.90828e-34	0.390924	7.29587e-29
chr2	196068202	196069234	1.91738e-34	0.294271	7.33068e-29
chr19	739931	741416	1.95542e-34	0.324012	7.47608e-29
chr17	7237386	7240141	2.10892e-34	0.461666	8.06296e-29
chr21	42760821	42761852	2.23312e-34	0.270517	8.53783e-29
chr9	99104503	99105989	2.27114e-34	0.404228	8.68318e-29
chr6	109382239	109383319	2.30871e-34	0.339555	8.8268e-29
chr19	41859436	41860852	2.33026e-34	0.414418	8.90922e-29
chr10	87861911	87862722	2.35446e-34	0.303532	9.00175e-29
chr9	134433628	134435746	2.40296e-34	0.388096	9.18717e-29
chr1	1018916	1021798	2.42447e-34	0.345859	9.26939e-29
chr11	65856204	65858714	2.44018e-34	0.364931	9.32948e-29
chr1	208177546	208178640	2.44117e-34	0.270053	9.33327e-29
chr19	44890311	44891819	2.46074e-34	0.488549	9.40807e-29
chr7	106284478	106285674	2.47021e-34	0.410515	9.4443e-29
chr11	67118277	67119922	2.50893e-34	0.375479	9.5923e-29
chr11	65612704	65614593	2.62238e-34	0.337226	1.00261e-28
chr6	149454062	149455075	2.65313e-34	0.314041	1.01436e-28
chr12	26113890	26114899	2.66548e-34	0.329369	1.01908e-28
chr7	945053	946170	2.82107e-34	0.286499	1.07857e-28
chr2	46846910	46847900	2.82478e-34	0.270726	1.07999e-28
chr19	42244334	42245629	2.86208e-34	0.266683	1.09425e-28
chr20	47318230	47319335	2.98601e-34	0.387589	1.14163e-28
chr19	58572687	58573832	3.08765e-34	0.43615	1.18049e-28
chr17	64506167	64507144	3.29965e-34	0.358483	1.26154e-28
chr7	30593470	30595297	3.32317e-34	0.263996	1.27054e-28
chr17	4366258	4367191	3.4702e-34	0.313975	1.32675e-28
chr7	5529212	5531151	3.47633e-34	0.409377	1.32909e-28
chr5	95799033	95800113	3.50353e-34	0.27439	1.33949e-28
chr18	61687011	61688240	3.63504e-34	0.285502	1.38977e-28
chr12	107093317	107094401	3.6706e-34	0.336065	1.40337e-28
chr19	13747247	13748276	3.7969e-34	0.322815	1.45166e-28
chr18	9913314	9914291	3.98709e-34	0.335242	1.52437e-28
chr1	1307155	1308894	3.99957e-34	0.331826	1.52914e-28
chr12	113259281	113260230	4.05286e-34	0.341856	1.54952e-28
chr17	21042801	21043878	4.14117e-34	0.402571	1.58328e-28
chr5	142499452	142500428	4.29089e-34	0.282067	1.64052e-28
chr16	69142837	69146384	4.90294e-34	0.318433	1.87453e-28
chr8	47524403	47525463	4.94948e-34	0.284067	1.89232e-28
chr11	64923939	64925039	5.40826e-34	0.317323	2.06773e-28
chr1	15846926	15848096	5.56586e-34	0.310492	2.12798e-28
chr1	203304937	203305997	6.00769e-34	0.303833	2.2969e-28
chr17	50864792	50867221	6.02447e-34	0.453624	2.30332e-28
chr19	41397083	41398018	6.47651e-34	0.298708	2.47614e-28
chr17	16438388	16439335	6.71462e-34	0.345373	2.56718e-28
chr19	3762438	3763818	6.73084e-34	0.325102	2.57338e-28
chr19	18279279	18280609	6.81658e-34	0.307344	2.60616e-28
chr11	65422089	65423577	6.85452e-34	0.379706	2.62067e-28
chr6	168301612	168303036	7.11242e-34	0.277148	2.71927e-28
chr20	59042453	59043555	7.13324e-34	0.257849	2.72723e-28
chr17	42388193	42389143	7.38863e-34	0.478867	2.82487e-28
chr19	48363718	48365684	7.63475e-34	0.371328	2.91897e-28
chr13	44870191	44871370	7.97109e-34	0.287353	3.04756e-28
chr1	6613008	6615156	8.17616e-34	0.399745	3.12597e-28
chr19	35744837	35745755	8.17985e-34	0.378057	3.12738e-28
chr19	38691601	38692653	8.33364e-34	0.284693	3.18618e-28
chr1	94941851	94942811	8.36673e-34	0.253203	3.19883e-28
chr19	37334098	37335086	8.40503e-34	0.256004	3.21347e-28
chr9	120842438	120844431	8.76712e-34	0.279398	3.3519e-28
chr17	40111148	40112161	8.80388e-34	0.362979	3.36596e-28
chr11	71786520	71787917	9.19079e-34	0.486331	3.51389e-28
chr16	67480792	67481829	9.2213e-34	0.33878	3.52555e-28
chr19	37594243	37595410	9.69918e-34	0.270512	3.70826e-28
chr10	63630114	63631058	1.04715e-33	0.307707	4.00352e-28
chr17	8156123	8157079	1.06416e-33	0.468203	4.06857e-28
chr18	61735371	61736222	1.06754e-33	0.334957	4.08151e-28
chr20	63738644	63741575	1.07962e-33	0.579953	4.12768e-28
chr8	120069660	120070640	1.08248e-33	0.320534	4.1386e-28
chr7	30918263	30919396	1.10811e-33	0.254103	4.2366e-28
chr20	62623322	62624482	1.1499e-33	0.372842	4.39637e-28
chr12	131895883	131896995	1.15669e-33	0.270407	4.42233e-28
chr5	68745319	68747374	1.21725e-33	0.26398	4.65388e-28
chr22	24601299	24602366	1.22899e-33	0.381869	4.69878e-28
chr19	49813086	49814604	1.23115e-33	0.273876	4.70703e-28
chr19	51593994	51595118	1.2819e-33	0.270665	4.90104e-28
chr17	8152026	8152980	1.2989e-33	0.31346	4.96604e-28
chr7	44999476	45000436	1.30781e-33	0.440354	5.0001e-28
chr7	1691335	1692471	1.32775e-33	0.29276	5.07634e-28
chr16	67170176	67171156	1.33475e-33	0.275405	5.1031e-28
chr1	234610571	234611766	1.33475e-33	0.365359	5.10312e-28
chr5	61279914	61280826	1.36179e-33	0.26101	5.2065e-28
chr16	9090963	9092173	1.38662e-33	0.3825	5.30143e-28
chr1	42681794	42683684	1.42027e-33	0.352866	5.43009e-28
chr17	44070272	44071386	1.43173e-33	0.283015	5.4739e-28
chr19	6737151	6738234	1.44068e-33	0.44518	5.5081e-28
chr11	68838913	68839913	1.46083e-33	0.292378	5.58516e-28
chr3	50237547	50239291	1.46542e-33	0.276372	5.60271e-28
chr20	17965366	17966449	1.61219e-33	0.269558	6.16385e-28
chr4	56907362	56909589	1.63028e-33	0.292817	6.233e-28
chr1	154936419	154937517	1.63496e-33	0.389443	6.25091e-28
chr11	114178892	114179934	1.64157e-33	0.384994	6.27615e-28
chr6	2764806	2766203	1.69529e-33	0.384754	6.48156e-28
chr20	63954965	63956886	1.80282e-33	0.277415	6.89268e-28
chr1	15835571	15836595	1.87247e-33	0.309624	7.15894e-28
chr19	38374167	38375100	1.92376e-33	0.368492	7.35505e-28
chr11	64304692	64306525	1.97064e-33	0.494744	7.53428e-28
chr12	112012668	112013768	2.04238e-33	0.313787	7.80857e-28
chr19	1423427	1425078	2.0738e-33	0.303466	7.92869e-28
chr11	34051289	34052508	2.20225e-33	0.349162	8.41978e-28
chr1	47963264	47964295	2.21522e-33	0.32278	8.46938e-28
chr1	151539432	151540608	2.2919e-33	0.36241	8.76254e-28
chr2	46541858	46543096	2.32529e-33	0.321475	8.8902e-28
chr12	56333606	56334552	2.57788e-33	0.288658	9.85594e-28
chr8	100847022	100848202	2.71677e-33	0.262958	1.03869e-27
chr7	2635602	2636637	2.80944e-33	0.299936	1.07412e-27
chr11	65418276	65419395	2.86661e-33	0.370237	1.09598e-27
chr19	2059300	2060392	2.86721e-33	0.367535	1.09621e-27
chr7	20330217	20331268	2.94214e-33	0.3136	1.12486e-27
chr5	139637201	139638894	2.98933e-33	0.326213	1.1429e-27
chr6	27838002	27838917	3.09423e-33	0.259213	1.18301e-27
chr4	40473631	40474616	3.17232e-33	0.295534	1.21286e-27
chr6	158869258	158870293	3.39484e-33	0.337714	1.29794e-27
chr12	132710216	132711472	3.41903e-33	0.290333	1.30719e-27
chr8	42896234	42897591	3.47806e-33	0.347461	1.32976e-27
chr15	31391577	31392959	3.66192e-33	0.265237	1.40005e-27
chr9	8337802	8339070	3.71615e-33	0.301277	1.42079e-27
chr1	173476729	173478798	3.76433e-33	0.351742	1.43921e-27
chr17	47188925	47189836	3.88403e-33	0.358864	1.48497e-27
chr19	49452921	49454219	3.99916e-33	0.34197	1.52899e-27
chr1	6443437	6446725	4.18167e-33	0.278502	1.59877e-27
chr17	40353994	40356921	4.20566e-33	0.26478	1.60794e-27
chr16	67440963	67441931	4.24266e-33	0.294464	1.62208e-27
chr12	56359859	56360815	4.26315e-33	0.421291	1.62992e-27
chr7	100672997	100673995	4.5864e-33	0.373471	1.7535e-27
chr6	31652184	31653160	4.67411e-33	0.292344	1.78704e-27
chr5	168277203	168278232	4.7378e-33	0.336093	1.81139e-27
chr21	31731730	31732753	4.79992e-33	0.319143	1.83514e-27
chr4	75707916	75709073	4.84603e-33	0.254539	1.85277e-27
chr17	4497012	4497950	5.15276e-33	0.26549	1.97004e-27
chr17	19316878	19317866	5.28268e-33	0.254816	2.01971e-27
chr11	65711767	65712860	5.34536e-33	0.364252	2.04367e-27
chr1	46340321	46341330	5.53953e-33	0.307944	2.11791e-27
chr2	85324386	85325472	5.5658e-33	0.316307	2.12795e-27
chr16	21233195	21234157	5.75835e-33	0.25643	2.20157e-27
chr3	126355575	126357990	5.79329e-33	0.423018	2.21493e-27
chr14	90404895	90405953	5.81567e-33	0.2817	2.22349e-27
chr18	31738362	31739384	5.82974e-33	0.267201	2.22887e-27
chr19	18152305	18153889	5.90342e-33	0.435554	2.25704e-27
chr19	13149756	13152512	6.09308e-33	0.46947	2.32955e-27
chr1	203327020	203328065	6.15106e-33	0.292724	2.35171e-27
chr21	8219520	8220462	6.19573e-33	0.269063	2.36879e-27
chr11	113875173	113876115	6.2308e-33	0.283649	2.3822e-27
chr2	85438276	85439657	6.24588e-33	0.255496	2.38797e-27
chr22	24592606	24593675	6.27112e-33	0.313129	2.39762e-27
chr10	79093559	79094629	6.27934e-33	0.297699	2.40076e-27
chr10	21525557	21526771	6.79799e-33	0.32201	2.59906e-27
chr22	37196460	37197797	6.87299e-33	0.295068	2.62773e-27
chr11	111601818	111603356	7.65998e-33	0.375742	2.92862e-27
chr9	4147338	4148348	7.68156e-33	0.288445	2.93687e-27
chr19	3505659	3507176	7.99393e-33	0.341052	3.0563e-27
chr4	6893060	6894160	8.10165e-33	0.33335	3.09748e-27
chr12	48716395	48717338	8.22437e-33	0.33473	3.1444e-27
chr1	154558158	154559333	8.37169e-33	0.318579	3.20072e-27
chr11	45920859	45923840	8.46344e-33	0.297563	3.2358e-27
chr7	87152020	87152996	9.24998e-33	0.395333	3.53652e-27
chr16	28210590	28212552	9.26952e-33	0.28337	3.54399e-27
chr10	73743807	73744900	9.65558e-33	0.29972	3.69159e-27
chr17	2400966	2402322	9.70383e-33	0.430675	3.71003e-27
chr16	11914963	11916545	1.00311e-32	0.367959	3.83518e-27
chr9	131124956	131125998	1.03755e-32	0.276062	3.96683e-27
chr22	38506043	38506986	1.04367e-32	0.341818	3.99024e-27
chr1	26431783	26432718	1.05979e-32	0.294559	4.05187e-27
chr12	113245670	113246710	1.06321e-32	0.360275	4.06492e-27
chr8	98825529	98826392	1.09655e-32	0.288541	4.1924e-27
chr19	45994777	45995782	1.12276e-32	0.357986	4.2926e-27
chr1	9500691	9501759	1.13036e-32	0.340479	4.32166e-27
chr19	3093525	3095153	1.14305e-32	0.326018	4.37018e-27
chr1	26723226	26724166	1.17809e-32	0.298947	4.50416e-27
chr16	3400650	3401599	1.1806e-32	0.338514	4.51375e-27
chr16	5097321	5098842	1.2138e-32	0.431995	4.64068e-27
chr8	144103897	144105288	1.2143e-32	0.366119	4.64258e-27
chr12	122023228	122024914	1.22225e-32	0.265822	4.67299e-27
chr2	222655714	222656695	1.31781e-32	0.284759	5.03836e-27
chr22	40651527	40652615	1.34503e-32	0.261374	5.1424e-27
chr9	35111189	35112121	1.35936e-32	0.330445	5.1972e-27
chr15	57500009	57502007	1.41709e-32	0.272686	5.41791e-27
chr8	94967655	94968657	1.42924e-32	0.298808	5.46436e-27
chr20	5610575	5611555	1.44528e-32	0.317898	5.5257e-27
chr17	19549545	19550541	1.47373e-32	0.362699	5.63448e-27
chr22	42688132	42689259	1.47989e-32	0.42377	5.65802e-27
chr3	42590282	42591236	1.5199e-32	0.362641	5.81099e-27
chr11	47269228	47270705	1.54473e-32	0.314036	5.90591e-27
chr10	86163984	86164864	1.57632e-32	0.41035	6.02671e-27
chr2	20224901	20226229	1.62751e-32	0.343083	6.22241e-27
chr16	2911402	2912554	1.64216e-32	0.288059	6.27843e-27
chr2	236972273	236973293	1.70159e-32	0.25756	6.50565e-27
chr10	23354409	23355570	1.75969e-32	0.263604	6.72776e-27
chr17	41776941	41778213	1.796e-32	0.308793	6.86661e-27
chr11	72112042	72113019	1.87041e-32	0.390478	7.15108e-27
chr1	19877808	19878929	1.89025e-32	0.309414	7.22692e-27
chr16	29805183	29806757	1.92079e-32	0.316445	7.34371e-27
chr19	1904860	1905881	2.08211e-32	0.315859	7.96046e-27
chr2	20442856	20444238	2.14882e-32	0.291482	8.2155e-27
chr14	20461191	20462188	2.15238e-32	0.445219	8.22911e-27
chr15	78913856	78914877	2.22232e-32	0.256838	8.49652e-27
chr16	682864	685719	2.22539e-32	0.28817	8.50825e-27
chr17	59837235	59838215	2.24247e-32	0.401285	8.57358e-27
chr17	82687227	82688669	2.29791e-32	0.250934	8.78553e-27
chr20	10857145	10858069	2.34654e-32	0.271961	8.97144e-27
chr6	1608971	1610613	2.36325e-32	0.254592	9.03535e-27
chr9	130451529	130452462	2.36462e-32	0.427883	9.04056e-27
chr17	1713510	1716899	2.61597e-32	0.552829	1.00015e-26
chr22	46536354	46538137	2.76588e-32	0.260588	1.05747e-26
chr11	207002	207965	2.82255e-32	0.301611	1.07914e-26
chr9	134067082	134068787	2.86315e-32	0.321617	1.09466e-26
chr15	26805962	26807050	2.90393e-32	0.257262	1.11025e-26
chr17	7833288	7834431	3.0287e-32	0.272896	1.15795e-26
chr11	67401051	67402332	3.1044e-32	0.319358	1.1869e-26
chr17	50867296	50868155	3.1333e-32	0.352908	1.19795e-26
chr6	12010945	12012432	3.24409e-32	0.354632	1.2403e-26
chr3	4978166	4979729	3.29205e-32	0.39018	1.25864e-26
chr2	207163130	207164747	3.32966e-32	0.291658	1.27302e-26
chr1	27914188	27915276	3.37496e-32	0.323186	1.29034e-26
chr22	17570616	17571582	3.37962e-32	0.261933	1.29212e-26
chr12	57766132	57767531	3.48674e-32	0.318428	1.33307e-26
chr5	6712707	6714537	3.50381e-32	0.303746	1.3396e-26
chr3	49411351	49412651	3.5219e-32	0.394146	1.34652e-26
chr9	132943847	132945327	3.54494e-32	0.25649	1.35533e-26
chr8	118867725	118868649	3.55894e-32	0.297843	1.36068e-26
chr3	126475180	126476455	3.73385e-32	0.323656	1.42755e-26
chr17	7614166	7615553	3.73868e-32	0.419296	1.4294e-26
chr2	241354362	241355632	3.77342e-32	0.2813	1.44268e-26
chr15	38251465	38252454	3.91399e-32	0.283069	1.49642e-26
chr6	39261526	39262409	4.06585e-32	0.267537	1.55448e-26
chr15	69305236	69306178	4.10232e-32	0.313382	1.56843e-26
chr1	153742080	153743215	4.12725e-32	0.264012	1.57796e-26
chr1	45686372	45687488	4.33821e-32	0.420704	1.65862e-26
chr15	68277350	68278442	4.42474e-32	0.296504	1.6917e-26
chr6	34696305	34697363	4.63076e-32	0.274962	1.77047e-26
chr1	46132385	46133405	4.64241e-32	0.435623	1.77492e-26
chr16	4593376	4595610	4.72393e-32	0.3394	1.80609e-26
chr16	31459042	31460181	4.78109e-32	0.391396	1.82794e-26
chr11	64580501	64581531	4.78749e-32	0.346861	1.83039e-26
chr1	36149149	36150041	4.84703e-32	0.331374	1.85315e-26
chr6	47200430	47201420	4.89199e-32	0.263233	1.87034e-26
chr12	7018263	7019207	4.95181e-32	0.396025	1.89321e-26
chr15	41283449	41284401	5.02877e-32	0.312328	1.92263e-26
chr16	89488774	89491296	5.23415e-32	0.444225	2.00116e-26
chr1	230157648	230159516	5.55655e-32	0.266311	2.12442e-26
chr8	143596981	143598145	5.63027e-32	0.323951	2.1526e-26
chr12	10214533	10215633	5.80072e-32	0.309239	2.21777e-26
chr5	10288540	10289457	5.83945e-32	0.35388	2.23258e-26
chr20	23361519	23362870	5.96988e-32	0.394384	2.28245e-26
chr16	71858367	71859341	6.02065e-32	0.307469	2.30186e-26
chr14	68978582	68979921	6.19937e-32	0.266036	2.37019e-26
chr19	54448724	54449843	6.24795e-32	0.273724	2.38876e-26
chr20	36460776	36462035	6.52092e-32	0.303602	2.49313e-26
chr6	89145701	89146686	6.59257e-32	0.26227	2.52052e-26
chr17	50904329	50905359	6.74897e-32	0.349757	2.58031e-26
chr7	139339978	139340939	6.77672e-32	0.37288	2.59092e-26
chr17	2336026	2338400	6.79889e-32	0.286105	2.5994e-26
chr17	42796971	42798017	6.89803e-32	0.251907	2.6373e-26
chr19	2627100	2628094	6.90079e-32	0.299981	2.63836e-26
chr4	128573537	128574446	7.08597e-32	0.360708	2.70916e-26
chr1	1231632	1233656	7.16652e-32	0.317471	2.73995e-26
chr19	14116748	14118670	7.73119e-32	0.425873	2.95584e-26
chr7	95608471	95609421	8.20031e-32	0.384407	3.1352e-26
chr11	16992961	16994059	8.28092e-32	0.300278	3.16602e-26
chr7	197190	198214	8.37476e-32	0.306359	3.2019e-26
chr15	74994939	74996057	8.66909e-32	0.255913	3.31443e-26
chr17	7403374	7405759	8.76191e-32	0.438341	3.34991e-26
chr19	12890534	12891463	8.76192e-32	0.416247	3.34992e-26
chr20	62937522	62938627	8.87291e-32	0.25974	3.39235e-26
chr16	3023342	3024654	9.26653e-32	0.294123	3.54285e-26
chr12	15187838	15188965	9.49018e-32	0.293107	3.62835e-26
chr4	2963005	2964388	9.67624e-32	0.29749	3.69949e-26
chr7	148912	149854	9.69839e-32	0.360714	3.70796e-26
chr6	25875311	25876900	9.84374e-32	0.285105	3.76353e-26
chr14	77007622	77008632	1.01539e-31	0.307442	3.88213e-26
chr17	49707736	49708688	1.04272e-31	0.306986	3.9866e-26
chr1	23958879	23960223	1.06026e-31	0.327061	4.05365e-26
chr8	65981645	65982763	1.06467e-31	0.282182	4.07051e-26
chr16	87391400	87393142	1.11634e-31	0.293422	4.26807e-26
chr18	24231653	24232701	1.12027e-31	0.252396	4.28309e-26
chr19	49118530	49119910	1.12774e-31	0.349621	4.31166e-26
chr10	3860711	3862502	1.12804e-31	0.259829	4.31281e-26
chr12	133036864	133038063	1.13061e-31	0.259332	4.32261e-26
chr5	95961501	95962494	1.13415e-31	0.475074	4.33615e-26
chr10	70815617	70816862	1.15421e-31	0.307453	4.41287e-26
chr8	125641160	125642278	1.15692e-31	0.419354	4.42321e-26
chr16	30697753	30699729	1.16101e-31	0.379796	4.43884e-26
chr6	136647188	136648204	1.16142e-31	0.298633	4.44041e-26
chr16	49484135	49485164	1.16898e-31	0.296197	4.46932e-26
chr4	3709994	3711190	1.19524e-31	0.341939	4.56971e-26
chr10	68526948	68528504	1.30378e-31	0.295085	4.98471e-26
chr14	63672447	63673319	1.34228e-31	0.2674	5.13191e-26
chr12	53005444	53007078	1.38763e-31	0.337141	5.3053e-26
chr19	1239663	1242937	1.40088e-31	0.357346	5.35595e-26
chr1	28552540	28553447	1.46465e-31	0.275773	5.59974e-26
chr3	49469693	49470772	1.50197e-31	0.405601	5.74244e-26
chr6	162388982	162390043	1.51318e-31	0.336341	5.78531e-26
chr5	139845789	139847446	1.60418e-31	0.262361	6.13322e-26
chr6	37169217	37170565	1.63824e-31	0.363759	6.26343e-26
chr16	1826013	1827487	1.67135e-31	0.300075	6.39002e-26
chr11	68297454	68298663	1.73436e-31	0.29846	6.63091e-26
chr17	81860383	81861339	1.74018e-31	0.44127	6.65319e-26
chr16	1610266	1612882	1.76971e-31	0.428999	6.76609e-26
chr7	102748379	102749395	1.8062e-31	0.372962	6.90559e-26
chr6	43013288	43014691	1.84309e-31	0.377645	7.04662e-26
chr16	67846326	67847887	1.85459e-31	0.319658	7.0906e-26
chr1	31937177	31938971	1.85782e-31	0.329617	7.10297e-26
chr9	130450001	130450975	1.89092e-31	0.360079	7.22951e-26
chr5	132293215	132294609	1.94575e-31	0.423234	7.43911e-26
chr3	48465348	48466451	1.97027e-31	0.322246	7.53287e-26
chr19	29811221	29812897	1.97982e-31	0.298443	7.56937e-26
chr1	173190108	173191109	2.01974e-31	0.27673	7.72202e-26
chr1	150567908	150568827	2.05728e-31	0.318994	7.86555e-26
chr10	75111070	75111983	2.07155e-31	0.281954	7.9201e-26
chr8	38527789	38528730	2.09356e-31	0.288108	8.00426e-26
chr19	45717011	45718427	2.13184e-31	0.366936	8.1506e-26
chr11	72080101	72082622	2.16242e-31	0.365208	8.26751e-26
chr12	132887043	132888213	2.21118e-31	0.310846	8.45392e-26
chr19	12791028	12791911	2.28085e-31	0.304086	8.72032e-26
chr16	1964278	1965641	2.38075e-31	0.304145	9.10227e-26
chr5	173887617	173888575	2.40686e-31	0.459405	9.20208e-26
chr1	21537300	21538273	2.50218e-31	0.269824	9.56649e-26
chr17	59154959	59155904	2.61349e-31	0.446733	9.99209e-26
chr6	142945744	142946907	2.63143e-31	0.283082	1.00607e-25
chr11	119360918	119361905	2.63861e-31	0.275328	1.00881e-25
chr9	136790619	136791548	2.64144e-31	0.485111	1.00989e-25
chr1	156152439	156153363	2.75996e-31	0.264766	1.05521e-25
chr5	62412222	62413155	2.78213e-31	0.255674	1.06368e-25
chr14	100237952	100239547	2.79685e-31	0.382519	1.06931e-25
chr19	12736630	12737671	2.80495e-31	0.410077	1.07241e-25
chr19	14080781	14082023	2.86966e-31	0.380958	1.09715e-25
chr19	8513517	8514495	2.87512e-31	0.280077	1.09924e-25
chr1	202034461	202035427	2.90549e-31	0.274594	1.11085e-25
chr14	68792801	68793926	2.91286e-31	0.316688	1.11367e-25
chr19	44741615	44742587	2.93016e-31	0.323632	1.12028e-25
chr14	21269193	21270150	2.96105e-31	0.424159	1.13209e-25
chr5	95849901	95851074	3.01379e-31	0.255611	1.15225e-25
chr18	9136173	9137792	3.24025e-31	0.370195	1.23884e-25
chr2	19855223	19856394	3.29124e-31	0.269069	1.25833e-25
chr17	40448319	40449559	3.32917e-31	0.322794	1.27283e-25
chr15	98734100	98735061	3.36368e-31	0.281357	1.28603e-25
chr21	41766573	41767622	3.54882e-31	0.275952	1.35681e-25
chr7	27143234	27144349	3.66906e-31	0.270004	1.40278e-25
chr1	206202715	206203625	3.81039e-31	0.29269	1.45682e-25
chr17	74442535	74443600	3.82419e-31	0.334827	1.46209e-25
chr19	2578853	2579820	3.87046e-31	0.325956	1.47978e-25
chr2	99335924	99336823	3.95737e-31	0.327432	1.51301e-25
chr6	160254486	160255476	4.00008e-31	0.393948	1.52934e-25
chr14	69637287	69638392	4.09989e-31	0.321209	1.5675e-25
chr17	7583354	7584351	4.15057e-31	0.292959	1.58687e-25
chr20	35771597	35772567	4.17888e-31	0.333547	1.5977e-25
chr1	43969263	43970513	4.28845e-31	0.275823	1.63959e-25
chr14	67599712	67600829	4.31328e-31	0.252585	1.64908e-25
chr15	73051699	73053818	4.43392e-31	0.358548	1.69521e-25
chr7	75527556	75528687	4.44194e-31	0.294155	1.69827e-25
chr4	38385007	38386290	4.4891e-31	0.286492	1.71631e-25
chr1	43358383	43359683	4.51698e-31	0.29484	1.72697e-25
chr20	62069439	62070519	4.56332e-31	0.394211	1.74468e-25
chr19	11434883	11435839	4.87156e-31	0.455375	1.86253e-25
chr9	137254752	137256093	4.95098e-31	0.258582	1.89289e-25
chr9	72364790	72365858	5.00185e-31	0.366744	1.91234e-25
chr9	137604314	137605936	5.18087e-31	0.356859	1.98079e-25
chr17	4913661	4914796	5.21211e-31	0.267063	1.99273e-25
chr19	42217308	42219186	5.36341e-31	0.291884	2.05058e-25
chr14	77039936	77040957	5.58116e-31	0.277186	2.13383e-25
chr2	121197065	121198222	5.6709e-31	0.326884	2.16814e-25
chr16	29973014	29974391	5.78566e-31	0.351728	2.21201e-25
chr22	36481409	36482925	6.16003e-31	0.284646	2.35515e-25
chr1	41152290	41153312	6.38739e-31	0.254729	2.44207e-25
chr17	1604654	1606220	6.41611e-31	0.263385	2.45305e-25
chr13	51583700	51584676	6.45246e-31	0.521184	2.46695e-25
chr2	218405991	218406946	6.53628e-31	0.349322	2.499e-25
chr6	170553786	170554786	6.76643e-31	0.296387	2.58699e-25
chr19	18108835	18111564	6.8762e-31	0.308041	2.62896e-25
chr19	57279705	57280668	6.88373e-31	0.261983	2.63184e-25
chr19	8366893	8368172	7.00795e-31	0.256757	2.67933e-25
chr22	37500993	37502260	7.08734e-31	0.352976	2.70968e-25
chr12	53675702	53676655	7.15577e-31	0.335264	2.73584e-25
chr21	36059783	36060919	7.25446e-31	0.264144	2.77358e-25
chr9	127802442	127803458	7.3509e-31	0.269515	2.81045e-25
chr11	62709118	62710079	7.81949e-31	0.2877	2.9896e-25
chr19	49486358	49488158	8.00587e-31	0.34429	3.06086e-25
chr11	58577952	58578665	8.10479e-31	0.313674	3.09868e-25
chr15	56886812	56887754	8.28625e-31	0.350312	3.16806e-25
chr17	11182143	11183266	8.4734e-31	0.292218	3.23961e-25
chr11	95789309	95790620	8.9074e-31	0.387336	3.40554e-25
chr19	36972840	36973985	9.06636e-31	0.264962	3.46632e-25
chr9	34328958	34329906	9.10482e-31	0.396047	3.48102e-25
chr22	20495326	20497351	9.13692e-31	0.29471	3.49329e-25
chr3	50298532	50300017	9.25884e-31	0.44276	3.5399e-25
chr12	121686265	121687851	9.58123e-31	0.289484	3.66316e-25
chr1	244862714	244863900	9.90449e-31	0.288744	3.78676e-25
chr19	17266799	17267746	9.93371e-31	0.335002	3.79793e-25
chr10	49079849	49082552	1.00337e-30	0.285488	3.83615e-25
chr5	138575169	138576351	1.00477e-30	0.32609	3.84151e-25
chr19	16659689	16660744	1.01053e-30	0.343472	3.86352e-25
chr11	73779116	73780070	1.05516e-30	0.3463	4.03414e-25
chr7	106111701	106112820	1.06563e-30	0.321648	4.0742e-25
chr17	42893947	42894937	1.09091e-30	0.252225	4.17085e-25
chr12	57520155	57521107	1.09573e-30	0.349429	4.18925e-25
chr19	42242045	42243460	1.11098e-30	0.484399	4.24758e-25
chr11	71928388	71929306	1.11681e-30	0.293164	4.26986e-25
chr19	49495680	49496691	1.13103e-30	0.414329	4.32423e-25
chr1	234599647	234600640	1.13945e-30	0.304597	4.35644e-25
chr19	8525372	8526266	1.16245e-30	0.350936	4.44436e-25
chr11	62880395	62882012	1.17658e-30	0.347251	4.49839e-25
chr10	117736290	117737262	1.19682e-30	0.256435	4.57575e-25
chr17	42676504	42677584	1.19738e-30	0.332411	4.57792e-25
chr19	10960353	10961619	1.20668e-30	0.284242	4.61346e-25
chr17	19720479	19721466	1.24478e-30	0.327355	4.75912e-25
chr5	176337524	176338562	1.25206e-30	0.269625	4.78698e-25
chr17	3003885	3004835	1.2612e-30	0.262748	4.82192e-25
chr19	40348068	40349096	1.46035e-30	0.298129	5.58332e-25
chr2	96760336	96761277	1.46172e-30	0.315765	5.58853e-25
chr16	21260594	21261649	1.47148e-30	0.282548	5.62587e-25
chr2	31083132	31084193	1.48083e-30	0.383574	5.66163e-25
chr4	10006114	10007429	1.49603e-30	0.333854	5.71971e-25
chr8	144326023	144327435	1.49873e-30	0.320727	5.73004e-25
chr17	49788303	49789527	1.51839e-30	0.449266	5.80522e-25
chr19	58557924	58559920	1.53929e-30	0.379127	5.88513e-25
chr19	9785302	9786390	1.66472e-30	0.354685	6.36468e-25
chr2	207529320	207530694	1.67737e-30	0.410973	6.41305e-25
chr17	68385940	68386970	1.69706e-30	0.294875	6.48833e-25
chr4	10018218	10019544	1.77394e-30	0.358593	6.78226e-25
chr19	2095247	2097159	1.83425e-30	0.449668	7.01284e-25
chr16	4313373	4314512	1.83604e-30	0.260467	7.01968e-25
chr11	74018213	74019139	1.95658e-30	0.270285	7.48052e-25
chr20	36572981	36574305	1.99222e-30	0.274603	7.6168e-25
chr22	33539759	33540825	2.00683e-30	0.338136	7.67266e-25
chr1	54272869	54273858	2.02552e-30	0.364969	7.7441e-25
chr15	74614092	74616398	2.02592e-30	0.344806	7.74562e-25
chr11	67482605	67483644	2.03943e-30	0.301947	7.7973e-25
chr1	150579053	150580188	2.08475e-30	0.319788	7.97058e-25
chr16	87950716	87953299	2.09246e-30	0.441218	8.00004e-25
chr9	95510521	95511429	2.13188e-30	0.332521	8.15074e-25
chr19	15379365	15380643	2.15689e-30	0.355094	8.24635e-25
chr6	148421809	148422772	2.21432e-30	0.250231	8.46596e-25
chr19	10764053	10765142	2.28055e-30	0.335729	8.71915e-25
chr8	100473598	100474557	2.32057e-30	0.329957	8.87216e-25
chr7	5423457	5424496	2.34235e-30	0.281442	8.95542e-25
chr11	118917422	118918674	2.4621e-30	0.386697	9.41328e-25
chr9	136848297	136849954	2.50336e-30	0.360022	9.57102e-25
chr12	109110747	109111705	2.5112e-30	0.309564	9.60101e-25
chr17	42311360	42312071	2.5499e-30	0.251608	9.74894e-25
chr17	40451040	40453053	2.6128e-30	0.285346	9.98943e-25
chr2	20505894	20506908	2.68533e-30	0.281677	1.02667e-24
chr12	8242790	8243996	2.71335e-30	0.470973	1.03739e-24
chr19	58543525	58544827	2.75117e-30	0.37441	1.05185e-24
chr12	53046749	53047841	2.79811e-30	0.315885	1.06979e-24
chr1	22052102	22053974	2.8408e-30	0.294008	1.08611e-24
chr3	187745152	187746090	2.87802e-30	0.302536	1.10034e-24
chr9	109118049	109118928	2.88763e-30	0.290702	1.10402e-24
chr19	43754390	43755371	2.89911e-30	0.300602	1.10841e-24
chr10	124700712	124702246	2.92547e-30	0.275201	1.11849e-24
chr15	50686396	50687312	2.93724e-30	0.279106	1.12299e-24
chr1	153670577	153671628	2.93998e-30	0.325561	1.12403e-24
chr11	133052355	133053331	2.9967e-30	0.273726	1.14572e-24
chr9	122904921	122906000	2.99705e-30	0.308564	1.14585e-24
chr2	9555447	9556509	3.11386e-30	0.325874	1.19051e-24
chr14	101947753	101948694	3.22259e-30	0.369663	1.23208e-24
chr5	177425839	177427574	3.27958e-30	0.444672	1.25387e-24
chr9	127396352	127398611	3.34998e-30	0.454807	1.28079e-24
chr15	98907627	98908706	3.37416e-30	0.355075	1.29003e-24
chr12	57779490	57780488	3.55066e-30	0.37608	1.35751e-24
chr11	842161	845253	3.56174e-30	0.357296	1.36175e-24
chr17	48107129	48108104	3.58398e-30	0.297621	1.37025e-24
chr1	6273097	6274268	3.59285e-30	0.255537	1.37364e-24
chr9	122940476	122941469	3.6401e-30	0.288206	1.39171e-24
chr7	2402684	2404400	3.64712e-30	0.294128	1.39439e-24
chr15	67064935	67066230	3.72617e-30	0.364013	1.42461e-24
chr1	15885999	15886920	3.87102e-30	0.274028	1.47999e-24
chr14	61694893	61695812	3.99866e-30	0.351942	1.52879e-24
chr22	38700397	38701517	4.05171e-30	0.33045	1.54908e-24
chr17	82696686	82699498	4.0849e-30	0.401127	1.56177e-24
chr15	58987399	58988410	4.10743e-30	0.251809	1.57038e-24
chr18	11980649	11981646	4.1745e-30	0.480145	1.59602e-24
chr4	112636748	112637694	4.27222e-30	0.359431	1.63339e-24
chr1	161132208	161133283	4.27754e-30	0.334323	1.63542e-24
chr19	5719699	5720892	4.35243e-30	0.357709	1.66405e-24
chr19	10380228	10381168	4.41335e-30	0.325662	1.68734e-24
chr19	3434780	3435701	4.44357e-30	0.289557	1.6989e-24
chr20	49218663	49219821	4.45557e-30	0.25279	1.70348e-24
chr6	41072212	41073431	4.58179e-30	0.46943	1.75174e-24
chr11	64283910	64286723	4.77563e-30	0.364382	1.82585e-24
chr22	20079624	20080764	4.86473e-30	0.329386	1.85992e-24
chr17	16380454	16381432	4.91763e-30	0.28357	1.88014e-24
chr10	120580530	120581477	4.93642e-30	0.297704	1.88733e-24
chr20	59031967	59032923	5.19218e-30	0.311315	1.98511e-24
chr19	12139791	12140781	5.34636e-30	0.29045	2.04406e-24
chr16	16149911	16151029	5.40899e-30	0.336562	2.068e-24
chr7	74656940	74659056	5.5483e-30	0.421144	2.12126e-24
chr19	56140445	56141707	5.6312e-30	0.441792	2.15296e-24
chr8	22383354	22384366	5.63781e-30	0.351819	2.15549e-24
chr11	64916854	64917832	5.78781e-30	0.347974	2.21284e-24
chr1	154974153	154975161	5.84278e-30	0.396856	2.23385e-24
chr6	2999173	3000237	5.87725e-30	0.370752	2.24703e-24
chr11	3854799	3855870	5.95526e-30	0.298868	2.27686e-24
chr6	166998696	167000091	6.03156e-30	0.328495	2.30603e-24
chr9	129110334	129111512	6.03372e-30	0.448926	2.30685e-24
chr11	77472730	77474723	6.17257e-30	0.283853	2.35994e-24
chr7	4744604	4745616	6.23948e-30	0.270897	2.38552e-24
chr1	232629701	232630697	6.2596e-30	0.271506	2.39322e-24
chr12	131949349	131950489	6.31471e-30	0.264608	2.41429e-24
chr1	39408224	39409618	6.43602e-30	0.339616	2.46066e-24
chr15	63504006	63506151	6.55184e-30	0.336842	2.50495e-24
chr22	36528825	36529815	6.61011e-30	0.313412	2.52722e-24
chr8	102806050	102808105	6.63519e-30	0.368813	2.53681e-24
chr10	71835625	71836786	7.181e-30	0.278321	2.74549e-24
chr17	5485964	5487007	7.22703e-30	0.340101	2.76309e-24
chr22	40950785	40951910	7.27812e-30	0.405758	2.78262e-24
chr16	1419647	1421398	7.36025e-30	0.268517	2.81402e-24
chr16	30657760	30658916	7.47374e-30	0.507373	2.85741e-24
chr19	40798480	40799925	7.59219e-30	0.355433	2.9027e-24
chr2	158131716	158132706	7.68574e-30	0.403673	2.93847e-24
chr1	21345097	21346372	7.96906e-30	0.316313	3.04679e-24
chr5	59519061	59520024	7.96962e-30	0.279705	3.047e-24
chr15	27324537	27325727	8.09907e-30	0.274582	3.09649e-24
chr16	1958003	1960577	8.25226e-30	0.279403	3.15506e-24
chr5	163459873	163460795	8.25688e-30	0.328702	3.15683e-24
chr3	186413519	186414524	8.54143e-30	0.303985	3.26562e-24
chr11	62646229	62647178	8.66693e-30	0.292446	3.3136e-24
chr6	43916857	43918063	8.69534e-30	0.340874	3.32446e-24
chr17	75876986	75879510	8.93503e-30	0.273745	3.4161e-24
chr2	24076095	24077446	9.15974e-30	0.420059	3.50202e-24
chr19	14061622	14062626	9.24086e-30	0.297254	3.53303e-24
chr11	72222946	72223945	9.72887e-30	0.313037	3.71961e-24
chr3	194141163	194142230	9.82806e-30	0.279311	3.75753e-24
chr19	48468671	48469601	9.91609e-30	0.418765	3.79119e-24
chr19	36331309	36332304	9.93241e-30	0.311336	3.79743e-24
chr8	54101390	54102441	1.00548e-29	0.287465	3.84421e-24
chr6	12008570	12009525	1.02158e-29	0.277554	3.90579e-24
chr16	89700879	89702437	1.05699e-29	0.393682	4.04115e-24
chr9	127224186	127226053	1.06992e-29	0.314532	4.0906e-24
chr20	19885758	19887395	1.10657e-29	0.253505	4.23073e-24
chr8	144508030	144511388	1.13031e-29	0.31653	4.3215e-24
chr22	42090428	42091357	1.16852e-29	0.345365	4.46757e-24
chr19	1651558	1653780	1.17529e-29	0.348203	4.49346e-24
chr16	2882459	2883547	1.20604e-29	0.385519	4.61101e-24
chr9	97632972	97633981	1.22447e-29	0.371887	4.68147e-24
chr8	95174319	95175262	1.23498e-29	0.321995	4.72165e-24
chr1	164589926	164590827	1.23779e-29	0.253603	4.7324e-24
chr6	150175070	150177078	1.24285e-29	0.353941	4.75175e-24
chr11	47766850	47767928	1.32142e-29	0.385578	5.05216e-24
chr19	49084835	49085774	1.32505e-29	0.27876	5.06601e-24
chr19	36013890	36014836	1.32547e-29	0.303743	5.06765e-24
chr19	47112883	47113737	1.33109e-29	0.341092	5.08911e-24
chr2	164710156	164712141	1.33737e-29	0.270754	5.11314e-24
chr8	12753715	12754666	1.36104e-29	0.282609	5.20361e-24
chr5	134445615	134447931	1.42666e-29	0.260998	5.45449e-24
chr7	100538568	100539781	1.44898e-29	0.410917	5.53985e-24
chr19	17305211	17306217	1.47476e-29	0.367074	5.63841e-24
chr1	6199113	6200158	1.50765e-29	0.289334	5.76415e-24
chr19	38899294	38900389	1.52423e-29	0.381758	5.82754e-24
chr9	112731601	112732590	1.52647e-29	0.287381	5.83612e-24
chr8	140464171	140465161	1.52737e-29	0.360404	5.83956e-24
chr10	11611142	11612157	1.5308e-29	0.295632	5.85268e-24
chr19	5880121	5881129	1.58797e-29	0.39244	6.07122e-24
chr16	1829886	1830892	1.6348e-29	0.286864	6.25028e-24
chr15	31396845	31397862	1.63481e-29	0.258843	6.25031e-24
chr8	25458185	25459164	1.64757e-29	0.506814	6.29912e-24
chr20	44210290	44211378	1.66412e-29	0.296851	6.36237e-24
chr9	137788693	137789857	1.67431e-29	0.267579	6.40134e-24
chr19	42283452	42284853	1.68539e-29	0.359619	6.4437e-24
chr9	113275081	113276025	1.74097e-29	0.302515	6.65619e-24
chr7	101856459	101857584	1.76391e-29	0.345408	6.74389e-24
chr1	25905002	25907064	1.79543e-29	0.302254	6.8644e-24
chr11	65117256	65118517	1.84526e-29	0.33335	7.05492e-24
chr7	6373990	6375095	1.89206e-29	0.27294	7.23388e-24
chr8	22999100	23000067	1.89392e-29	0.251902	7.24098e-24
chr18	6370724	6371681	1.89739e-29	0.379785	7.25424e-24
chr19	14495629	14496768	1.99606e-29	0.343927	7.63149e-24
chr6	89037060	89038111	2.03567e-29	0.313657	7.78292e-24
chr17	42017054	42018082	2.05575e-29	0.279924	7.85969e-24
chr6	12343310	12344308	2.06629e-29	0.286131	7.89999e-24
chr19	3970504	3971998	2.07497e-29	0.303867	7.93317e-24
chr19	1354293	1355861	2.1242e-29	0.263451	8.12138e-24
chr19	15418677	15419614	2.14098e-29	0.332322	8.18553e-24
chr5	157290970	157291954	2.19069e-29	0.26252	8.3756e-24
chr19	7903004	7905142	2.19792e-29	0.377314	8.40323e-24
chr7	155807748	155810970	2.21554e-29	0.366545	8.47061e-24
chr11	68029200	68031032	2.30953e-29	0.318697	8.82997e-24
chr17	7251352	7252690	2.33806e-29	0.348486	8.93903e-24
chr17	41918450	41919599	2.41791e-29	0.322579	9.24433e-24
chr6	15248124	15249284	2.44441e-29	0.294056	9.34564e-24
chr6	73653654	73654700	2.51102e-29	0.401251	9.60029e-24
chr2	217953041	217954031	2.52144e-29	0.331559	9.64013e-24
chr1	2390982	2392543	2.52716e-29	0.324989	9.66201e-24
chr12	122526545	122527492	2.5812e-29	0.354817	9.86861e-24
chr5	73812909	73813828	2.6447e-29	0.337642	1.01114e-23
chr19	14418960	14419889	2.73262e-29	0.270968	1.04475e-23
chr10	80453616	80454576	2.74766e-29	0.322774	1.0505e-23
chr19	37317332	37318333	2.81419e-29	0.30174	1.07594e-23
chr7	129102261	129103235	2.8289e-29	0.31796	1.08157e-23
chr16	30521843	30522857	2.83808e-29	0.296208	1.08508e-23
chr8	134831664	134832982	2.84955e-29	0.398916	1.08946e-23
chr16	15055705	15057087	2.86603e-29	0.328651	1.09576e-23
chr1	201396528	201397572	2.87321e-29	0.296683	1.09851e-23
chr11	506631	507943	2.88868e-29	0.329322	1.10442e-23
chr3	188468491	188469849	2.91807e-29	0.340167	1.11566e-23
chr2	10405144	10406096	3.04378e-29	0.262648	1.16372e-23
chr13	44917630	44918711	3.04614e-29	0.372222	1.16462e-23
chr17	57902913	57903859	3.16578e-29	0.265797	1.21036e-23
chr17	1729959	1731629	3.20227e-29	0.252351	1.22431e-23
chr10	86163169	86163968	3.21841e-29	0.250446	1.23049e-23
chr11	119370301	119371282	3.29775e-29	0.33057	1.26082e-23
chr19	45730341	45732022	3.41254e-29	0.26484	1.30471e-23
chr17	42154619	42155752	3.57683e-29	0.308915	1.36752e-23
chr19	58380425	58381547	3.66041e-29	0.390991	1.39947e-23
chr20	50730782	50732134	3.6801e-29	0.443448	1.407e-23
chr19	58498367	58499908	3.74214e-29	0.32788	1.43072e-23
chr22	39319271	39320192	3.87776e-29	0.287097	1.48257e-23
chr1	28321877	28322831	3.88059e-29	0.341968	1.48365e-23
chr4	145180240	145181165	3.88192e-29	0.342124	1.48416e-23
chr4	23930645	23931566	3.98654e-29	0.2663	1.52416e-23
chr17	4475797	4478298	4.09309e-29	0.277134	1.5649e-23
chr19	7534927	7536895	4.10591e-29	0.273314	1.5698e-23
chr19	9818849	9819905	4.11223e-29	0.48185	1.57222e-23
chr19	37077835	37078801	4.11897e-29	0.276246	1.57479e-23
chr1	1940855	1941866	4.16202e-29	0.251998	1.59125e-23
chr11	449144	451734	4.24564e-29	0.27553	1.62322e-23
chr5	180809929	180810845	4.26202e-29	0.305103	1.62949e-23
chr10	119650862	119653024	4.26482e-29	0.299224	1.63056e-23
chr16	2537239	2538392	4.37158e-29	0.326238	1.67137e-23
chr1	54764199	54765178	4.42543e-29	0.340521	1.69196e-23
chr19	48618873	48619842	4.43634e-29	0.35088	1.69613e-23
chr8	60943456	60944545	4.5202e-29	0.255904	1.7282e-23
chr7	1459217	1460145	4.548e-29	0.386895	1.73882e-23
chr7	73521824	73522906	4.5698e-29	0.326755	1.74716e-23
chr19	11964545	11965708	4.6735e-29	0.271716	1.78681e-23
chr20	33810771	33811691	4.71554e-29	0.309747	1.80288e-23
chr16	55502604	55503569	4.82509e-29	0.308942	1.84476e-23
chr2	218269553	218270771	5.0831e-29	0.424954	1.94341e-23
chr19	19405081	19406536	5.21645e-29	0.306585	1.99439e-23
chr17	51112316	51113321	5.25667e-29	0.259357	2.00977e-23
chr14	76918629	76919609	5.31378e-29	0.309112	2.0316e-23
chr8	37762137	37763033	5.31579e-29	0.277515	2.03237e-23
chr12	120528623	120529594	5.31677e-29	0.252623	2.03275e-23
chr22	41832427	41833485	5.32898e-29	0.36111	2.03741e-23
chr5	95856981	95857909	5.42003e-29	0.288591	2.07222e-23
chr19	4454841	4459069	5.47274e-29	0.312414	2.09238e-23
chr17	81832732	81834031	5.55208e-29	0.253663	2.12271e-23
chr1	42938845	42940142	5.68733e-29	0.266358	2.17442e-23
chr3	186782984	186784607	5.82941e-29	0.298712	2.22874e-23
chr6	33711159	33712205	5.86196e-29	0.252182	2.24118e-23
chr6	56399301	56400708	5.92965e-29	0.254603	2.26706e-23
chr12	751993	753346	5.9927e-29	0.303509	2.29117e-23
chr16	30633482	30634892	6.51945e-29	0.306854	2.49256e-23
chr19	55476066	55477101	6.65203e-29	0.310348	2.54325e-23
chr7	26375780	26377569	6.67476e-29	0.254229	2.55194e-23
chr4	1289195	1290341	6.70538e-29	0.285364	2.56365e-23
chr19	34358964	34359920	6.80707e-29	0.268753	2.60253e-23
chr1	153727432	153728353	6.89057e-29	0.337269	2.63445e-23
chr8	143899055	143900337	6.93521e-29	0.270139	2.65152e-23
chr13	45781323	45782289	7.05415e-29	0.273314	2.69699e-23
chr17	81082630	81083757	7.09276e-29	0.282996	2.71175e-23
chr1	201405095	201405947	7.36225e-29	0.258057	2.81479e-23
chr3	50235521	50236472	7.51355e-29	0.448389	2.87263e-23
chr15	98904381	98905472	7.68075e-29	0.27936	2.93656e-23
chr19	45091205	45092081	7.68878e-29	0.303053	2.93963e-23
chr16	30650071	30651138	7.70989e-29	0.361823	2.9477e-23
chr14	95339978	95340941	7.76195e-29	0.285995	2.9676e-23
chr6	118893555	118894429	7.91268e-29	0.3107	3.02523e-23
chr10	63711987	63712905	7.9129e-29	0.298308	3.02532e-23
chr11	66957914	66959038	8.05971e-29	0.415893	3.08145e-23
chr1	160098435	160099486	8.08499e-29	0.3468	3.09111e-23
chr17	8382931	8383908	8.22217e-29	0.293693	3.14356e-23
chr4	184805267	184806187	8.23665e-29	0.313589	3.14909e-23
chr7	100874587	100875638	8.28226e-29	0.260039	3.16653e-23
chr8	133349931	133351007	8.44198e-29	0.32911	3.2276e-23
chr1	26695189	26696221	8.46079e-29	0.313074	3.23479e-23
chr15	55407848	55408814	8.92769e-29	0.312187	3.4133e-23
chr7	44581817	44583087	9.18007e-29	0.35892	3.50979e-23
chr19	9791468	9793016	9.44181e-29	0.415586	3.60986e-23
chr1	169485585	169486507	9.61401e-29	0.376361	3.6757e-23
chr1	200738404	200739852	9.62288e-29	0.269409	3.67909e-23
chr8	143609053	143610186	1.0103e-28	0.343318	3.86265e-23
chr16	30571528	30572496	1.03032e-28	0.333317	3.93919e-23
chr6	156686856	156687794	1.0394e-28	0.321969	3.97392e-23
chr12	6765596	6767385	1.06201e-28	0.289669	4.06036e-23
chr16	75432988	75434180	1.09605e-28	0.271271	4.19051e-23
chr16	81532363	81533395	1.09765e-28	0.279002	4.1966e-23
chr2	44086921	44088086	1.11268e-28	0.254357	4.25407e-23
chr15	85330932	85331971	1.12992e-28	0.32967	4.32e-23
chr5	172770484	172771704	1.13858e-28	0.360237	4.35311e-23
chr11	67629771	67630972	1.20579e-28	0.430423	4.61004e-23
chr4	105473148	105474414	1.21476e-28	0.289004	4.64437e-23
chr22	30591659	30592758	1.31595e-28	0.277951	5.03124e-23
chr12	64998401	64999485	1.33766e-28	0.274781	5.11425e-23
chr15	74597991	74598933	1.34983e-28	0.273438	5.16078e-23
chr2	20128871	20130287	1.36523e-28	0.255765	5.21964e-23
chr9	128688583	128690998	1.40714e-28	0.337867	5.37989e-23
chr17	7571904	7573325	1.40878e-28	0.401987	5.38615e-23
chr9	83707650	83708619	1.42449e-28	0.250461	5.44619e-23
chr16	14300190	14303100	1.43889e-28	0.251534	5.50126e-23
chr2	44291198	44292167	1.44647e-28	0.334947	5.53025e-23
chr5	142874303	142875275	1.48611e-28	0.28748	5.68181e-23
chr1	153922229	153923591	1.48716e-28	0.366226	5.68582e-23
chr12	122974283	122975405	1.49643e-28	0.381675	5.72125e-23
chr11	63938229	63939403	1.52915e-28	0.365438	5.84634e-23
chr1	174999221	175000203	1.55607e-28	0.40953	5.94928e-23
chr4	7042667	7044157	1.56579e-28	0.361995	5.98644e-23
chr19	35747773	35749271	1.58639e-28	0.323837	6.06521e-23
chr19	49877200	49878234	1.60932e-28	0.453703	6.15286e-23
chr1	151070244	151071675	1.65601e-28	0.262724	6.33138e-23
chr17	48892108	48893072	1.66332e-28	0.444583	6.35933e-23
chr7	20329196	20330131	1.67906e-28	0.255859	6.41949e-23
chr7	130921125	130922112	1.68692e-28	0.334894	6.44955e-23
chr1	58783681	58784760	1.70153e-28	0.39305	6.50541e-23
chr12	53625776	53626739	1.70419e-28	0.424334	6.5156e-23
chr1	171485000	171485930	1.71337e-28	0.257984	6.55066e-23
chr20	63626439	63629026	1.72657e-28	0.296419	6.60116e-23
chr6	31806449	31807779	1.86526e-28	0.281916	7.1314e-23
chr1	9538923	9539960	1.90457e-28	0.313276	7.28167e-23
chr19	45178041	45178975	1.96726e-28	0.449141	7.52138e-23
chr1	8004662	8005677	1.9929e-28	0.277405	7.6194e-23
chr19	55407561	55408559	2.00182e-28	0.327125	7.65351e-23
chr2	27380044	27381423	2.01137e-28	0.262003	7.69001e-23
chr9	134164417	134165762	2.05581e-28	0.356324	7.85991e-23
chr9	135478657	135481272	2.09183e-28	0.28032	7.99762e-23
chr9	85940618	85941749	2.1172e-28	0.338646	8.09462e-23
chr19	47348711	47349694	2.12e-28	0.275676	8.10534e-23
chr19	5871705	5872950	2.1316e-28	0.275661	8.14968e-23
chr9	128067726	128068673	2.28393e-28	0.338505	8.7321e-23
chr10	114173859	114175066	2.33651e-28	0.403789	8.93312e-23
chr11	114170888	114171974	2.3423e-28	0.330667	8.95526e-23
chr15	66386323	66387364	2.34666e-28	0.301205	8.97191e-23
chr9	136624750	136626162	2.37621e-28	0.296763	9.08489e-23
chr16	667278	669425	2.40324e-28	0.252084	9.18824e-23
chr10	69685695	69686708	2.40777e-28	0.273967	9.20555e-23
chr19	51926632	51927655	2.41679e-28	0.311742	9.24003e-23
chr12	51951027	51952231	2.4965e-28	0.284385	9.54481e-23
chr1	8201867	8203794	2.60254e-28	0.411835	9.9502e-23
chr3	14472323	14474417	2.63389e-28	0.368531	1.00701e-22
chr12	12562315	12563273	2.67326e-28	0.329948	1.02206e-22
chr14	55026531	55027677	2.67332e-28	0.253386	1.02208e-22
chr17	79838914	79841692	2.71332e-28	0.292103	1.03737e-22
chr7	159015285	159016256	2.82123e-28	0.397651	1.07863e-22
chr9	134325711	134327205	2.82249e-28	0.313386	1.07912e-22
chr15	29670694	29671672	2.82911e-28	0.328737	1.08164e-22
chr12	48851739	48852705	2.88482e-28	0.291121	1.10294e-22
chr19	46850453	46851374	2.92573e-28	0.309755	1.11858e-22
chr10	32345874	32346740	2.9473e-28	0.27686	1.12683e-22
chr16	4615857	4616877	3.00941e-28	0.358867	1.15058e-22
chr11	575513	576660	3.04691e-28	0.338562	1.16491e-22
chr4	6783293	6784144	3.0662e-28	0.272023	1.17229e-22
chr17	73310513	73311576	3.07265e-28	0.29707	1.17476e-22
chr11	66677416	66678377	3.07675e-28	0.266556	1.17632e-22
chr15	63372021	63373319	3.08147e-28	0.253297	1.17813e-22
chr19	46600550	46601513	3.152e-28	0.409765	1.2051e-22
chr19	50510686	50512083	3.15652e-28	0.314495	1.20682e-22
chr1	53898923	53899915	3.24154e-28	0.294164	1.23933e-22
chr5	173762508	173763516	3.24684e-28	0.254646	1.24135e-22
chr17	75261045	75262285	3.3099e-28	0.270294	1.26546e-22
chr10	95457107	95458065	3.31849e-28	0.279881	1.26875e-22
chr19	45369802	45371141	3.3366e-28	0.286823	1.27567e-22
chr19	46660490	46661812	3.37426e-28	0.391957	1.29007e-22
chr11	62621522	62622559	3.38583e-28	0.335015	1.29449e-22
chr21	38912880	38913942	3.42516e-28	0.295034	1.30953e-22
chr1	154982783	154983711	3.49436e-28	0.27499	1.33599e-22
chr6	31739386	31740393	3.53981e-28	0.367386	1.35337e-22
chr17	7014255	7015284	3.57984e-28	0.345057	1.36867e-22
chr1	36385559	36386918	3.65283e-28	0.337507	1.39658e-22
chr19	36528040	36528969	3.72625e-28	0.328456	1.42464e-22
chr10	3784929	3785979	3.72668e-28	0.367456	1.42481e-22
chr12	15169198	15170213	3.7643e-28	0.260991	1.43919e-22
chr5	151252493	151253469	3.87763e-28	0.403891	1.48252e-22
chr19	2060871	2062050	3.91322e-28	0.32462	1.49613e-22
chr1	11796085	11797433	3.97666e-28	0.266952	1.52039e-22
chr8	144791784	144794627	4.0106e-28	0.310242	1.53336e-22
chr9	35071514	35073147	4.03209e-28	0.3664	1.54158e-22
chr19	55385231	55386170	4.13686e-28	0.346316	1.58163e-22
chr12	124517995	124519203	4.30965e-28	0.279821	1.6477e-22
chr19	1247510	1251222	4.37703e-28	0.472266	1.67346e-22
chr10	131981511	131982879	4.3943e-28	0.255886	1.68006e-22
chr1	28246841	28247788	4.47469e-28	0.368877	1.7108e-22
chr1	24642498	24643779	4.47745e-28	0.344605	1.71185e-22
chr1	37989618	37990967	4.47868e-28	0.26165	1.71232e-22
chr10	26860511	26861535	4.5626e-28	0.396781	1.74441e-22
chr5	171387202	171388256	4.5711e-28	0.329357	1.74766e-22
chr11	126062334	126063559	4.78076e-28	0.355077	1.82781e-22
chr19	2840838	2842278	4.94185e-28	0.320297	1.8894e-22
chr8	28075482	28076515	4.96544e-28	0.26457	1.89842e-22
chr17	15999230	16000318	5.239e-28	0.312169	2.00301e-22
chr16	87388006	87388957	5.27791e-28	0.301152	2.01789e-22
chr1	222617379	222618311	5.28496e-28	0.299697	2.02058e-22
chr1	38012094	38013111	5.38754e-28	0.291761	2.0598e-22
chr14	64696166	64697192	5.38854e-28	0.268529	2.06018e-22
chr15	85580079	85580966	5.44916e-28	0.269981	2.08336e-22
chr18	79924611	79925698	5.47815e-28	0.350474	2.09445e-22
chr2	99154500	99155443	5.55611e-28	0.265162	2.12425e-22
chr12	130871455	130872380	5.65589e-28	0.251156	2.1624e-22
chr3	129183499	129184420	5.69681e-28	0.275534	2.17804e-22
chr16	2047082	2048312	5.79516e-28	0.257477	2.21565e-22
chr19	34999022	35001807	5.83401e-28	0.252948	2.2305e-22
chr17	27964924	27965868	5.9021e-28	0.308293	2.25653e-22
chr16	71808607	71809636	5.96953e-28	0.283997	2.28231e-22
chr6	159789450	159790642	5.98143e-28	0.417279	2.28686e-22
chr16	90077013	90077929	6.02261e-28	0.334002	2.30261e-22
chr3	114902540	114903635	6.09898e-28	0.271826	2.33181e-22
chr14	103896323	103897890	6.14581e-28	0.329223	2.34971e-22
chr1	42816682	42817700	6.2092e-28	0.270678	2.37394e-22
chr2	74440095	74441111	6.32607e-28	0.280635	2.41863e-22
chr2	127387710	127388536	6.68543e-28	0.286823	2.55602e-22
chr2	158953738	158954809	6.76786e-28	0.260579	2.58754e-22
chr10	102151172	102152725	6.81153e-28	0.280298	2.60423e-22
chr15	65184797	65185923	6.87027e-28	0.312101	2.62669e-22
chr12	67268648	67269683	6.87939e-28	0.432567	2.63018e-22
chr11	62601123	62602451	6.91528e-28	0.344195	2.6439e-22
chr1	15200098	15201207	6.9886e-28	0.257689	2.67193e-22
chr11	65918738	65919868	6.9904e-28	0.35425	2.67262e-22
chr20	53593949	53594923	7.08504e-28	0.337467	2.7088e-22
chr5	140107292	140108336	7.14298e-28	0.324374	2.73095e-22
chr12	6662411	6663785	7.27042e-28	0.290219	2.77968e-22
chr1	2049730	2051090	7.31347e-28	0.370298	2.79614e-22
chr20	17968314	17969304	7.34744e-28	0.341399	2.80912e-22
chr16	28845817	28846970	7.55363e-28	0.291325	2.88796e-22
chr19	43575217	43576898	7.61072e-28	0.260605	2.90978e-22
chr5	132495727	132496787	7.63143e-28	0.290756	2.9177e-22
chr11	67353138	67354034	7.67885e-28	0.310332	2.93583e-22
chr15	89893563	89894532	7.79112e-28	0.267373	2.97876e-22
chr2	69585680	69586728	7.85295e-28	0.281585	3.0024e-22
chr9	136545376	136546604	7.96169e-28	0.298948	3.04397e-22
chr19	19663099	19664368	8.27903e-28	0.304596	3.1653e-22
chr20	34703944	34704925	8.40707e-28	0.292617	3.21425e-22
chr4	26318966	26320009	8.46602e-28	0.328824	3.23679e-22
chr19	12937890	12939276	8.56443e-28	0.354236	3.27441e-22
chr19	54159402	54160344	8.58036e-28	0.392645	3.2805e-22
chr16	4733740	4735090	8.73662e-28	0.29754	3.34025e-22
chr6	7170817	7171836	8.91632e-28	0.283901	3.40895e-22
chr10	5071279	5072262	8.99019e-28	0.370989	3.43719e-22
chr11	119381255	119382199	8.99211e-28	0.327569	3.43793e-22
chr3	16264585	16265533	9.04353e-28	0.325666	3.45759e-22
chr1	43706951	43708170	9.28177e-28	0.262742	3.54867e-22
chr1	150281165	150282821	9.36326e-28	0.304457	3.57983e-22
chr19	16457063	16458052	9.45612e-28	0.358815	3.61533e-22
chr17	78839922	78841423	9.53436e-28	0.316875	3.64524e-22
chr3	194315253	194316223	9.53492e-28	0.260981	3.64546e-22
chr1	10694246	10695442	9.6437e-28	0.285423	3.68705e-22
chr4	3955273	3956250	9.7286e-28	0.44235	3.7195e-22
chr5	119267940	119269042	9.82218e-28	0.387934	3.75528e-22
chr22	46035462	46036524	9.93803e-28	0.351292	3.79958e-22
chr19	12494967	12495898	9.97893e-28	0.27781	3.81521e-22
chr19	4399822	4401638	1.01063e-27	0.298904	3.86392e-22
chr21	33324248	33325335	1.01865e-27	0.257605	3.89458e-22
chr19	39411798	39413262	1.03698e-27	0.363194	3.96465e-22
chr22	39290415	39291472	1.0418e-27	0.280861	3.98309e-22
chr12	68610315	68612191	1.07483e-27	0.280376	4.10935e-22
chr2	43225876	43228173	1.07541e-27	0.446807	4.11159e-22
chr2	19863118	19864204	1.07891e-27	0.250525	4.12496e-22
chr22	38753757	38754805	1.08419e-27	0.291647	4.14515e-22
chr20	63968523	63970763	1.10607e-27	0.261944	4.2288e-22
chr15	64162613	64163685	1.12919e-27	0.35952	4.31719e-22
chr1	23979733	23980854	1.1666e-27	0.270283	4.46021e-22
chr8	95169639	95170573	1.16887e-27	0.305634	4.46889e-22
chr6	7260811	7261858	1.19039e-27	0.346105	4.55119e-22
chr17	58517492	58518550	1.21737e-27	0.440141	4.65433e-22
chr10	97640142	97641122	1.22484e-27	0.338493	4.68289e-22
chr16	30557945	30559549	1.25325e-27	0.297696	4.7915e-22
chr6	31958319	31959542	1.29099e-27	0.274899	4.93579e-22
chr11	64240739	64241838	1.30554e-27	0.459004	4.99144e-22
chr14	67619291	67620384	1.33315e-27	0.395782	5.09699e-22
chr19	2234385	2237188	1.34134e-27	0.338854	5.1283e-22
chr22	32621927	32622902	1.38564e-27	0.305864	5.29768e-22
chr22	29030456	29031994	1.38919e-27	0.259235	5.31124e-22
chr7	95549729	95551059	1.4057e-27	0.342716	5.37437e-22
chr11	72102897	72103906	1.40831e-27	0.272602	5.38436e-22
chr11	68212372	68214710	1.43771e-27	0.305936	5.49677e-22
chr21	39022874	39023904	1.44491e-27	0.290439	5.52428e-22
chr14	33950642	33951553	1.45443e-27	0.255963	5.56069e-22
chr8	101790518	101791488	1.46553e-27	0.274243	5.6031e-22
chr6	30742354	30743287	1.47177e-27	0.311943	5.62696e-22
chr1	53837950	53838891	1.4825e-27	0.306108	5.66798e-22
chr12	68686343	68687379	1.53941e-27	0.271079	5.88557e-22
chr16	659430	662473	1.64749e-27	0.329848	6.29881e-22
chr20	63864694	63865708	1.66702e-27	0.306618	6.37348e-22
chr20	31879345	31880390	1.69633e-27	0.290182	6.48551e-22
chr11	33039026	33040101	1.71057e-27	0.291833	6.53997e-22
chr16	2205088	2207125	1.71112e-27	0.253527	6.54206e-22
chr16	87492045	87493557	1.73812e-27	0.312971	6.6453e-22
chr11	66616100	66616982	1.75066e-27	0.351272	6.69324e-22
chr3	157174568	157175505	1.76025e-27	0.370593	6.7299e-22
chr16	1769453	1772161	1.7877e-27	0.271102	6.83484e-22
chr3	39152380	39154165	1.79148e-27	0.259341	6.84932e-22
chr8	93916293	93917271	1.83202e-27	0.306498	7.00431e-22
chr19	12793263	12794284	1.86276e-27	0.273553	7.12184e-22
chr9	133448207	133449288	1.87717e-27	0.27513	7.17693e-22
chr17	4559060	4561309	1.95437e-27	0.275832	7.47207e-22
chr2	70248179	70249730	1.95577e-27	0.259781	7.47745e-22
chr20	23419923	23422006	1.96666e-27	0.275784	7.51905e-22
chr17	57084644	57085772	2.02537e-27	0.303855	7.74354e-22
chr17	78780766	78783082	2.0366e-27	0.356752	7.78648e-22
chr7	151080407	151081725	2.07617e-27	0.263256	7.93776e-22
chr17	63621526	63623173	2.0924e-27	0.454986	7.9998e-22
chr20	45934766	45935633	2.11044e-27	0.290714	8.0688e-22
chr17	82457986	82459119	2.16189e-27	0.341243	8.26548e-22
chr19	38618568	38619704	2.18587e-27	0.260733	8.35719e-22
chr6	33391115	33392384	2.20162e-27	0.387873	8.41739e-22
chr9	107282590	107283793	2.21103e-27	0.327165	8.45335e-22
chr17	38799370	38800342	2.23581e-27	0.354866	8.54809e-22
chr18	74234076	74235037	2.24154e-27	0.26109	8.57001e-22
chr6	158867089	158868216	2.2505e-27	0.25019	8.60427e-22
chr9	128322172	128323102	2.29572e-27	0.262359	8.77714e-22
chr11	118435764	118437083	2.31087e-27	0.288034	8.8351e-22
chr11	67805142	67806191	2.36073e-27	0.437834	9.02571e-22
chr16	14632277	14633447	2.38488e-27	0.293508	9.11805e-22
chr9	137188002	137189573	2.405e-27	0.265595	9.19497e-22
chr19	16495797	16496747	2.40706e-27	0.31421	9.20283e-22
chr7	76379577	76380683	2.41471e-27	0.348575	9.2321e-22
chr1	7783383	7784774	2.53509e-27	0.371309	9.69232e-22
chr17	76726194	76727399	2.55416e-27	0.311429	9.76524e-22
chr5	33440343	33441313	2.62608e-27	0.352142	1.00402e-21
chr22	39532393	39533338	2.63437e-27	0.286471	1.00719e-21
chr19	4007065	4008231	2.69548e-27	0.267844	1.03055e-21
chr15	72117711	72118794	2.75776e-27	0.336753	1.05437e-21
chr21	46458311	46460434	2.83947e-27	0.303674	1.08561e-21
chr11	133063948	133064925	2.84703e-27	0.265116	1.0885e-21
chr2	45650680	45651832	2.85345e-27	0.260515	1.09095e-21
chr6	31795491	31796418	2.90734e-27	0.263232	1.11155e-21
chr19	44164515	44165482	2.9509e-27	0.255771	1.12821e-21
chr1	32963414	32965370	2.95343e-27	0.300553	1.12918e-21
chr1	19209886	19210855	2.96323e-27	0.272529	1.13292e-21
chr18	23401248	23402252	2.96953e-27	0.266452	1.13533e-21
chr1	3856559	3857791	2.97601e-27	0.303658	1.13781e-21
chr11	73314191	73315176	2.99711e-27	0.300155	1.14587e-21
chr10	100730527	100731581	3.03063e-27	0.284077	1.15869e-21
chr12	110543247	110544208	3.19461e-27	0.30158	1.22138e-21
chr10	122374124	122375410	3.20032e-27	0.324131	1.22357e-21
chr1	109927115	109928601	3.21308e-27	0.278858	1.22845e-21
chr7	69597813	69598753	3.34724e-27	0.279464	1.27974e-21
chr19	18918958	18919974	3.49528e-27	0.338574	1.33634e-21
chr16	28924516	28925739	3.5077e-27	0.302816	1.34109e-21
chr20	64062364	64063908	3.51266e-27	0.272353	1.34299e-21
chr15	52018803	52020192	3.53225e-27	0.309291	1.35047e-21
chr12	53500497	53501434	3.53526e-27	0.376901	1.35163e-21
chr21	44338804	44339817	3.53785e-27	0.278851	1.35261e-21
chr3	50611532	50612489	3.60218e-27	0.402611	1.37721e-21
chr17	44344762	44345658	3.68936e-27	0.297282	1.41054e-21
chr5	179818717	179819696	3.74266e-27	0.251639	1.43092e-21
chr19	11374393	11375428	3.74863e-27	0.415479	1.4332e-21
chr16	28823293	28824744	3.84398e-27	0.28278	1.46966e-21
chr2	157875697	157876937	3.87405e-27	0.383178	1.48115e-21
chr19	49126642	49129652	3.87628e-27	0.286686	1.48201e-21
chr9	34989051	34990350	3.89383e-27	0.410987	1.48872e-21
chr7	143287794	143288764	3.94027e-27	0.302823	1.50647e-21
chr19	9834681	9835917	4.04281e-27	0.310825	1.54568e-21
chr6	25831607	25832587	4.06864e-27	0.284176	1.55555e-21
chr16	67561796	67562738	4.16176e-27	0.37524	1.59115e-21
chr11	34318288	34319265	4.18068e-27	0.259979	1.59839e-21
chr14	69611112	69612318	4.21627e-27	0.278177	1.61199e-21
chr1	235328012	235329081	4.22024e-27	0.361912	1.61351e-21
chr19	19385158	19386612	4.22535e-27	0.448644	1.61546e-21
chr13	110914823	110915777	4.25743e-27	0.414795	1.62773e-21
chr5	176447721	176448754	4.26414e-27	0.325833	1.63029e-21
chr10	97686880	97687841	4.29424e-27	0.397866	1.6418e-21
chr15	100601933	100603012	4.51557e-27	0.355438	1.72643e-21
chr3	194308184	194309223	4.53902e-27	0.276385	1.73539e-21
chr6	108557672	108558832	4.65178e-27	0.335371	1.7785e-21
chr19	4064489	4067518	4.67063e-27	0.413482	1.78571e-21
chr16	20900043	20901134	4.71126e-27	0.331569	1.80124e-21
chr2	207143377	207144321	4.73205e-27	0.325435	1.80919e-21
chr17	50919375	50920307	4.73812e-27	0.288537	1.81151e-21
chr1	234996984	234997951	4.7462e-27	0.309607	1.8146e-21
chr4	1870673	1872430	4.8341e-27	0.280765	1.84821e-21
chr9	94165715	94167428	4.83807e-27	0.48091	1.84973e-21
chr12	56315719	56316671	4.9388e-27	0.317576	1.88824e-21
chr22	49967237	49968389	4.95628e-27	0.293735	1.89492e-21
chr8	144428008	144429014	5.00124e-27	0.254637	1.91211e-21
chr5	10627432	10628510	5.01442e-27	0.284198	1.91715e-21
chr22	41589296	41590453	5.12769e-27	0.401463	1.96045e-21
chr19	40716580	40717462	5.17787e-27	0.257567	1.97964e-21
chr10	29946650	29947665	5.3149e-27	0.253736	2.03203e-21
chr17	70074760	70075634	5.48138e-27	0.297751	2.09568e-21
chr17	17823315	17824274	5.69242e-27	0.268793	2.17637e-21
chr21	38314960	38315916	5.71499e-27	0.26875	2.18499e-21
chr1	46302902	46303953	5.72211e-27	0.326899	2.18772e-21
chr12	122837445	122838431	5.86886e-27	0.270817	2.24382e-21
chr3	188153588	188154552	6.06079e-27	0.258011	2.3172e-21
chr17	47895606	47896744	6.13434e-27	0.424348	2.34533e-21
chr17	49360804	49362839	6.36071e-27	0.306112	2.43187e-21
chr19	10748419	10750293	6.36529e-27	0.275062	2.43362e-21
chr16	4253486	4254943	6.38652e-27	0.380481	2.44174e-21
chr5	124655646	124656743	6.40707e-27	0.260691	2.4496e-21
chr12	53727143	53728121	6.41883e-27	0.328222	2.45409e-21
chr10	122112375	122114343	6.51956e-27	0.336194	2.4926e-21
chr1	2250371	2251813	6.53708e-27	0.33531	2.4993e-21
chr21	37072446	37073627	6.81565e-27	0.251688	2.60581e-21
chr1	67521690	67522753	6.84093e-27	0.266984	2.61547e-21
chr7	105012465	105014554	6.84855e-27	0.482321	2.61839e-21
chr1	150970845	150971907	7.08367e-27	0.268477	2.70828e-21
chr19	13162497	13163454	7.21558e-27	0.350586	2.75871e-21
chr19	10568351	10569515	7.23487e-27	0.329211	2.76609e-21
chr6	26198914	26199888	7.28059e-27	0.256883	2.78357e-21
chr5	140564069	140565074	7.33367e-27	0.346225	2.80386e-21
chr2	218399287	218400201	7.39247e-27	0.276636	2.82634e-21
chr10	23438509	23440018	7.45262e-27	0.376461	2.84934e-21
chr2	157840348	157841291	7.64721e-27	0.290406	2.92374e-21
chr11	123061941	123062898	7.77732e-27	0.430586	2.97348e-21
chr4	156889720	156890737	7.78945e-27	0.312299	2.97812e-21
chr1	223845315	223846601	7.80199e-27	0.338079	2.98291e-21
chr19	58304844	58305977	7.88912e-27	0.251011	3.01622e-21
chr12	52032476	52033515	7.89176e-27	0.290984	3.01723e-21
chr6	33417763	33418738	8.0348e-27	0.353048	3.07192e-21
chr11	9568743	9569738	8.0647e-27	0.264747	3.08335e-21
chr5	179550346	179551363	8.22653e-27	0.251557	3.14522e-21
chr15	78437650	78438700	8.26851e-27	0.278038	3.16128e-21
chr17	40098812	40099792	8.43549e-27	0.31849	3.22511e-21
chr17	18314657	18315602	8.49444e-27	0.3385	3.24766e-21
chr2	219387672	219388792	8.50035e-27	0.462677	3.24991e-21
chr5	173823839	173824818	8.50274e-27	0.251869	3.25083e-21
chr11	47176595	47177463	8.54928e-27	0.251855	3.26862e-21
chr8	126531491	126532901	8.57163e-27	0.256236	3.27717e-21
chr14	102591770	102594016	8.64867e-27	0.329979	3.30662e-21
chr19	2032061	2033147	8.67956e-27	0.295554	3.31843e-21
chr5	79513663	79514876	8.84784e-27	0.290621	3.38277e-21
chr19	40420638	40421650	8.86866e-27	0.290812	3.39073e-21
chr17	41689115	41689756	8.91687e-27	0.270733	3.40916e-21
chr15	28016855	28018175	9.06321e-27	0.33775	3.46511e-21
chr9	136944107	136946276	9.24491e-27	0.252115	3.53458e-21
chr1	150363514	150364481	9.295e-27	0.298932	3.55373e-21
chr15	72272261	72273185	9.33945e-27	0.30835	3.57072e-21
chr17	81909915	81912041	9.4286e-27	0.330756	3.60481e-21
chr16	19555036	19555998	9.4749e-27	0.348029	3.62251e-21
chr14	39432071	39433143	9.63113e-27	0.366909	3.68224e-21
chr9	99819333	99820445	9.68572e-27	0.252632	3.70311e-21
chr1	36373578	36375220	9.8179e-27	0.2548	3.75365e-21
chr1	21782917	21783931	1.01093e-26	0.314914	3.86507e-21
chr7	127651536	127652520	1.01774e-26	0.386316	3.8911e-21
chr19	45862801	45863705	1.06258e-26	0.285434	4.06254e-21
chr1	9909682	9910985	1.07576e-26	0.439245	4.11293e-21
chr12	69024133	69025050	1.10372e-26	0.281626	4.21982e-21
chr8	144461961	144463421	1.12354e-26	0.255122	4.29561e-21
chr1	1398918	1399927	1.18696e-26	0.278461	4.53808e-21
chr14	24146494	24147683	1.18765e-26	0.4396	4.5407e-21
chr1	147171953	147173092	1.19216e-26	0.317767	4.55797e-21
chr2	238288396	238289500	1.19759e-26	0.27654	4.57872e-21
chr18	79678915	79680423	1.20035e-26	0.379837	4.58926e-21
chr19	56119910	56122069	1.20902e-26	0.379657	4.62242e-21
chr19	42252223	42256833	1.24296e-26	0.398829	4.75218e-21
chr19	48795029	48796390	1.24596e-26	0.311925	4.76365e-21
chr1	165645484	165646483	1.25122e-26	0.256061	4.78376e-21
chr1	197200956	197201903	1.30475e-26	0.320952	4.98843e-21
chr17	48047780	48048949	1.30983e-26	0.413626	5.00784e-21
chr1	35556944	35558246	1.31203e-26	0.305427	5.01623e-21
chr1	40257557	40258507	1.34376e-26	0.266254	5.13755e-21
chr3	28241055	28242001	1.36685e-26	0.32156	5.22585e-21
chr19	36214393	36215348	1.37098e-26	0.362718	5.24161e-21
chr12	55817432	55818358	1.4176e-26	0.384344	5.41987e-21
chr8	134643145	134644263	1.42053e-26	0.256978	5.43107e-21
chr17	2711215	2712501	1.42136e-26	0.253815	5.43425e-21
chr16	81006745	81007790	1.43472e-26	0.326752	5.48531e-21
chr19	45423026	45424674	1.43833e-26	0.296813	5.49914e-21
chr19	11528711	11531430	1.44054e-26	0.302541	5.50757e-21
chr17	1742256	1743227	1.44299e-26	0.338854	5.51693e-21
chr9	109477257	109478306	1.44491e-26	0.288176	5.52427e-21
chr17	75393461	75394419	1.44631e-26	0.270146	5.52962e-21
chr6	149648225	149649176	1.46597e-26	0.262131	5.6048e-21
chr15	31327526	31328760	1.48523e-26	0.267586	5.67844e-21
chr12	133129942	133130918	1.5012e-26	0.292408	5.7395e-21
chr19	44112827	44113764	1.5076e-26	0.283541	5.76395e-21
chr22	41403192	41404603	1.55351e-26	0.287405	5.93949e-21
chr1	44354676	44355893	1.56608e-26	0.253125	5.98756e-21
chr10	102055632	102056605	1.60942e-26	0.259386	6.15324e-21
chr13	24183594	24185057	1.63418e-26	0.278681	6.2479e-21
chr16	3879059	3881728	1.66198e-26	0.285388	6.35419e-21
chr16	27549477	27550507	1.73201e-26	0.304139	6.62195e-21
chr22	50507504	50508451	1.74418e-26	0.324439	6.66847e-21
chr12	8026382	8027364	1.74788e-26	0.284593	6.68262e-21
chr9	129482004	129483337	1.75246e-26	0.250314	6.70014e-21
chr10	112949528	112950614	1.76596e-26	0.32757	6.75173e-21
chr16	629043	631809	1.78077e-26	0.262341	6.80835e-21
chr6	31821673	31822698	1.79352e-26	0.270061	6.85713e-21
chr19	2475608	2476605	1.82514e-26	0.3038	6.97799e-21
chr7	63925887	63926848	1.87278e-26	0.321219	7.16016e-21
chr3	113696109	113697261	1.92513e-26	0.356519	7.36029e-21
chr15	59688699	59690097	1.93951e-26	0.284133	7.41527e-21
chr11	76770664	76771745	1.94539e-26	0.291086	7.43773e-21
chr2	119387263	119388254	1.97518e-26	0.322572	7.55164e-21
chr1	209784183	209785250	2.0347e-26	0.260587	7.7792e-21
chr20	17875082	17875913	2.04121e-26	0.26589	7.8041e-21
chr19	16111169	16112365	2.12123e-26	0.407174	8.11002e-21
chr22	23204448	23206397	2.12518e-26	0.277101	8.12515e-21
chr3	48556133	48557565	2.12871e-26	0.325158	8.13865e-21
chr1	61183347	61184829	2.14618e-26	0.276308	8.20541e-21
chr19	55258684	55259721	2.15506e-26	0.334066	8.23937e-21
chr3	40452708	40453713	2.16845e-26	0.321876	8.29058e-21
chr11	62770943	62771941	2.2278e-26	0.278331	8.51748e-21
chr10	102132420	102134347	2.2296e-26	0.32162	8.52438e-21
chr2	197499657	197500590	2.24845e-26	0.423548	8.59642e-21
chr17	82021998	82023764	2.25994e-26	0.413751	8.64037e-21
chr4	112231207	112232097	2.2752e-26	0.382361	8.69871e-21
chr2	190648350	190649415	2.30228e-26	0.285765	8.80225e-21
chr17	7557855	7558884	2.37052e-26	0.262786	9.06316e-21
chr14	31927029	31928114	2.39487e-26	0.250374	9.15622e-21
chr16	589376	590386	2.43969e-26	0.41889	9.32757e-21
chr11	62831546	62832464	2.5173e-26	0.371441	9.6243e-21
chr4	2760499	2762274	2.56986e-26	0.277757	9.82528e-21
chr3	72446685	72447650	2.63213e-26	0.288059	1.00634e-20
chr3	42876841	42877875	2.69342e-26	0.26775	1.02977e-20
chr14	68783999	68785085	2.71107e-26	0.350205	1.03652e-20
chr17	42997864	42998794	2.7405e-26	0.326625	1.04777e-20
chr12	48156876	48157986	2.7822e-26	0.252333	1.06371e-20
chr11	15194792	15195991	2.82258e-26	0.268986	1.07915e-20
chr15	74540593	74541539	2.85365e-26	0.253577	1.09103e-20
chr16	69131903	69132951	2.87884e-26	0.29123	1.10066e-20
chr14	24114332	24115414	2.93595e-26	0.472763	1.12249e-20
chr17	75854984	75856214	2.96221e-26	0.357318	1.13253e-20
chr11	45917602	45918501	3.03552e-26	0.342275	1.16056e-20
chr5	172891788	172893346	3.05433e-26	0.319617	1.16775e-20
chr10	72273369	72274279	3.07479e-26	0.37463	1.17557e-20
chr17	2593067	2594068	3.08045e-26	0.262977	1.17774e-20
chr13	112562533	112563481	3.08706e-26	0.328402	1.18027e-20
chr1	154427372	154428415	3.11883e-26	0.36762	1.19241e-20
chr14	101809580	101810524	3.13277e-26	0.265375	1.19774e-20
chr22	46105315	46106310	3.13663e-26	0.344418	1.19922e-20
chr17	59619062	59620063	3.15991e-26	0.315191	1.20812e-20
chr11	18395665	18396627	3.17506e-26	0.352557	1.21391e-20
chr4	337021	338146	3.25803e-26	0.314792	1.24563e-20
chr19	46976031	46976950	3.30071e-26	0.264281	1.26195e-20
chr17	81034315	81036021	3.33232e-26	0.342121	1.27404e-20
chr5	138927656	138928572	3.3993e-26	0.25633	1.29964e-20
chr17	37608719	37609934	3.42077e-26	0.253415	1.30785e-20
chr4	110364795	110365863	3.46879e-26	0.258937	1.32621e-20
chr19	37217597	37218594	3.47606e-26	0.26376	1.32899e-20
chr19	40284616	40285975	3.49034e-26	0.325088	1.33445e-20
chr8	81720916	81721860	3.54067e-26	0.29805	1.35369e-20
chr14	95156974	95158062	3.55248e-26	0.309634	1.35821e-20
chr2	239400025	239401872	3.59552e-26	0.417275	1.37466e-20
chr11	68459996	68461375	3.60566e-26	0.400053	1.37854e-20
chr6	30570911	30571863	3.66754e-26	0.258583	1.4022e-20
chr20	46823077	46824061	3.68007e-26	0.338885	1.40699e-20
chr22	42614460	42615478	3.70106e-26	0.323076	1.41501e-20
chr10	21533550	21534605	3.73336e-26	0.349717	1.42736e-20
chr10	34697129	34698146	3.74353e-26	0.279703	1.43125e-20
chr3	46970278	46971226	3.75431e-26	0.277988	1.43537e-20
chr3	15601297	15602246	3.78212e-26	0.376416	1.44601e-20
chr22	31753445	31754569	3.81125e-26	0.300454	1.45714e-20
chr2	203014259	203015181	3.89728e-26	0.322341	1.49004e-20
chr14	75069035	75070109	4.20236e-26	0.295794	1.60667e-20
chr14	64680000	64680935	4.26689e-26	0.267919	1.63135e-20
chr9	92325143	92326141	4.33511e-26	0.260639	1.65743e-20
chr1	18885150	18886850	4.4098e-26	0.272588	1.68599e-20
chr11	58830378	58832041	4.41868e-26	0.261224	1.68938e-20
chr18	8704656	8706740	4.50547e-26	0.301527	1.72256e-20
chr1	153633577	153634826	4.60398e-26	0.329739	1.76023e-20
chr16	4315073	4316613	4.66849e-26	0.288095	1.78489e-20
chr3	114624565	114625429	4.67845e-26	0.250037	1.7887e-20
chr17	4142372	4144453	4.70986e-26	0.307081	1.80071e-20
[truncated: 2,934 more rows]

## Sheet: PT_S3
Supplementary Table S13. cell type-specific differentially accessible peaks
chr	start	end	Pvalue	log2FC	Pvalue_adj
chr20	57566946	57568986	3.79151e-193	0.969841	1.4496e-187
chr7	2637350	2639062	1.4149e-127	0.498705	5.40955e-122
chr17	7836386	7837418	5.93103e-120	0.630219	2.26759e-114
chr7	114084091	114085076	5.42956e-116	0.428912	2.07587e-110
chr22	38755257	38756327	7.08927e-115	0.732259	2.71042e-109
chr17	10392320	10393963	2.98791e-113	0.377139	1.14236e-107
chr6	19838394	19839393	2.43089e-112	0.59165	9.29397e-107
chr11	64236224	64238517	3.59627e-107	0.44611	1.37495e-101
chr12	74722379	74723377	1.58356e-104	0.40599	6.05437e-99
chr10	50623709	50624188	2.38236e-104	0.3364	9.10842e-99
chr1	21337625	21338608	3.44713e-104	0.468755	1.31793e-98
chr1	225890406	225891665	5.32623e-103	0.525548	2.03636e-97
chr20	62830776	62832045	4.10788e-99	0.367981	1.57055e-93
chr17	7835126	7836009	3.98651e-98	0.556589	1.52415e-92
chr16	525284	526324	1.05758e-96	0.338463	4.04343e-91
chr11	117819170	117821086	4.22684e-96	0.419169	1.61603e-90
chr15	25810079	25811349	9.17673e-96	0.410899	3.50851e-90
chr7	73652156	73653261	2.7319e-94	0.551797	1.04448e-88
chr15	25859911	25861148	8.96756e-94	0.376832	3.42854e-88
chr12	132270563	132273242	1.67932e-93	0.387241	6.4205e-88
chr11	3121828	3124144	1.01302e-92	0.533691	3.87303e-87
chr19	7917436	7918272	1.06641e-92	0.41576	4.07719e-87
chr8	143571198	143573523	2.04548e-92	0.430464	7.82044e-87
chr1	30684991	30686161	3.09545e-92	0.678783	1.18347e-86
chr1	630890	633163	9.3868e-92	1.79569	3.58883e-86
chr15	94007800	94008888	7.64401e-91	0.337661	2.92251e-85
chr7	25856635	25857601	3.28532e-90	0.464496	1.25607e-84
chr12	2958610	2960269	6.08091e-90	0.582684	2.32489e-84
chr3	126178553	126179484	4.12581e-88	0.405253	1.57741e-82
chr11	71251050	71252219	4.63668e-88	0.315242	1.77273e-82
chr15	25848872	25849991	5.07248e-88	0.413636	1.93935e-82
chr9	114327566	114329368	1.90742e-85	0.394316	7.29257e-80
chr1	9203471	9204836	2.96368e-85	0.447915	1.1331e-79
chr19	703224	704721	5.14468e-85	0.7898	1.96695e-79
chr16	5503725	5504810	7.48663e-85	0.405698	2.86234e-79
chr16	89749351	89750686	8.55154e-85	0.353217	3.26948e-79
chr17	81131472	81132633	4.34489e-84	0.362966	1.66117e-78
chr1	55066953	55068156	1.06734e-83	0.331917	4.08075e-78
chr14	76968356	76969535	2.35473e-83	0.310325	9.00275e-78
chr2	8679932	8680873	6.96499e-83	0.484562	2.6629e-77
chr7	25861947	25863031	7.54395e-83	0.437287	2.88425e-77
chr1	30823919	30825008	8.91325e-82	0.544472	3.40778e-76
chr7	27172603	27174117	1.74009e-80	0.415924	6.65282e-75
chr19	7979136	7980706	1.70476e-78	0.315355	6.51777e-73
chr17	8186102	8187193	8.75117e-78	0.467385	3.34581e-72
chr10	114618422	114620783	1.09543e-77	0.28026	4.18814e-72
chr6	1606414	1607333	1.26423e-77	0.312128	4.83349e-72
chr9	93132208	93133177	3.68398e-77	0.429211	1.40848e-71
chr6	1619540	1620930	1.96146e-76	0.323559	7.4992e-71
chr12	9283117	9284331	2.1549e-76	0.402366	8.23875e-71
chr19	13153595	13155247	4.73188e-76	0.376086	1.80912e-70
chr1	7094908	7096084	4.84126e-76	0.313467	1.85094e-70
chr15	73925866	73928764	1.66302e-75	0.553764	6.35819e-70
chr11	67503679	67505642	5.5645e-75	0.29609	2.12746e-69
chr16	5505899	5506987	7.63819e-75	0.346981	2.92029e-69
chr10	93600054	93601810	9.60209e-74	0.582982	3.67114e-68
chr11	70159388	70160782	1.78313e-73	0.566927	6.81737e-68
chr20	62955402	62956528	4.30399e-73	0.568592	1.64553e-67
chr11	117821754	117822687	5.44617e-73	0.262059	2.08222e-67
chr17	36937850	36938901	8.68943e-73	0.335512	3.32221e-67
chr17	1025496	1027133	9.27558e-73	0.510084	3.54631e-67
chr16	89720423	89721711	1.06281e-72	0.451473	4.0634e-67
chr1	205444718	205445790	1.22368e-72	0.329482	4.67846e-67
chr15	31215469	31216892	2.56301e-72	0.513556	9.79909e-67
chr22	23185096	23186247	9.71055e-72	0.309735	3.71261e-66
chr1	203323419	203324332	1.35464e-71	0.338244	5.17915e-66
chr17	57366439	57367626	1.5055e-71	0.298778	5.75594e-66
chr16	4316834	4318345	2.39854e-71	0.456387	9.17028e-66
chr9	89604508	89606874	2.78993e-71	0.644611	1.06667e-65
chr7	25854554	25855593	3.18307e-71	0.373231	1.21697e-65
chr2	240250970	240252032	7.13302e-71	0.44409	2.72715e-65
chr11	119023753	119025210	2.193e-70	0.283918	8.38445e-65
chr1	209624862	209626566	5.07354e-70	0.351137	1.93975e-64
chr7	6416205	6417503	6.87925e-70	0.447139	2.63012e-64
chr2	2641615	2642723	4.35595e-69	0.293565	1.6654e-63
chr1	14553335	14554381	3.60518e-68	0.38689	1.37836e-62
chr20	63737541	63738516	8.47214e-68	0.341204	3.23913e-62
chr19	46785549	46787007	1.80705e-67	0.277399	6.90885e-62
chr6	113856820	113857777	1.95331e-67	0.290694	7.46803e-62
chr7	21143493	21145406	1.95447e-67	0.338425	7.47249e-62
chr11	59754865	59756179	5.55664e-67	0.427044	2.12446e-61
chr6	1624062	1625388	6.72465e-67	0.269583	2.57101e-61
chr13	113980856	113983224	9.39082e-67	0.399285	3.59037e-61
chr11	705668	706477	1.70601e-66	0.401939	6.52254e-61
chr17	38748018	38748956	1.2806e-65	0.285259	4.89607e-60
chr9	96490914	96492411	1.49375e-65	0.299262	5.71099e-60
chr1	10723723	10725813	2.0634e-65	0.324105	7.88894e-60
chr16	21552556	21553951	2.16922e-65	0.283098	8.2935e-60
chr22	38508278	38509408	2.18054e-65	0.273175	8.33681e-60
chr2	197310145	197311246	2.29291e-65	0.496023	8.7664e-60
chr11	68122796	68123661	6.22623e-65	0.262171	2.38046e-59
chr1	31371360	31372311	1.10066e-64	0.421231	4.20812e-59
chr11	111776594	111778647	1.91742e-64	0.408652	7.33082e-59
chr7	5531288	5533586	3.52529e-64	0.467623	1.34781e-58
chr13	110437886	110438991	7.62501e-64	0.314932	2.91525e-58
chr17	38604489	38607941	4.26347e-63	0.490813	1.63004e-57
chr11	114110801	114112051	5.14486e-63	0.339197	1.96702e-57
chr1	151280645	151281665	9.92667e-63	0.480592	3.79523e-57
chr1	14699294	14700265	1.23159e-62	0.312381	4.70871e-57
chr5	16963450	16965424	3.01591e-62	0.363607	1.15306e-56
chr16	16145482	16147151	3.52437e-62	0.366531	1.34746e-56
chr11	70117719	70118897	8.56905e-62	0.376518	3.27618e-56
chr11	70105706	70107039	9.85796e-62	0.326287	3.76897e-56
chr11	119314731	119317994	1.97192e-61	0.353971	7.53919e-56
chr3	113169481	113170746	2.1762e-61	0.366694	8.32021e-56
chr2	5560565	5561851	5.09144e-61	0.423827	1.9466e-55
chr8	1899343	1900438	5.71247e-61	0.382828	2.18403e-55
chr10	28445245	28446518	6.114e-61	0.363826	2.33755e-55
chr9	137456044	137458063	6.33917e-61	0.406788	2.42364e-55
chr7	5426385	5427445	9.03586e-61	0.371012	3.45465e-55
chr7	1644606	1645775	9.95281e-61	0.297888	3.80523e-55
chr19	49442568	49443243	1.42273e-60	0.362854	5.43947e-55
chr9	131112315	131113532	1.48841e-60	0.339991	5.69059e-55
chr2	104863516	104864487	2.61307e-60	0.263429	9.99047e-55
chr22	42172628	42173488	3.41031e-60	0.250687	1.30385e-54
chr11	65789088	65790322	4.91201e-60	0.326039	1.878e-54
chr17	80027576	80029860	1.66232e-59	0.308828	6.35548e-54
chr9	137005898	137009234	2.1496e-59	0.472213	8.21849e-54
chr14	103881174	103882174	6.78196e-59	0.380238	2.59292e-53
chr2	120632743	120633954	7.40461e-59	0.339145	2.83098e-53
chr3	55486764	55487687	7.52108e-59	0.275179	2.87551e-53
chr11	1573869	1575146	9.32284e-59	0.450828	3.56437e-53
chr5	142685817	142687397	1.15291e-58	0.420616	4.4079e-53
chr12	122834029	122836984	1.18405e-58	0.49608	4.52694e-53
chr19	48492460	48494116	3.80696e-58	0.56544	1.4555e-52
chr9	101432972	101434108	4.51321e-58	0.342408	1.72552e-52
chr11	70114360	70115655	7.21307e-58	0.292525	2.75775e-52
chr7	2639856	2640923	2.09647e-57	0.324101	8.01536e-52
chr3	13599047	13600429	3.51671e-57	0.314007	1.34453e-51
chr19	1081611	1082981	4.95429e-57	0.571587	1.89416e-51
chr1	20485150	20487333	6.18667e-57	0.561054	2.36533e-51
chr14	68939742	68940783	8.35826e-57	0.372393	3.19559e-51
chr9	33082689	33083740	2.70935e-56	0.328228	1.03586e-50
chr22	43185294	43188204	3.05185e-56	0.565216	1.16681e-50
chr8	143553171	143554315	3.2072e-56	0.51753	1.2262e-50
chr3	159763011	159764647	4.41188e-56	0.532802	1.68678e-50
chr3	141123402	141124680	5.70783e-56	0.292636	2.18226e-50
chr7	38309877	38311063	7.12169e-56	0.299315	2.72281e-50
chr10	93445279	93446321	7.67765e-56	0.444904	2.93537e-50
chr14	100640811	100642153	8.19468e-56	0.305022	3.13305e-50
chr12	49959441	49960476	9.89025e-56	0.345466	3.78131e-50
chr2	231665899	231667410	1.0192e-55	0.370491	3.89668e-50
chr13	74133673	74134706	1.69433e-55	0.414348	6.47788e-50
chr19	35265982	35270929	1.72818e-55	0.592049	6.6073e-50
chr20	34511911	34513019	1.7655e-55	0.398405	6.75e-50
chr18	70489551	70490799	2.44657e-55	0.327991	9.35389e-50
chr5	43041633	43043514	2.75662e-55	0.381222	1.05393e-49
chr9	135495737	135496915	2.90937e-55	0.275856	1.11233e-49
chr6	169161671	169163881	3.56386e-55	0.279024	1.36256e-49
chr2	10533632	10534596	1.44705e-54	0.281986	5.53246e-49
chr20	62361537	62362838	1.48812e-54	0.333986	5.68948e-49
chr4	114216883	114217927	1.89164e-54	0.419078	7.23225e-49
chr17	47692846	47695610	2.87391e-54	0.323548	1.09877e-48
chr8	22143357	22144445	2.89992e-54	0.366661	1.10872e-48
chr19	47661679	47662938	2.98909e-54	0.308953	1.14281e-48
chr12	57111227	57112701	3.73931e-54	0.45339	1.42964e-48
chr22	24059959	24061144	5.44725e-54	0.273123	2.08263e-48
chr9	97984352	97985374	5.7023e-54	0.287349	2.18014e-48
chr11	120204028	120205219	6.03632e-54	0.331867	2.30785e-48
chr16	12186481	12187504	6.3934e-54	0.285414	2.44437e-48
chr19	781891	785325	6.87233e-54	0.461624	2.62748e-48
chr1	116109569	116110740	7.25974e-54	0.273758	2.77559e-48
chr10	102782078	102783899	7.40306e-54	0.302989	2.83039e-48
chr2	65430431	65431547	7.49409e-54	0.302456	2.86519e-48
chr16	89748181	89749279	8.93783e-54	0.302725	3.41717e-48
chr2	46850494	46851530	1.19193e-53	0.399938	4.55706e-48
chr9	136939624	136940994	2.44154e-53	0.358246	9.33466e-48
chr2	2667201	2668649	3.61721e-53	0.283093	1.38296e-47
chr1	169109420	169110353	3.70973e-53	0.322162	1.41833e-47
chr17	75876986	75879510	4.35538e-53	0.453834	1.66518e-47
chr6	40722337	40723530	5.16788e-53	0.273024	1.97582e-47
chr11	16604662	16605452	6.75342e-53	0.36158	2.58202e-47
chr20	62366880	62367884	9.60186e-53	0.339254	3.67105e-47
chr17	50474183	50475345	1.04327e-52	0.346749	3.98872e-47
chr22	19123997	19125544	1.06854e-52	0.437899	4.08531e-47
chr19	2976934	2977958	1.15618e-52	0.416023	4.42038e-47
chr10	124470325	124471396	1.21281e-52	0.294605	4.63692e-47
chr19	37966420	37967557	1.22423e-52	0.371246	4.68055e-47
chr2	104844732	104845616	1.33158e-52	0.308136	5.09098e-47
chr8	41586467	41587420	2.38125e-52	0.306473	9.10416e-47
chr11	14643299	14645323	2.52527e-52	0.383262	9.65478e-47
chr1	229117375	229118525	3.98271e-52	0.35684	1.5227e-46
chr3	49260505	49262119	3.0242e-51	0.381027	1.15623e-45
chr17	29292226	29293241	3.54081e-51	0.26949	1.35375e-45
chr12	104998441	104999753	3.83767e-51	0.348017	1.46724e-45
chr15	25880565	25881564	5.54012e-51	0.262386	2.11814e-45
chr2	2098262	2099281	5.60669e-51	0.283559	2.14359e-45
chr10	3107165	3108144	7.43603e-51	0.528777	2.843e-45
chr8	127949265	127950256	1.11244e-50	0.387429	4.25316e-45
chr2	2639982	2640939	1.31624e-50	0.278669	5.03236e-45
chr7	25662500	25663713	1.86915e-50	0.375025	7.14628e-45
chr6	42781693	42783975	2.69354e-50	0.446121	1.02981e-44
chr11	70103490	70105282	3.36889e-50	0.304998	1.28802e-44
chr5	4991785	4992750	3.40942e-50	0.266615	1.30351e-44
chr12	64633659	64634641	7.90417e-50	0.264881	3.02198e-44
chr21	42781237	42782390	9.89395e-50	0.434331	3.78272e-44
chr19	14517522	14519024	1.03404e-49	0.574687	3.95342e-44
chr7	44700478	44701579	1.10746e-49	0.294175	4.23412e-44
chr10	102645146	102647366	1.1573e-49	0.342745	4.42468e-44
chr10	458175	459085	1.49012e-49	0.3486	5.69712e-44
chr5	16952549	16953987	2.31875e-49	0.362099	8.86522e-44
chr9	118618546	118619612	2.4718e-49	0.269538	9.45035e-44
chr5	138492771	138494087	2.5214e-49	0.285636	9.63998e-44
chr4	56907362	56909589	2.71154e-49	0.463166	1.03669e-43
chr12	51846569	51847587	3.26582e-49	0.310853	1.24861e-43
chr9	71242572	71243595	3.35386e-49	0.263742	1.28227e-43
chr15	28939315	28941111	4.69001e-49	0.268497	1.79312e-43
chr2	238449630	238450995	5.18321e-49	0.325095	1.98168e-43
chr15	67914624	67916520	5.60249e-49	0.346594	2.14198e-43
chr14	93135106	93136435	8.45502e-49	0.311161	3.23258e-43
chr16	89764464	89766398	9.74818e-49	0.308619	3.72699e-43
chr19	15122478	15124528	1.16209e-48	0.420873	4.44297e-43
chr11	68889594	68891740	1.173e-48	0.414008	4.48468e-43
chr1	43530451	43533094	1.34532e-48	0.403515	5.14352e-43
chr9	92616481	92617831	1.85822e-48	0.327422	7.10449e-43
chr1	93447608	93448512	2.63525e-48	0.26771	1.00753e-42
chr12	93302457	93303437	2.81646e-48	0.406321	1.07681e-42
chr3	54321196	54322965	3.63561e-48	0.359838	1.38999e-42
chr13	28579044	28580124	4.27447e-48	0.339065	1.63425e-42
chr12	51978520	51979745	4.71076e-48	0.279191	1.80105e-42
chr17	40341027	40342740	4.83788e-48	0.452381	1.84965e-42
chr11	70122433	70124076	5.46243e-48	0.329885	2.08843e-42
chr3	66418046	66419139	5.79112e-48	0.386691	2.2141e-42
chr17	41916665	41917906	5.91709e-48	0.365586	2.26226e-42
chr11	111735032	111736197	6.27107e-48	0.432861	2.3976e-42
chr1	1542891	1544438	7.236e-48	0.479068	2.76652e-42
chr6	105428091	105429203	7.31706e-48	0.331499	2.79751e-42
chr2	104848302	104849211	7.92421e-48	0.274568	3.02964e-42
chr20	52551109	52553173	8.87961e-48	0.260155	3.39491e-42
chr5	5079632	5081602	9.21967e-48	0.320726	3.52493e-42
chr3	42159578	42160577	9.78242e-48	0.322694	3.74008e-42
chr4	3462466	3464202	1.28026e-47	0.275759	4.89477e-42
chr2	2681342	2682428	1.31503e-47	0.385459	5.02773e-42
chr17	67243785	67245769	1.77023e-47	0.31081	6.76807e-42
chr16	85612694	85615739	1.81893e-47	0.529059	6.95426e-42
chr7	157989575	157991363	1.97905e-47	0.487569	7.56645e-42
chr11	118904220	118905152	2.81969e-47	0.284031	1.07804e-41
chr4	186724352	186725212	3.3481e-47	0.300243	1.28007e-41
chr11	45920859	45923840	3.69639e-47	0.488659	1.41323e-41
chr12	121838657	121840130	4.17791e-47	0.482856	1.59733e-41
chr17	50465990	50467673	4.73055e-47	0.342566	1.80862e-41
chr17	46770887	46773633	4.75428e-47	0.399605	1.81769e-41
chr11	119375377	119376776	4.8057e-47	0.516695	1.83735e-41
chr1	15523835	15525364	5.0662e-47	0.670597	1.93695e-41
chr22	37793978	37795153	8.89476e-47	0.258294	3.40071e-41
chr19	11485102	11486467	9.15961e-47	0.418056	3.50196e-41
chr1	30815920	30817115	1.37419e-46	0.285116	5.25391e-41
chr11	67996496	67997885	1.52214e-46	0.424936	5.81956e-41
chr18	31225342	31226473	1.76644e-46	0.347252	6.75358e-41
chr15	80403636	80405824	2.30917e-46	0.350542	8.8286e-41
chr7	3194438	3195457	2.38337e-46	0.375071	9.11225e-41
chr22	50303581	50304960	2.68992e-46	0.328916	1.02843e-40
chr17	1939579	1940996	3.02607e-46	0.291139	1.15695e-40
chr8	80485197	80487033	3.08548e-46	0.45748	1.17966e-40
chr7	20217074	20218102	3.33548e-46	0.418016	1.27524e-40
chr9	119736485	119737671	3.94055e-46	0.334042	1.50658e-40
chr15	25850172	25851125	6.3031e-46	0.252484	2.40985e-40
chr17	11598011	11599379	6.32952e-46	0.448423	2.41995e-40
chr16	57372083	57373215	6.75235e-46	0.521986	2.58161e-40
chr14	73252228	73253821	7.79825e-46	0.334034	2.98148e-40
chr11	1759385	1761204	9.11095e-46	0.313963	3.48336e-40
chr12	121799093	121801512	1.00153e-45	0.415323	3.82911e-40
chr3	40877515	40878983	1.16828e-45	0.375247	4.46665e-40
chr7	156475326	156476367	1.2716e-45	0.437858	4.86168e-40
chr12	52050734	52051724	1.50281e-45	0.460696	5.74565e-40
chr19	15640337	15641499	2.00646e-45	0.441564	7.67123e-40
chr1	6248750	6250829	2.31997e-45	0.433888	8.86986e-40
chr9	88731678	88732915	2.45657e-45	0.293219	9.39212e-40
chr2	23635226	23636221	2.48401e-45	0.306861	9.49703e-40
chr11	793905	796696	2.73441e-45	0.357217	1.04544e-39
chr19	8389830	8391125	2.91052e-45	0.70189	1.11277e-39
chr6	31122573	31123691	3.92417e-45	0.45294	1.50032e-39
chr18	13455763	13456767	3.94934e-45	0.344241	1.50994e-39
chr8	144447748	144449539	3.97521e-45	0.293133	1.51983e-39
chr2	110773167	110774478	4.6106e-45	0.441809	1.76276e-39
chr19	17611157	17612326	5.29188e-45	0.265606	2.02323e-39
chr7	552416	554299	5.35247e-45	0.3739	2.04639e-39
chr3	172324085	172325253	5.51974e-45	0.334753	2.11035e-39
chr10	28496187	28497321	6.06924e-45	0.277088	2.32043e-39
chr10	131726007	131727267	8.82981e-45	0.387437	3.37588e-39
chr2	240232509	240234071	1.13566e-44	0.390779	4.34193e-39
chr1	9232457	9233753	1.15942e-44	0.264496	4.43278e-39
chr2	56010863	56011927	1.16598e-44	0.263706	4.45787e-39
chr8	128152753	128153805	1.31212e-44	0.271376	5.0166e-39
chr1	16717258	16718253	1.93909e-44	0.393148	7.41368e-39
chr2	123896932	123897992	2.60004e-44	0.346679	9.94067e-39
chr1	3489508	3492343	2.94488e-44	0.347066	1.12591e-38
chr10	132283124	132284308	2.96747e-44	0.295582	1.13454e-38
chr6	168700613	168701623	3.14138e-44	0.28031	1.20103e-38
chr13	114115017	114116100	4.11098e-44	0.315988	1.57174e-38
chr17	81870638	81872381	4.14594e-44	0.329662	1.5851e-38
chr1	234535476	234536450	4.28646e-44	0.355754	1.63883e-38
chr16	88649743	88651833	4.3989e-44	0.449306	1.68182e-38
chr21	13979732	13980860	5.47909e-44	0.308877	2.0948e-38
chr2	9315023	9316008	6.41343e-44	0.348449	2.45203e-38
chr12	31323511	31324621	6.49276e-44	0.279999	2.48236e-38
chr12	93570521	93572141	6.61304e-44	0.413329	2.52834e-38
chr12	119912338	119914295	7.8305e-44	0.307144	2.99381e-38
chr4	140755374	140757410	8.01766e-44	0.301568	3.06537e-38
chr9	101427897	101428939	8.06882e-44	0.262886	3.08493e-38
chr10	46555885	46557662	1.01273e-43	0.38879	3.87195e-38
chr19	47075521	47077042	1.05834e-43	0.281797	4.04634e-38
chr3	141104011	141105071	1.17599e-43	0.276167	4.49612e-38
chr1	200738404	200739852	1.32102e-43	0.447891	5.05063e-38
chr7	100428015	100430008	1.35423e-43	0.641214	5.17757e-38
chr21	42653327	42655202	1.3805e-43	0.269983	5.27803e-38
chr11	117826341	117827306	1.52828e-43	0.334731	5.84303e-38
chr12	119182757	119183769	1.59295e-43	0.309381	6.09027e-38
chr17	39662063	39663309	1.69664e-43	0.275531	6.48671e-38
chr17	49192338	49193231	1.72033e-43	0.403986	6.57727e-38
chr1	51328988	51331907	1.86402e-43	0.409118	7.12664e-38
chr8	143989557	143991965	1.91896e-43	0.473682	7.3367e-38
chr11	2208198	2209735	2.14036e-43	0.326127	8.18318e-38
chr15	91874817	91875930	2.24806e-43	0.329313	8.59494e-38
chr15	92008772	92009840	2.47895e-43	0.271784	9.47768e-38
chr10	88089046	88090226	3.12919e-43	0.304265	1.19637e-37
chr15	28984436	28985656	3.20243e-43	0.25124	1.22438e-37
chr14	68526353	68528195	3.71392e-43	0.26872	1.41993e-37
chr7	20330217	20331268	3.80291e-43	0.485106	1.45396e-37
chr1	203291240	203292101	4.01626e-43	0.299431	1.53552e-37
chr11	796974	801034	4.0289e-43	0.454326	1.54036e-37
chr13	60396873	60398240	4.24332e-43	0.362475	1.62234e-37
chr19	5801909	5806839	4.4907e-43	0.698696	1.71692e-37
chr18	13185520	13186726	4.80497e-43	0.401974	1.83707e-37
chr5	178626275	178627482	5.26662e-43	0.399867	2.01357e-37
chr2	554168	556437	6.40013e-43	0.255169	2.44694e-37
chr11	124761810	124762737	6.5547e-43	0.257561	2.50604e-37
chr7	748606	749972	8.96469e-43	0.34676	3.42744e-37
chr16	1159444	1160695	1.01929e-42	0.488388	3.89704e-37
chr2	27194440	27195692	1.25782e-42	0.369809	4.80899e-37
chr13	113970149	113971383	1.3818e-42	0.296399	5.283e-37
chr8	23522924	23524327	1.42255e-42	0.367016	5.43878e-37
chr3	49006977	49008192	2.62915e-42	0.579407	1.00519e-36
chr20	63954965	63956886	2.85252e-42	0.393599	1.0906e-36
chr20	62951783	62953677	3.16506e-42	0.320583	1.21009e-36
chr8	135456548	135458191	3.33482e-42	0.529959	1.27499e-36
chr9	130143042	130145230	3.36941e-42	0.290405	1.28821e-36
chr10	70753711	70754683	3.50252e-42	0.458589	1.33911e-36
chr9	128902142	128903498	3.89887e-42	0.335006	1.49064e-36
chr12	4030943	4031883	3.93146e-42	0.389387	1.5031e-36
chr12	132593511	132594704	3.98584e-42	0.431969	1.5239e-36
chr5	172852226	172853326	4.51154e-42	0.268645	1.72488e-36
chr5	149731014	149732233	5.05714e-42	0.307311	1.93348e-36
chr17	62652031	62654821	5.21214e-42	0.289011	1.99274e-36
chr17	81909915	81912041	5.21462e-42	0.573207	1.99369e-36
chr17	79831194	79833455	5.4471e-42	0.449823	2.08257e-36
chr17	17205731	17207106	5.89504e-42	0.414813	2.25383e-36
chr11	2256689	2257820	6.04995e-42	0.372483	2.31306e-36
chr11	65507958	65509825	6.74432e-42	0.325127	2.57854e-36
chr1	24018266	24019475	6.83298e-42	0.332481	2.61243e-36
chr12	124396483	124397644	6.99136e-42	0.265217	2.67299e-36
chr19	1862319	1864432	7.43962e-42	0.603657	2.84437e-36
chr21	17512389	17513502	7.55859e-42	0.420305	2.88985e-36
chr20	51542228	51543427	9.67819e-42	0.302778	3.70023e-36
chr18	2281274	2282319	1.05472e-41	0.271001	4.03248e-36
chr15	83323109	83324076	1.13325e-41	0.265923	4.33273e-36
chr9	71769318	71770140	1.21502e-41	0.386532	4.64536e-36
chr19	8401525	8403460	1.21741e-41	0.309448	4.65449e-36
chr4	187586307	187587623	1.63991e-41	0.260326	6.26983e-36
chr9	103041646	103042821	1.66147e-41	0.347673	6.35226e-36
chr1	67572244	67573336	1.73671e-41	0.417961	6.63993e-36
chr10	126041491	126042513	2.06648e-41	0.339739	7.9007e-36
chr7	1691335	1692471	2.07099e-41	0.469035	7.91794e-36
chr12	119178096	119179250	2.22665e-41	0.357221	8.51307e-36
chr9	133990469	133993660	2.65835e-41	0.585967	1.01636e-35
chr1	212608087	212609049	2.87151e-41	0.582715	1.09785e-35
chr20	34553023	34554168	3.33216e-41	0.306039	1.27397e-35
chr12	106096084	106097038	4.07927e-41	0.313874	1.55961e-35
chr11	15707667	15708622	4.21921e-41	0.260181	1.61312e-35
chr19	48321157	48322376	4.25085e-41	0.452423	1.62522e-35
chr9	127224186	127226053	4.28819e-41	0.560265	1.63949e-35
chr5	862565	863838	4.4462e-41	0.284664	1.6999e-35
chr13	95382654	95383715	4.59348e-41	0.338915	1.75621e-35
chr1	203290131	203291079	5.23182e-41	0.428657	2.00026e-35
chr3	64667194	64668574	6.32345e-41	0.257032	2.41762e-35
chr4	87277824	87279191	6.43017e-41	0.267039	2.45843e-35
chr11	45285841	45286995	6.59986e-41	0.29284	2.5233e-35
chr6	33760670	33762816	7.79158e-41	0.43285	2.97893e-35
chr1	212481894	212483787	1.01936e-40	0.455228	3.89729e-35
chr12	121917917	121919107	1.1065e-40	0.335936	4.23044e-35
chr1	1918012	1920994	1.1597e-40	0.681349	4.43386e-35
chr16	30953147	30956124	1.31892e-40	0.335943	5.0426e-35
chr19	48501467	48502611	1.36672e-40	0.415429	5.22536e-35
chr7	95213631	95214851	1.37331e-40	0.300988	5.25054e-35
chr17	40331679	40332730	1.40977e-40	0.603348	5.38992e-35
chr6	16257727	16259118	1.6456e-40	0.264317	6.29158e-35
chr17	57926892	57927929	1.77903e-40	0.288864	6.8017e-35
chr4	145938417	145939461	2.10397e-40	0.264389	8.04405e-35
chr1	1018916	1021798	2.30866e-40	0.557136	8.82662e-35
chr17	65170613	65171677	2.9409e-40	0.346836	1.12439e-34
chr14	101761322	101762748	3.02536e-40	0.356953	1.15668e-34
chr20	62837694	62838874	3.08483e-40	0.363375	1.17941e-34
chr2	17517976	17518959	3.14075e-40	0.366378	1.20079e-34
chr1	182391243	182392271	3.43856e-40	0.444092	1.31466e-34
chr11	68845087	68847071	3.46707e-40	0.267206	1.32555e-34
chr11	20002428	20003373	3.55854e-40	0.329112	1.36053e-34
chr11	62545308	62546300	3.60242e-40	0.347182	1.3773e-34
chr20	6053711	6054749	4.62051e-40	0.329357	1.76655e-34
chr14	55739899	55740930	5.20533e-40	0.331212	1.99014e-34
chr16	28504634	28505937	5.56656e-40	0.269029	2.12824e-34
chr7	2641211	2642165	5.74093e-40	0.412713	2.19491e-34
chr9	136785023	136788442	6.15927e-40	0.373099	2.35485e-34
chr19	35434134	35435238	6.36759e-40	0.326637	2.4345e-34
chr11	694533	696111	6.90869e-40	0.660154	2.64138e-34
chr16	84013711	84014760	7.50341e-40	0.573981	2.86875e-34
chr9	137027127	137031110	7.56611e-40	0.40353	2.89273e-34
chr2	85936314	85937311	9.25912e-40	0.425144	3.54001e-34
chr16	4924597	4925586	1.2616e-39	0.345175	4.82344e-34
chr17	8153989	8154819	1.26385e-39	0.451868	4.83203e-34
chr10	21336306	21337379	1.26442e-39	0.363209	4.8342e-34
chr11	65491420	65493354	1.39975e-39	0.411083	5.35163e-34
chr8	143942972	143944493	1.4891e-39	0.515325	5.69322e-34
chr10	31318198	31319666	1.51268e-39	0.301624	5.78337e-34
chr17	31805071	31806127	1.57527e-39	0.311527	6.0227e-34
chr1	202588665	202589957	1.58403e-39	0.265467	6.05617e-34
chr16	3064305	3065841	1.72081e-39	0.398816	6.57914e-34
chr16	28596366	28597505	1.76033e-39	0.291784	6.73022e-34
chr16	54285838	54287308	2.00684e-39	0.449765	7.67269e-34
chr12	2266639	2267884	2.0184e-39	0.32295	7.71689e-34
chr5	115457615	115458658	2.38698e-39	0.348139	9.12605e-34
chr2	111617811	111618932	2.41783e-39	0.253222	9.24403e-34
chr7	887328	889098	2.48313e-39	0.428462	9.49368e-34
chr7	51666077	51667243	2.74815e-39	0.283426	1.05069e-33
chr14	103562128	103563357	2.75641e-39	0.351852	1.05385e-33
chr9	136686486	136688291	3.01909e-39	0.397149	1.15428e-33
chr19	48169502	48171083	3.0746e-39	0.416837	1.1755e-33
chr17	82384129	82385921	3.19167e-39	0.281311	1.22026e-33
chr1	31567509	31569635	3.61833e-39	0.338073	1.38339e-33
chr17	1005421	1006548	3.94356e-39	0.256812	1.50773e-33
chr1	1004716	1007550	4.36044e-39	0.313806	1.66712e-33
chr17	44198055	44200676	4.52082e-39	0.523336	1.72843e-33
chr9	137021573	137023307	5.22344e-39	0.555944	1.99706e-33
chr6	169984406	169985653	5.33994e-39	0.288908	2.0416e-33
chr16	79602085	79603180	5.37551e-39	0.284015	2.0552e-33
chr6	30686319	30687849	5.97187e-39	0.319157	2.28321e-33
chr1	21956570	21957574	6.00398e-39	0.358054	2.29548e-33
chr4	7809753	7810998	6.31753e-39	0.321712	2.41536e-33
chr16	3400650	3401599	7.29119e-39	0.487912	2.78762e-33
chr21	43211005	43212122	7.58783e-39	0.384402	2.90103e-33
chr10	111835215	111836324	9.1099e-39	0.380742	3.48296e-33
chr5	78648090	78649303	9.58923e-39	0.350327	3.66622e-33
chr10	3102679	3103664	1.05495e-38	0.388427	4.03338e-33
chr11	76576853	76577846	1.1333e-38	0.338798	4.33291e-33
chr2	130259279	130260319	1.17848e-38	0.266535	4.50565e-33
chr1	217373693	217374673	1.19773e-38	0.349516	4.57925e-33
chr2	241733479	241735968	1.68877e-38	0.464158	6.45661e-33
chr21	17462067	17464161	1.71827e-38	0.250898	6.56941e-33
chr3	4978166	4979729	1.84902e-38	0.554004	7.0693e-33
chr4	110610409	110611811	2.13195e-38	0.322135	8.15103e-33
chr11	2210835	2212041	2.31624e-38	0.253838	8.85563e-33
chr2	232574575	232575530	2.46617e-38	0.257702	9.42884e-33
chr3	170356562	170357895	2.47137e-38	0.585835	9.44871e-33
chr17	77421732	77422780	2.62732e-38	0.260725	1.0045e-32
chr8	143470100	143473085	2.71488e-38	0.300766	1.03797e-32
chr1	204040796	204042051	2.79795e-38	0.30229	1.06973e-32
chr18	9613270	9615368	2.98014e-38	0.390629	1.13939e-32
chr17	34578625	34581166	4.12495e-38	0.301086	1.57708e-32
chr18	21980378	21981499	4.27494e-38	0.278212	1.63443e-32
chr20	4601365	4602325	4.44059e-38	0.376997	1.69776e-32
chr1	164800738	164802103	4.4572e-38	0.304917	1.70411e-32
chr1	28668386	28670099	4.94826e-38	0.31208	1.89185e-32
chr9	129495306	129496445	5.23985e-38	0.354589	2.00334e-32
chr18	31206599	31207568	5.44744e-38	0.400449	2.0827e-32
chr20	39142354	39143465	5.69875e-38	0.305325	2.17879e-32
chr4	182916958	182918231	5.89481e-38	0.377573	2.25374e-32
chr17	74812509	74813709	6.20536e-38	0.339332	2.37248e-32
chr8	10713286	10714739	6.25603e-38	0.267041	2.39185e-32
chr11	68954537	68955987	6.33529e-38	0.26002	2.42215e-32
chr5	15326203	15327452	6.56961e-38	0.277318	2.51174e-32
chr1	58784993	58786171	7.04452e-38	0.301407	2.69331e-32
chr20	57435380	57436440	7.35958e-38	0.285212	2.81377e-32
chr6	41073527	41074294	9.33995e-38	0.309437	3.57091e-32
chr3	128385174	128386124	9.75628e-38	0.421114	3.73009e-32
chr10	21173823	21174780	1.09475e-37	0.434559	4.18554e-32
chr7	1091734	1094532	1.35188e-37	0.346258	5.16862e-32
chr3	10599207	10601884	1.354e-37	0.405002	5.17672e-32
chr7	25659420	25660608	1.43347e-37	0.264122	5.48054e-32
chr16	84023386	84024440	1.63333e-37	0.298815	6.24468e-32
chr5	1385553	1386993	1.65462e-37	0.455989	6.32604e-32
chr16	28609521	28610597	1.65595e-37	0.393269	6.33114e-32
chr21	42844302	42845882	1.75878e-37	0.278986	6.72431e-32
chr8	28728062	28729132	1.7607e-37	0.310778	6.73161e-32
chr2	216535113	216536166	1.7877e-37	0.257157	6.83487e-32
chr2	26691467	26693458	1.84163e-37	0.323311	7.04106e-32
chr5	93347813	93348928	1.92342e-37	0.276632	7.35376e-32
chr19	3284742	3286276	2.01127e-37	0.340492	7.68964e-32
chr16	13083501	13084943	2.15907e-37	0.263982	8.25469e-32
chr17	50062143	50063221	2.21638e-37	0.256031	8.47381e-32
chr17	39753744	39755242	2.86925e-37	0.412988	1.09699e-31
chr19	55115839	55118258	3.08838e-37	0.455722	1.18077e-31
chr17	47530588	47531529	3.14412e-37	0.319791	1.20208e-31
chr19	47608313	47609295	3.27747e-37	0.42178	1.25306e-31
chr19	1103529	1105095	3.35377e-37	0.517982	1.28224e-31
chr11	111911469	111912570	3.42903e-37	0.501887	1.31101e-31
chr7	140540014	140540998	3.63177e-37	0.304592	1.38852e-31
chr12	64609938	64610860	4.50121e-37	0.308991	1.72094e-31
chr7	1059086	1061107	5.13899e-37	0.457999	1.96477e-31
chr17	21287286	21288511	5.2244e-37	0.444549	1.99743e-31
chr4	185504019	185505162	5.55804e-37	0.303246	2.12499e-31
chr19	38646911	38648415	5.67134e-37	0.452607	2.16831e-31
chr17	14308922	14309952	6.3108e-37	0.46871	2.41279e-31
chr4	1204395	1206010	6.59038e-37	0.332993	2.51968e-31
chr17	41526543	41528873	6.9781e-37	0.285382	2.66792e-31
chr22	30324808	30325761	7.02911e-37	0.272025	2.68742e-31
chr9	131605658	131607317	7.25511e-37	0.25854	2.77382e-31
chr11	66855916	66857871	7.32687e-37	0.419401	2.80126e-31
chr20	57709013	57710572	7.40203e-37	0.342252	2.82999e-31
chr19	1406939	1409329	8.0156e-37	0.475659	3.06458e-31
chr19	54190454	54191462	8.94421e-37	0.640017	3.41961e-31
chr1	24502175	24503374	1.02382e-36	0.286432	3.91435e-31
chr8	143715319	143716942	1.03711e-36	0.283924	3.96516e-31
chr17	7841447	7844360	1.21665e-36	0.51994	4.65157e-31
chr5	71748091	71749081	1.24312e-36	0.435531	4.75277e-31
chr19	29000827	29003049	1.64972e-36	0.310678	6.30732e-31
chr9	362163	363198	1.83322e-36	0.320434	7.00889e-31
chr14	33950642	33951553	1.92433e-36	0.417497	7.35725e-31
chr5	121445140	121446148	2.0178e-36	0.293332	7.71459e-31
chr5	173764153	173765288	2.08412e-36	0.320755	7.96816e-31
chr4	153110385	153111419	2.12364e-36	0.331523	8.11924e-31
chr3	20080861	20081807	2.17571e-36	0.354328	8.31831e-31
chr1	12597507	12598478	2.28703e-36	0.297364	8.74395e-31
chr1	16920980	16922355	2.41845e-36	0.421109	9.24639e-31
chr1	16696136	16697756	2.49589e-36	0.294459	9.54245e-31
chr20	46965217	46966262	2.67588e-36	0.362266	1.02306e-30
chr7	102441299	102442581	2.68178e-36	0.304263	1.02532e-30
chr1	209937368	209938436	2.7337e-36	0.27846	1.04517e-30
chr6	15036257	15037527	2.92209e-36	0.360401	1.11719e-30
chr12	4013263	4014199	2.99362e-36	0.403699	1.14454e-30
chr17	58082836	58085295	3.38234e-36	0.464429	1.29316e-30
chr2	72930840	72932861	3.50729e-36	0.315511	1.34093e-30
chr1	8889843	8890876	3.78259e-36	0.379633	1.44619e-30
chr8	12193964	12195174	3.80591e-36	0.327841	1.4551e-30
chr20	51766493	51767893	3.84153e-36	0.260015	1.46872e-30
chr10	3860711	3862502	4.03596e-36	0.339221	1.54305e-30
chr5	78638124	78639119	4.31601e-36	0.300864	1.65013e-30
chr12	124370739	124373191	4.34937e-36	0.286166	1.66288e-30
chr10	134863	136902	4.38975e-36	0.36858	1.67832e-30
chr20	34578462	34579843	4.56283e-36	0.253949	1.74449e-30
chr20	41692737	41693775	4.64824e-36	0.352461	1.77715e-30
chr20	38259621	38261200	4.82483e-36	0.388114	1.84466e-30
chr5	127663003	127663936	4.83943e-36	0.270119	1.85024e-30
chr17	77312783	77314153	4.92183e-36	0.34047	1.88175e-30
chr4	168802996	168804363	5.10869e-36	0.284033	1.95319e-30
chr2	26562153	26563473	5.42781e-36	0.329329	2.0752e-30
chr16	28538619	28539574	5.43847e-36	0.256494	2.07928e-30
chr9	120383925	120385059	5.78444e-36	0.279509	2.21155e-30
chr9	89664568	89665695	6.90761e-36	0.349706	2.64097e-30
chr6	1608971	1610613	7.0753e-36	0.488326	2.70508e-30
chr1	155127078	155128124	7.12477e-36	0.336009	2.72399e-30
chr6	33417763	33418738	7.66173e-36	0.484919	2.92928e-30
chr3	141367930	141369046	7.77543e-36	0.272301	2.97276e-30
chr9	136757709	136759032	8.031e-36	0.399784	3.07047e-30
chr12	119710113	119711027	8.14039e-36	0.412925	3.11229e-30
chr8	143218135	143219243	8.33122e-36	0.299524	3.18525e-30
chr7	378909	380184	8.3922e-36	0.413157	3.20856e-30
chr1	16913559	16914721	9.19065e-36	0.781182	3.51383e-30
chr11	64044520	64045852	9.31835e-36	0.251555	3.56266e-30
chr3	194116998	194118069	9.56419e-36	0.295108	3.65665e-30
chr20	47856928	47858798	9.86467e-36	0.357819	3.77153e-30
chr16	19167110	19169594	9.88019e-36	0.259988	3.77746e-30
chr11	67118277	67119922	1.00619e-35	0.479778	3.84693e-30
chr6	4775445	4777208	1.00906e-35	0.45491	3.8579e-30
chr11	131195556	131196636	1.01766e-35	0.340491	3.8908e-30
chr22	31983549	31984660	1.08375e-35	0.394441	4.14347e-30
chr13	80339715	80340549	1.09596e-35	0.289773	4.19017e-30
chr19	18152305	18153889	1.10959e-35	0.496354	4.24227e-30
chr11	19790822	19791827	1.11267e-35	0.302507	4.25403e-30
chr17	49012973	49015068	1.17883e-35	0.440551	4.50699e-30
chr15	60781108	60782179	1.30541e-35	0.398231	4.99092e-30
chr11	68355386	68356641	1.37498e-35	0.309709	5.25692e-30
chr14	105092913	105095221	1.40142e-35	0.255471	5.35802e-30
chr11	62621522	62622559	1.4732e-35	0.475035	5.63245e-30
chr11	77472730	77474723	1.51986e-35	0.456358	5.81082e-30
chr6	41733806	41736124	1.64624e-35	0.567698	6.29403e-30
chr14	67674161	67675195	2.00832e-35	0.292399	7.67836e-30
chr6	169970171	169971647	2.24755e-35	0.27648	8.59298e-30
chr21	39033641	39035004	2.32773e-35	0.265846	8.89955e-30
chr19	2243412	2244741	2.38275e-35	0.2996	9.10991e-30
chr8	144755054	144756233	3.02562e-35	0.458188	1.15678e-29
chr4	183746387	183747509	3.11788e-35	0.411296	1.19205e-29
chr1	167697276	167698472	3.45661e-35	0.274327	1.32156e-29
chr12	108691255	108692320	3.57379e-35	0.336958	1.36636e-29
chr18	47604064	47605149	3.63265e-35	0.289568	1.38886e-29
chr2	17540077	17541129	3.80216e-35	0.361436	1.45367e-29
chr11	725313	727302	3.91135e-35	0.270526	1.49542e-29
chr3	58667852	58668969	4.22593e-35	0.32262	1.61569e-29
chr8	144516750	144518798	4.22989e-35	0.404525	1.6172e-29
chr2	106269434	106270443	4.5605e-35	0.398576	1.7436e-29
chr3	160474153	160476004	4.70076e-35	0.282387	1.79723e-29
chr2	241552381	241553832	5.28024e-35	0.276013	2.01878e-29
chr17	4480018	4481818	5.34517e-35	0.563086	2.0436e-29
chr2	241807702	241809535	5.529e-35	0.322472	2.11389e-29
chr3	27360096	27361201	5.72991e-35	0.306686	2.1907e-29
chr12	124381513	124382475	5.94692e-35	0.435628	2.27367e-29
chr3	54599333	54600394	6.09912e-35	0.301646	2.33186e-29
chr19	2059300	2060392	6.57155e-35	0.479468	2.51248e-29
chr17	75696656	75698062	6.72687e-35	0.355044	2.57187e-29
chr16	3879059	3881728	6.87119e-35	0.422692	2.62704e-29
chr11	1558972	1560092	7.19965e-35	0.467163	2.75262e-29
chr12	53046749	53047841	7.53478e-35	0.480847	2.88075e-29
chr2	20666305	20668554	7.5471e-35	0.415627	2.88546e-29
chr7	27160497	27161456	7.88201e-35	0.303418	3.01351e-29
chr2	109021334	109022679	9.00827e-35	0.271809	3.4441e-29
chr17	36544643	36546022	9.70305e-35	0.38125	3.70974e-29
chr19	3409064	3410245	9.89852e-35	0.403944	3.78447e-29
chr16	50925525	50926513	1.14729e-34	0.340872	4.38639e-29
chr5	41868685	41870872	1.16363e-34	0.407336	4.44885e-29
chr19	11084917	11086265	1.16404e-34	0.315311	4.45045e-29
chr11	65381615	65383023	1.19004e-34	0.464612	4.54984e-29
chr10	7696251	7697192	1.46236e-34	0.328695	5.591e-29
chr6	33745449	33747447	1.61049e-34	0.418486	6.15735e-29
chr20	36861532	36864451	1.69065e-34	0.336636	6.46381e-29
chr5	43039169	43040879	1.69844e-34	0.25091	6.4936e-29
chr17	7380257	7381560	1.70962e-34	0.329443	6.53633e-29
chr1	40691340	40692383	1.72151e-34	0.430938	6.58181e-29
chr11	108474649	108475816	1.80323e-34	0.390876	6.89424e-29
chr1	111194797	111195884	1.87931e-34	0.305885	7.18512e-29
chr1	19065787	19069243	1.89237e-34	0.307994	7.23505e-29
chr15	20285352	20286401	1.9238e-34	0.298685	7.35521e-29
chr11	11976198	11977968	2.13095e-34	0.307023	8.1472e-29
chr19	21851574	21852609	2.14265e-34	0.328117	8.19195e-29
chr14	34059804	34060801	2.30526e-34	0.332259	8.81363e-29
chr2	38468343	38469579	2.36501e-34	0.257269	9.04207e-29
chr11	69122512	69123470	2.40308e-34	0.356365	9.18764e-29
chr2	238910362	238911578	2.41827e-34	0.28142	9.24569e-29
chr19	10501980	10503249	2.44017e-34	0.363923	9.32943e-29
chr6	10403877	10404842	2.81836e-34	0.428791	1.07754e-28
chr17	49360804	49362839	2.82471e-34	0.468827	1.07996e-28
chr5	6898848	6900031	2.84278e-34	0.254287	1.08687e-28
chr22	46377310	46378466	2.92123e-34	0.426806	1.11687e-28
chr9	33446658	33448012	2.95665e-34	0.36102	1.13041e-28
chr11	7524647	7525977	3.03336e-34	0.29905	1.15973e-28
chr10	28796683	28798474	3.1925e-34	0.366339	1.22058e-28
chr1	154417872	154418913	3.35034e-34	0.340562	1.28093e-28
chr22	29335568	29337663	3.47921e-34	0.2979	1.3302e-28
chr6	36997612	36998860	3.54957e-34	0.372009	1.3571e-28
chr21	45427307	45428455	3.57555e-34	0.41701	1.36703e-28
chr19	45767937	45769851	3.85211e-34	0.472295	1.47277e-28
chr19	4402005	4403974	3.94466e-34	0.462158	1.50815e-28
chr16	1964278	1965641	4.26977e-34	0.425026	1.63245e-28
chr6	143792570	143793632	4.32033e-34	0.250916	1.65178e-28
chr13	110914823	110915777	4.46364e-34	0.616218	1.70657e-28
chr19	8397843	8399122	4.4658e-34	0.487887	1.7074e-28
chr7	27179468	27180521	4.62137e-34	0.259776	1.76688e-28
chr12	120980234	120981366	4.88069e-34	0.353998	1.86602e-28
chr16	76532100	76533149	4.88254e-34	0.356334	1.86673e-28
chr19	28979858	28980840	5.00549e-34	0.254725	1.91373e-28
chr19	55279206	55280766	5.30273e-34	0.399145	2.02738e-28
chr9	93058047	93059363	5.45094e-34	0.491836	2.08404e-28
chr2	3413323	3415172	5.62632e-34	0.332547	2.1511e-28
chr11	5595919	5596907	5.85261e-34	0.362685	2.23761e-28
chr5	178742235	178743353	5.85529e-34	0.284894	2.23864e-28
chr17	41776941	41778213	5.95453e-34	0.418833	2.27658e-28
chr19	1251754	1254624	6.16582e-34	0.468547	2.35736e-28
chr9	132354636	132355742	6.5579e-34	0.505875	2.50726e-28
chr5	179818717	179819696	6.64755e-34	0.35752	2.54154e-28
chr19	17305211	17306217	7.86254e-34	0.546718	3.00606e-28
chr3	164332616	164333792	8.47601e-34	0.297606	3.24061e-28
chr7	155951307	155952375	8.56746e-34	0.316913	3.27557e-28
chr4	11393310	11394415	9.22676e-34	0.294392	3.52764e-28
chr12	9647760	9648721	9.65397e-34	0.324203	3.69097e-28
chr10	7532615	7533747	9.68758e-34	0.284082	3.70383e-28
chr20	63482637	63484410	9.76241e-34	0.393666	3.73243e-28
chr12	113135069	113136406	9.82054e-34	0.311566	3.75466e-28
chr3	190862333	190863304	9.85494e-34	0.381909	3.76781e-28
chr19	48637182	48638079	9.95751e-34	0.505738	3.80702e-28
chr1	2545113	2546600	1.17817e-33	0.355463	4.50446e-28
chr8	10729767	10731061	1.1911e-33	0.392461	4.55389e-28
chr12	117872249	117873404	1.19154e-33	0.270045	4.55559e-28
chr7	516529	518526	1.21735e-33	0.316676	4.65426e-28
chr1	180911486	180913467	1.28659e-33	0.252692	4.91898e-28
chr16	81532363	81533395	1.41858e-33	0.407398	5.42363e-28
chr2	3518632	3519868	1.59055e-33	0.437517	6.08112e-28
chr12	89353317	89354498	1.73215e-33	0.429191	6.62247e-28
chr15	31325643	31327515	1.93594e-33	0.589635	7.40162e-28
chr12	7188237	7190102	2.00128e-33	0.451931	7.65144e-28
chr7	20206077	20207107	2.00915e-33	0.394573	7.68153e-28
chr9	132661967	132662959	2.10762e-33	0.284814	8.058e-28
chr19	48874421	48876298	2.12868e-33	0.293032	8.13852e-28
chr2	241558207	241560625	2.13765e-33	0.449603	8.17282e-28
chr17	78139986	78141312	2.15508e-33	0.342381	8.23947e-28
chr16	4114968	4117078	2.27317e-33	0.403095	8.69095e-28
chr19	10653597	10655170	2.30159e-33	0.463471	8.79961e-28
chr7	103540679	103541746	2.34019e-33	0.300229	8.94719e-28
chr1	15800055	15801718	2.43286e-33	0.464835	9.30148e-28
chr3	12287033	12289458	2.47294e-33	0.413331	9.45473e-28
chr7	1756395	1759407	2.51702e-33	0.260922	9.62324e-28
chr17	40098812	40099792	2.58854e-33	0.450831	9.8967e-28
chr1	26035981	26037079	2.62381e-33	0.341004	1.00315e-27
chr16	89256428	89257759	2.64948e-33	0.427283	1.01297e-27
chr16	84819396	84820458	2.66607e-33	0.307928	1.01931e-27
chr12	57127292	57128597	2.74869e-33	0.400337	1.0509e-27
chr10	133306360	133308393	2.77101e-33	0.378122	1.05943e-27
chr7	80918720	80919641	2.96763e-33	0.483079	1.13461e-27
chr1	9538923	9539960	3.01045e-33	0.433102	1.15098e-27
chr11	19511286	19512418	3.12483e-33	0.391841	1.19471e-27
chr10	44963839	44964831	3.129e-33	0.508271	1.1963e-27
chr19	45882668	45883922	3.50942e-33	0.331674	1.34175e-27
chr15	31263103	31264652	3.62839e-33	0.302956	1.38723e-27
chr2	114550101	114551041	3.66683e-33	0.391039	1.40193e-27
chr1	210291986	210293975	3.96634e-33	0.252096	1.51644e-27
chr3	50611532	50612489	3.981e-33	0.559692	1.52204e-27
chr11	45180174	45181337	4.16506e-33	0.308788	1.59241e-27
chr9	128117092	128119907	4.20974e-33	0.354403	1.6095e-27
chr1	2207562	2208977	4.23126e-33	0.471417	1.61772e-27
chr5	150578316	150580170	4.29396e-33	0.265206	1.6417e-27
chr5	178112933	178115177	4.32629e-33	0.29296	1.65406e-27
chr8	40054519	40055513	4.34338e-33	0.426778	1.66059e-27
chr7	73556840	73557824	4.35433e-33	0.487936	1.66478e-27
chr1	2546674	2547473	4.42841e-33	0.361431	1.6931e-27
chr18	35580775	35582162	4.43365e-33	0.308538	1.6951e-27
chr10	14747972	14749994	4.63878e-33	0.345859	1.77353e-27
chr12	128783921	128784948	4.71555e-33	0.293582	1.80288e-27
chr9	134422040	134423104	5.05604e-33	0.341042	1.93306e-27
chr17	63478468	63481796	5.48439e-33	0.442458	2.09683e-27
chr2	17538558	17539494	5.55792e-33	0.33098	2.12494e-27
chr12	124519740	124521320	5.55934e-33	0.303963	2.12549e-27
chr7	151085755	151086823	5.81565e-33	0.395019	2.22348e-27
chr16	4315073	4316613	5.93627e-33	0.431422	2.2696e-27
chr2	101960971	101962207	6.25671e-33	0.276144	2.39211e-27
chr12	109830101	109831713	6.55073e-33	0.298609	2.50452e-27
chr1	230381566	230382739	6.90976e-33	0.303007	2.64179e-27
chr11	118819984	118821299	7.12402e-33	0.376456	2.72371e-27
chr7	156891962	156893845	7.98824e-33	0.469286	3.05412e-27
chr6	26216346	26217369	8.38753e-33	0.386444	3.20678e-27
chr9	131393449	131396092	8.38849e-33	0.366789	3.20715e-27
chr19	18503944	18504985	8.42003e-33	0.42298	3.21921e-27
chr19	2578853	2579820	8.43798e-33	0.388299	3.22607e-27
chr12	128861054	128862146	8.64076e-33	0.269862	3.3036e-27
chr2	238260659	238261799	8.82382e-33	0.380074	3.37359e-27
chr16	1958003	1960577	9.00395e-33	0.37465	3.44245e-27
chr4	158327191	158328306	9.18283e-33	0.285707	3.51084e-27
chr7	66874122	66875556	9.42644e-33	0.304085	3.60398e-27
chr20	62142690	62145152	9.42868e-33	0.35012	3.60484e-27
chr1	151458026	151460131	1.05391e-32	0.422251	4.02939e-27
chr19	4399822	4401638	1.05946e-32	0.370435	4.05058e-27
chr12	26113890	26114899	1.07238e-32	0.435382	4.1e-27
chr11	111976670	111977688	1.08655e-32	0.39001	4.15419e-27
chr10	632955	633997	1.09711e-32	0.358482	4.19456e-27
chr3	189324434	189325365	1.11555e-32	0.353121	4.26507e-27
chr2	19801261	19803006	1.12138e-32	0.318645	4.28734e-27
chr8	38401274	38402290	1.19829e-32	0.298772	4.5814e-27
chr19	13162497	13163454	1.21529e-32	0.510121	4.64638e-27
chr19	18224016	18226704	1.22734e-32	0.354496	4.69245e-27
chr2	202072576	202073643	1.25619e-32	0.261449	4.80276e-27
chr14	64681331	64682697	1.25798e-32	0.260018	4.80959e-27
chr14	68883888	68885007	1.29961e-32	0.390388	4.96877e-27
chr19	44741615	44742587	1.3261e-32	0.432347	5.07005e-27
chr19	2041361	2042831	1.4732e-32	0.4532	5.63245e-27
chr6	169933613	169934939	1.51844e-32	0.330431	5.80541e-27
chr9	88706053	88707144	1.64299e-32	0.473372	6.2816e-27
chr4	1711099	1713095	1.65544e-32	0.493989	6.3292e-27
chr17	45161260	45162184	1.79004e-32	0.495119	6.84379e-27
chr17	41972589	41973608	1.85802e-32	0.386537	7.10371e-27
chr19	37998993	38000028	1.86335e-32	0.329158	7.12409e-27
chr11	64304692	64306525	1.87503e-32	0.592142	7.16874e-27
chr16	1940132	1941213	1.88606e-32	0.490013	7.2109e-27
chr5	40679000	40680095	1.98976e-32	0.452824	7.6074e-27
chr1	6784490	6786627	1.99161e-32	0.605252	7.61446e-27
chr9	118642776	118643818	2.09298e-32	0.309399	8.00201e-27
chr3	124634504	124635638	2.10617e-32	0.25787	8.05244e-27
chr16	326884	328176	2.15312e-32	0.322682	8.23196e-27
chr11	65497121	65498067	2.2751e-32	0.394771	8.69831e-27
chr17	1742256	1743227	2.49439e-32	0.4634	9.53674e-27
chr17	81036569	81039004	2.56521e-32	0.483428	9.80748e-27
chr17	7557855	7558884	2.57588e-32	0.459913	9.84829e-27
chr17	5419398	5420342	2.60681e-32	0.470927	9.96654e-27
chr16	85637192	85640210	2.6463e-32	0.316325	1.01175e-26
chr6	113858561	113859489	2.78232e-32	0.372396	1.06376e-26
chr2	73112710	73113799	2.84506e-32	0.440597	1.08774e-26
chr12	132488254	132491011	2.87598e-32	0.396289	1.09957e-26
chr16	85649380	85653797	2.88438e-32	0.296695	1.10277e-26
chr16	477275	478693	2.90551e-32	0.257055	1.11085e-26
chr14	55913309	55914477	3.22612e-32	0.283375	1.23343e-26
chr1	205449289	205450907	3.29646e-32	0.330209	1.26033e-26
chr9	118750775	118752025	3.38716e-32	0.25298	1.295e-26
chr17	82097249	82099102	3.60803e-32	0.534892	1.37945e-26
chr19	5880121	5881129	3.72501e-32	0.485596	1.42417e-26
chr10	22320453	22322376	3.75218e-32	0.325861	1.43456e-26
chr11	118641260	118642239	3.84137e-32	0.343961	1.46866e-26
chr3	160449329	160450298	4.22038e-32	0.342051	1.61357e-26
chr21	34526483	34527400	4.31938e-32	0.370128	1.65142e-26
chr20	555494	556889	4.63798e-32	0.252703	1.77323e-26
chr6	29632270	29633681	4.64765e-32	0.34967	1.77692e-26
chr18	24397431	24398381	4.662e-32	0.371796	1.78241e-26
chr5	4418962	4420080	4.84701e-32	0.259784	1.85314e-26
chr3	134325278	134327590	4.91645e-32	0.347445	1.87969e-26
chr1	16068244	16069241	5.15256e-32	0.265118	1.96996e-26
chr17	81512228	81513421	5.17613e-32	0.347688	1.97897e-26
chr13	95316623	95317744	5.18632e-32	0.289617	1.98287e-26
chr16	83936288	83937959	5.39206e-32	0.257085	2.06153e-26
chr6	20402850	20404139	5.4164e-32	0.394711	2.07084e-26
chr1	248733404	248734438	5.51488e-32	0.445741	2.10849e-26
chr11	61890031	61892355	5.63576e-32	0.45764	2.1547e-26
chr14	52950653	52951699	5.7022e-32	0.451967	2.18011e-26
chr7	129779342	129780736	6.30227e-32	0.270182	2.40953e-26
chr11	66601573	66602968	6.40206e-32	0.294378	2.44768e-26
chr2	10447863	10449162	6.64633e-32	0.524641	2.54107e-26
chr14	22980340	22981414	6.77374e-32	0.27201	2.58978e-26
chr17	28743322	28744287	7.05232e-32	0.375311	2.69629e-26
chr7	69597813	69598753	7.18627e-32	0.361506	2.7475e-26
chr19	45000941	45002435	7.48197e-32	0.496935	2.86056e-26
chr15	59688699	59690097	7.51059e-32	0.418925	2.8715e-26
chr6	169921961	169923126	8.07687e-32	0.344499	3.088e-26
chr9	88076256	88077317	8.17272e-32	0.37974	3.12465e-26
chr11	118606979	118609179	8.21308e-32	0.291631	3.14008e-26
chr11	3214932	3216330	8.22001e-32	0.267436	3.14273e-26
chr6	30883725	30885721	8.39929e-32	0.281107	3.21128e-26
chr10	122019051	122020056	9.336e-32	0.350218	3.56941e-26
chr22	45317257	45318812	9.44304e-32	0.297968	3.61033e-26
chr2	20495693	20496886	9.79594e-32	0.361505	3.74525e-26
chr22	49825604	49829029	9.80807e-32	0.28276	3.74989e-26
chr17	38871239	38872723	9.87381e-32	0.269331	3.77503e-26
chr12	30874414	30875413	9.99069e-32	0.250243	3.81971e-26
chr19	35716213	35718749	1.04544e-31	0.565382	3.99699e-26
chr15	58498508	58499498	1.06581e-31	0.351448	4.07487e-26
chr15	52018803	52020192	1.06841e-31	0.446023	4.0848e-26
chr18	48975237	48976526	1.07157e-31	0.296826	4.09691e-26
chr10	77988892	77989921	1.074e-31	0.273994	4.1062e-26
chr1	24642498	24643779	1.09462e-31	0.485162	4.18503e-26
chr16	59210699	59211679	1.10297e-31	0.352163	4.21696e-26
chr17	1485513	1488779	1.12417e-31	0.383474	4.298e-26
chr10	15369350	15371794	1.13208e-31	0.339168	4.32825e-26
chr1	244154581	244155726	1.15661e-31	0.277085	4.42204e-26
chr17	75182133	75183548	1.2178e-31	0.400602	4.65598e-26
chr8	140810075	140811207	1.24693e-31	0.292447	4.76735e-26
chr7	151087185	151088326	1.27277e-31	0.351007	4.86616e-26
chr6	37244466	37245483	1.297e-31	0.406556	4.95877e-26
chr3	51955664	51956823	1.30891e-31	0.345242	5.00433e-26
chr1	2250371	2251813	1.31952e-31	0.44941	5.04489e-26
chr20	63738644	63741575	1.34866e-31	0.687202	5.1563e-26
chr8	28726243	28728049	1.35522e-31	0.28953	5.18137e-26
chr2	88169616	88170814	1.43546e-31	0.286536	5.48816e-26
chr9	89602405	89604500	1.66915e-31	0.373785	6.3816e-26
chr16	2213796	2215595	1.67057e-31	0.534734	6.38705e-26
chr19	3387385	3388580	1.75244e-31	0.40316	6.70007e-26
chr5	134525063	134525894	1.80906e-31	0.252626	6.91651e-26
chr7	101362534	101364765	1.81318e-31	0.279909	6.93228e-26
chr17	37786830	37787849	1.86494e-31	0.389062	7.13016e-26
chr13	113490044	113491506	1.8847e-31	0.458258	7.20572e-26
chr2	203327782	203328696	2.0154e-31	0.328925	7.70541e-26
chr17	40071880	40073030	2.02046e-31	0.44876	7.72477e-26
chr1	2474598	2476025	2.07447e-31	0.380109	7.93127e-26
chr16	674938	676317	2.13301e-31	0.266471	8.15507e-26
chr7	1027829	1029264	2.1811e-31	0.384865	8.33895e-26
chr5	180611396	180615336	2.21468e-31	0.270301	8.46732e-26
chr15	66842070	66843316	2.23816e-31	0.276125	8.55708e-26
chr16	29829103	29830052	2.23913e-31	0.309217	8.56082e-26
chr12	106138632	106139731	2.37751e-31	0.313912	9.08985e-26
chr11	64298933	64302328	2.46417e-31	0.308239	9.42117e-26
chr12	104672346	104673146	2.64622e-31	0.282351	1.01172e-25
chr8	29350365	29351374	2.6968e-31	0.342445	1.03106e-25
chr1	154419343	154420783	2.85517e-31	0.326005	1.09161e-25
chr21	43342760	43343733	2.87168e-31	0.276917	1.09792e-25
chr12	93314290	93315425	3.19823e-31	0.392268	1.22277e-25
chr9	108743627	108744776	3.26722e-31	0.396575	1.24915e-25
chr1	26723226	26724166	3.30614e-31	0.3948	1.26403e-25
chr19	38683371	38684783	3.39457e-31	0.401463	1.29783e-25
chr17	80253650	80255334	3.42022e-31	0.423163	1.30764e-25
chr1	88947021	88948209	3.43122e-31	0.339679	1.31185e-25
chr12	121536821	121537770	3.4689e-31	0.321905	1.32625e-25
chr11	61814853	61815778	3.48722e-31	0.341564	1.33326e-25
chr4	52904131	52905265	3.58173e-31	0.290295	1.36939e-25
chr16	89410357	89411482	3.59486e-31	0.356404	1.37441e-25
chr14	77032651	77034333	3.69866e-31	0.474605	1.4141e-25
chr16	2090709	2091779	3.70009e-31	0.428247	1.41465e-25
chr8	71058974	71060171	3.91441e-31	0.337027	1.49659e-25
chr20	36468089	36469121	4.01531e-31	0.29512	1.53516e-25
chr19	50025164	50026177	4.05792e-31	0.449985	1.55145e-25
chr17	28745514	28747618	4.30127e-31	0.553836	1.64449e-25
chr17	44218138	44219601	4.41209e-31	0.453846	1.68686e-25
chr9	134067082	134068787	4.51925e-31	0.440155	1.72783e-25
chr7	100100177	100101081	4.77866e-31	0.391404	1.82701e-25
chr1	9161554	9164433	4.95946e-31	0.254898	1.89613e-25
chr12	116658296	116659590	5.6127e-31	0.334512	2.14589e-25
chr9	137604314	137605936	5.74543e-31	0.508305	2.19663e-25
chr13	32030904	32031928	5.83528e-31	0.304106	2.23098e-25
chr1	172499375	172500495	6.40537e-31	0.351782	2.44895e-25
chr5	173412152	173413319	6.79075e-31	0.331929	2.59629e-25
chr7	79055603	79056654	6.92292e-31	0.341081	2.64682e-25
chr1	1511453	1512494	7.55166e-31	0.308168	2.8872e-25
chr1	230549194	230550247	7.85011e-31	0.288581	3.00131e-25
chr9	87497301	87499008	7.87268e-31	0.410265	3.00994e-25
chr1	235083152	235084236	8.37505e-31	0.353639	3.20201e-25
chr2	156342165	156343040	8.6139e-31	0.380141	3.29333e-25
chr3	127042660	127043909	8.87907e-31	0.309575	3.39471e-25
chr1	24744758	24745690	9.048e-31	0.597167	3.4593e-25
chr9	70402861	70404083	9.12997e-31	0.311241	3.49063e-25
chr9	129482004	129483337	9.78185e-31	0.323622	3.73987e-25
chr20	36815113	36816533	1.01174e-30	0.29673	3.86814e-25
chr7	132385926	132387041	1.02127e-30	0.297254	3.90461e-25
chr5	135126406	135127447	1.03027e-30	0.301707	3.93901e-25
chr16	89700879	89702437	1.09257e-30	0.537732	4.17719e-25
chr1	25736650	25737794	1.10082e-30	0.285899	4.20875e-25
chr3	50600728	50601638	1.14523e-30	0.469526	4.37853e-25
chr11	1569893	1573264	1.17452e-30	0.357926	4.4905e-25
chr9	34983669	34988473	1.19362e-30	0.259597	4.56353e-25
chr11	117833180	117834150	1.19763e-30	0.403303	4.57885e-25
chr17	3754339	3755467	1.2471e-30	0.381348	4.768e-25
chr6	63573309	63574149	1.26048e-30	0.371148	4.81916e-25
chr19	679187	682134	1.27239e-30	0.552846	4.86471e-25
chr6	2514651	2515743	1.29853e-30	0.359918	4.96464e-25
chr2	104289537	104290710	1.30867e-30	0.301344	5.0034e-25
chr9	89669165	89670630	1.31564e-30	0.266554	5.03005e-25
chr18	48160636	48162346	1.33343e-30	0.319401	5.09808e-25
chr19	1101525	1102823	1.38214e-30	0.339902	5.28428e-25
chr12	116365810	116366893	1.41035e-30	0.353932	5.39216e-25
chr10	7540905	7542222	1.42002e-30	0.314939	5.42912e-25
chr7	20329196	20330131	1.4219e-30	0.355317	5.43632e-25
chr12	6225818	6226891	1.42343e-30	0.319124	5.44216e-25
chr6	143361258	143362468	1.4439e-30	0.325311	5.52041e-25
chr5	134926293	134928604	1.45855e-30	0.545134	5.57645e-25
chr10	30433465	30434397	1.57836e-30	0.411177	6.03449e-25
chr11	113875173	113876115	1.62157e-30	0.414542	6.19971e-25
chr8	20677331	20678711	1.65126e-30	0.336937	6.3132e-25
chr21	46228267	46229989	1.759e-30	0.411337	6.72515e-25
chr7	130921125	130922112	1.77906e-30	0.483631	6.80184e-25
chr2	20593014	20594111	1.9082e-30	0.383272	7.29555e-25
chr8	42460567	42461825	1.94488e-30	0.262039	7.43581e-25
chr14	52313771	52314716	1.95081e-30	0.279142	7.45847e-25
chr7	65745431	65747002	1.97047e-30	0.266067	7.53366e-25
chr11	62546474	62547627	2.02003e-30	0.296946	7.72314e-25
chr9	128249985	128251918	2.08989e-30	0.283775	7.99021e-25
chr20	3117589	3119051	2.18197e-30	0.320081	8.34227e-25
chr19	48907325	48909933	2.22064e-30	0.41649	8.49012e-25
chr8	116499249	116500418	2.22395e-30	0.278572	8.50276e-25
chr10	23438509	23440018	2.41508e-30	0.558388	9.23349e-25
chr7	2402684	2404400	2.6059e-30	0.429986	9.96306e-25
chr7	27147559	27148783	2.61432e-30	0.315806	9.99525e-25
chr3	169699257	169700262	2.64923e-30	0.259151	1.01287e-24
chr16	81531151	81532002	3.00775e-30	0.354665	1.14994e-24
chr3	50204564	50206674	3.03396e-30	0.345947	1.15997e-24
chr17	82859715	82860986	3.51132e-30	0.334953	1.34247e-24
chr8	95174319	95175262	3.52837e-30	0.391441	1.34899e-24
chr1	148334436	148335380	3.54095e-30	0.258898	1.3538e-24
chr1	1162200	1163727	3.70715e-30	0.287618	1.41734e-24
chr19	4968401	4969975	3.72624e-30	0.594059	1.42464e-24
chr12	38904771	38905822	3.76506e-30	0.402487	1.43948e-24
chr19	39409308	39410498	3.7777e-30	0.307004	1.44432e-24
chr3	54891196	54892386	3.82939e-30	0.269371	1.46408e-24
chr17	2392183	2395455	3.9212e-30	0.468816	1.49918e-24
chr18	23825702	23826678	4.06106e-30	0.262359	1.55265e-24
chr3	194101382	194102441	4.20869e-30	0.26853	1.60909e-24
chr16	68084772	68085810	4.30114e-30	0.376545	1.64444e-24
chr3	129605092	129607385	4.42345e-30	0.254735	1.6912e-24
chr10	29946650	29947665	4.50754e-30	0.44193	1.72335e-24
chr8	102653609	102655012	4.51427e-30	0.49006	1.72593e-24
chr22	42905174	42906415	4.56455e-30	0.268581	1.74515e-24
chr17	76137834	76138976	4.659e-30	0.366037	1.78126e-24
chr12	133129942	133130918	5.09919e-30	0.449265	1.94956e-24
chr19	796759	798374	5.21462e-30	0.550831	1.99369e-24
chr3	134028524	134030799	5.27812e-30	0.324852	2.01797e-24
chr6	118748262	118749352	5.2977e-30	0.358995	2.02545e-24
chr12	30969273	30970333	5.32955e-30	0.322609	2.03763e-24
chr16	53043928	53044966	5.71167e-30	0.301067	2.18372e-24
chr4	165378602	165379643	5.92257e-30	0.394425	2.26436e-24
chr8	141317815	141318817	6.13667e-30	0.290426	2.34621e-24
chr20	57469351	57470432	6.18047e-30	0.25788	2.36296e-24
chr15	64144380	64145509	6.28143e-30	0.30249	2.40156e-24
chr9	105694123	105695635	6.34416e-30	0.375918	2.42554e-24
chr16	16009097	16010069	6.36662e-30	0.270807	2.43413e-24
chr12	123971225	123973470	6.64485e-30	0.590914	2.5405e-24
chr22	46621642	46622778	6.86429e-30	0.307368	2.62441e-24
chr9	99104503	99105989	6.8693e-30	0.524669	2.62632e-24
chr1	58903391	58904367	7.00397e-30	0.465493	2.67781e-24
chr20	44210290	44211378	7.01909e-30	0.445673	2.68359e-24
chr5	79513663	79514876	7.03749e-30	0.458628	2.69062e-24
chr10	109898036	109899375	7.28877e-30	0.270184	2.78669e-24
chr17	80259717	80262030	7.49073e-30	0.361216	2.86391e-24
chr3	48847044	48848236	7.66431e-30	0.329542	2.93027e-24
chr2	215311580	215312495	7.77536e-30	0.445072	2.97273e-24
chr1	26431783	26432718	7.92619e-30	0.354471	3.0304e-24
chr4	114286656	114287972	8.02593e-30	0.278357	3.06853e-24
chr2	196068202	196069234	8.36861e-30	0.392092	3.19955e-24
chr1	160098435	160099486	8.37827e-30	0.45475	3.20324e-24
chr14	105091124	105092278	8.4018e-30	0.371365	3.21223e-24
chr1	14977111	14978061	8.43181e-30	0.325777	3.22371e-24
chr14	68788569	68790567	8.45512e-30	0.287922	3.23262e-24
chr8	100157638	100158775	8.72779e-30	0.298269	3.33687e-24
chr9	22008927	22009787	9.00395e-30	0.366428	3.44245e-24
chr7	143836196	143837907	9.11398e-30	0.307482	3.48452e-24
chr4	57109773	57111019	9.29042e-30	0.39132	3.55198e-24
chr19	530612	533504	9.44913e-30	0.433924	3.61266e-24
chr16	29805183	29806757	9.52569e-30	0.401705	3.64193e-24
chr19	49486358	49488158	9.52576e-30	0.465692	3.64195e-24
chr19	18388157	18389112	9.6781e-30	0.334852	3.7002e-24
chr2	240434935	240436297	9.77058e-30	0.335758	3.73556e-24
chr15	41892025	41893277	9.8643e-30	0.42135	3.77139e-24
chr3	178558312	178559351	9.9036e-30	0.293398	3.78641e-24
chr17	41965483	41968308	1.03412e-29	0.498772	3.95372e-24
chr17	29389831	29390761	1.04016e-29	0.406186	3.97681e-24
chr11	119360918	119361905	1.06266e-29	0.387376	4.06284e-24
chr1	203282440	203283478	1.09192e-29	0.378154	4.17471e-24
chr16	4307346	4308317	1.11801e-29	0.498478	4.27444e-24
chr12	48350381	48351439	1.12093e-29	0.410856	4.28563e-24
chr1	43991201	43992298	1.13103e-29	0.427904	4.32422e-24
chr11	72813835	72814777	1.13389e-29	0.406161	4.33517e-24
chr11	832029	834115	1.13718e-29	0.303178	4.34774e-24
chr19	3093525	3095153	1.13967e-29	0.424866	4.35728e-24
chr16	28531892	28533042	1.14521e-29	0.254754	4.37845e-24
chr11	68212372	68214710	1.14537e-29	0.412976	4.37906e-24
chr9	136519632	136520860	1.21402e-29	0.410688	4.64151e-24
chr1	153544721	153545726	1.25602e-29	0.252112	4.80209e-24
chr6	131062452	131063904	1.26113e-29	0.417441	4.82165e-24
chr19	49641593	49642604	1.26942e-29	0.469713	4.85332e-24
chr17	17839773	17840812	1.2744e-29	0.398658	4.87238e-24
chr16	3134491	3135463	1.27603e-29	0.375096	4.87859e-24
chr22	20079624	20080764	1.29837e-29	0.475737	4.96402e-24
chr17	37358816	37359771	1.30554e-29	0.511334	4.99145e-24
chr14	103057061	103058192	1.32873e-29	0.432504	5.0801e-24
chr4	78633679	78634690	1.35475e-29	0.250522	5.17958e-24
chr12	6752936	6754331	1.36614e-29	0.549722	5.22313e-24
chr14	68792801	68793926	1.36879e-29	0.454044	5.23325e-24
chr9	134325711	134327205	1.39185e-29	0.418773	5.32144e-24
chr6	168206332	168207373	1.43103e-29	0.311904	5.47122e-24
chr1	1940855	1941866	1.45013e-29	0.334286	5.54424e-24
chr2	88174917	88175992	1.46213e-29	0.283765	5.59011e-24
chr7	6373990	6375095	1.46706e-29	0.413466	5.60895e-24
chr11	134496705	134499081	1.48919e-29	0.28879	5.69356e-24
chr15	22227727	22228773	1.49298e-29	0.341498	5.70808e-24
chr14	105020412	105021746	1.51158e-29	0.456225	5.77917e-24
chr10	48255507	48256640	1.63623e-29	0.261455	6.25576e-24
chr10	122120823	122121760	1.63722e-29	0.26506	6.25952e-24
chr11	64877900	64879178	1.6464e-29	0.489482	6.29463e-24
chr9	136865265	136867138	1.6478e-29	0.396915	6.3e-24
chr17	2399249	2400869	1.70141e-29	0.455381	6.50496e-24
chr17	4939762	4940681	1.76222e-29	0.498209	6.73744e-24
chr7	27165031	27166059	1.7878e-29	0.265372	6.83524e-24
chr16	51084983	51085953	1.85478e-29	0.276954	7.09132e-24
chr7	101200493	101201496	1.87359e-29	0.318249	7.16323e-24
chr16	2968240	2970491	1.90784e-29	0.376682	7.2942e-24
chr8	38839223	38840266	1.92096e-29	0.303285	7.34436e-24
chr1	66543186	66544200	1.93741e-29	0.280464	7.40725e-24
chr8	8227493	8228806	2.09728e-29	0.708303	8.01846e-24
chr3	39177403	39178464	2.10014e-29	0.292627	8.02942e-24
chr9	36419551	36420544	2.11284e-29	0.415142	8.07797e-24
chr1	19311745	19312891	2.11727e-29	0.403183	8.09488e-24
chr19	38035629	38036737	2.16061e-29	0.259834	8.2606e-24
chr19	38899294	38900389	2.1844e-29	0.5538	8.35156e-24
chr19	2701368	2703392	2.18905e-29	0.34967	8.36931e-24
chr19	2426209	2428242	2.22055e-29	0.382803	8.48978e-24
chr19	39833119	39834454	2.39073e-29	0.443203	9.14039e-24
chr2	64963218	64964258	2.40547e-29	0.339953	9.19675e-24
chr10	110395415	110396375	2.41513e-29	0.330705	9.23371e-24
chr6	31900572	31902771	2.43829e-29	0.410344	9.32225e-24
chr21	36461442	36462620	2.45207e-29	0.298714	9.37492e-24
chr9	136546668	136548315	2.51599e-29	0.337685	9.6193e-24
chr19	10997723	10998842	2.63927e-29	0.333376	1.00907e-23
chr19	3336543	3337542	2.70775e-29	0.488906	1.03524e-23
chr1	6235326	6236661	2.77421e-29	0.29209	1.06066e-23
chr7	76379577	76380683	2.7873e-29	0.533759	1.06566e-23
chr17	82100576	82102625	2.8014e-29	0.395589	1.07105e-23
chr3	157134237	157135387	2.81317e-29	0.271647	1.07555e-23
chr7	152435873	152437162	2.83728e-29	0.357563	1.08477e-23
chr2	217902340	217903272	2.84986e-29	0.360762	1.08958e-23
chr15	67109227	67110198	2.96516e-29	0.305645	1.13366e-23
chr9	83219151	83220097	2.99421e-29	0.446376	1.14477e-23
chr16	84583733	84584755	3.00715e-29	0.313125	1.14971e-23
chr7	75905548	75906587	3.06544e-29	0.295337	1.172e-23
chr14	100304371	100307078	3.12091e-29	0.449142	1.19321e-23
chr1	2390982	2392543	3.33943e-29	0.42321	1.27675e-23
chr10	116720157	116721347	3.3487e-29	0.300298	1.2803e-23
chr15	48089566	48090672	3.39504e-29	0.322237	1.29801e-23
chr9	136991699	136992955	3.39607e-29	0.368951	1.29841e-23
chr1	53898923	53899915	3.40414e-29	0.364432	1.30149e-23
chr17	79796625	79798693	3.46806e-29	0.480186	1.32593e-23
chr6	32195298	32196242	3.64159e-29	0.556147	1.39228e-23
chr12	132558439	132560875	3.77568e-29	0.27686	1.44355e-23
chr5	79030654	79031672	3.79527e-29	0.414938	1.45103e-23
chr1	9128647	9129830	3.80907e-29	0.50702	1.45631e-23
chr9	96454202	96455186	3.82292e-29	0.278868	1.4616e-23
chr17	56595997	56597195	3.92501e-29	0.282418	1.50064e-23
chr21	42624041	42625066	3.94174e-29	0.277261	1.50703e-23
chr21	43712050	43713058	3.9533e-29	0.411967	1.51146e-23
chr18	21240962	21243720	3.95941e-29	0.311072	1.51379e-23
chr1	24108154	24109347	4.02442e-29	0.380777	1.53865e-23
chr14	68199480	68200447	4.0615e-29	0.280139	1.55282e-23
chr1	147238840	147239690	4.15375e-29	0.281668	1.58809e-23
chr9	136092953	136096098	4.1542e-29	0.381257	1.58826e-23
chr16	13109947	13110942	4.22758e-29	0.280777	1.61632e-23
chr8	144428008	144429014	4.25071e-29	0.357289	1.62516e-23
chr17	18377058	18378288	4.25126e-29	0.429905	1.62537e-23
chr22	42079301	42080260	4.33632e-29	0.519437	1.65789e-23
chr21	34909670	34911279	4.36554e-29	0.273366	1.66906e-23
chr11	67420180	67422602	4.37621e-29	0.432465	1.67315e-23
chr1	22052102	22053974	4.58878e-29	0.3742	1.75441e-23
chr17	50588235	50590391	4.78137e-29	0.451237	1.82805e-23
chr11	112795745	112796989	4.87901e-29	0.306812	1.86538e-23
chr9	137458355	137459991	4.89936e-29	0.415701	1.87316e-23
chr19	4064489	4067518	4.90006e-29	0.515866	1.87342e-23
chr22	46069517	46072839	5.11921e-29	0.434126	1.95721e-23
chr19	8208814	8210051	5.13277e-29	0.346282	1.9624e-23
chr5	32233398	32234622	5.14431e-29	0.282384	1.96681e-23
chr5	136080258	136081184	5.18173e-29	0.440704	1.98112e-23
chr7	2620612	2623920	5.22234e-29	0.560854	1.99664e-23
chr13	114130766	114133261	5.34725e-29	0.274594	2.0444e-23
chr7	1159789	1161130	5.68946e-29	0.361902	2.17523e-23
chr22	50293192	50294287	5.78468e-29	0.449089	2.21164e-23
chr22	50268420	50271078	5.88977e-29	0.268617	2.25182e-23
chr8	22986677	22987663	5.98691e-29	0.251377	2.28896e-23
chr10	30026710	30028755	6.05703e-29	0.287149	2.31577e-23
chr20	23361519	23362870	6.08631e-29	0.505677	2.32696e-23
chr3	197468509	197469813	6.30995e-29	0.392092	2.41246e-23
chr19	3762438	3763818	6.40622e-29	0.426835	2.44927e-23
chr8	79783421	79784419	6.469e-29	0.274413	2.47327e-23
chr1	145607462	145608466	6.7107e-29	0.29411	2.56568e-23
chr2	197184547	197185715	6.71734e-29	0.283107	2.56822e-23
chr19	40284616	40285975	6.78662e-29	0.405138	2.59471e-23
chr7	55177339	55178492	7.02864e-29	0.309456	2.68724e-23
chr14	103163833	103165412	7.10855e-29	0.290428	2.71779e-23
chr18	37393788	37394948	7.41785e-29	0.392102	2.83604e-23
chr3	4868031	4868982	7.44617e-29	0.46054	2.84687e-23
chr17	41894081	41895810	7.60598e-29	0.301113	2.90797e-23
chr16	2531416	2533447	7.9165e-29	0.424474	3.02669e-23
chr4	38663254	38664409	8.13938e-29	0.517137	3.11191e-23
chr19	47514835	47515794	8.21448e-29	0.477457	3.14062e-23
chr19	2840838	2842278	8.26963e-29	0.419956	3.1617e-23
chr11	63536686	63538429	8.27541e-29	0.412444	3.16391e-23
chr9	136695091	136696357	8.32728e-29	0.36423	3.18375e-23
chr16	30651257	30652333	8.39619e-29	0.262204	3.21009e-23
chr14	91898259	91899976	8.69494e-29	0.3255	3.32431e-23
chr20	63357543	63359087	8.71002e-29	0.334815	3.33008e-23
chr19	40465451	40467727	8.78529e-29	0.516022	3.35885e-23
chr9	137199648	137201375	8.78838e-29	0.550547	3.36003e-23
chr11	63938229	63939403	8.83193e-29	0.518062	3.37669e-23
chr17	7403374	7405759	8.85181e-29	0.550103	3.38429e-23
chr11	72222946	72223945	8.97633e-29	0.398938	3.4319e-23
chr14	68783999	68785085	9.06098e-29	0.467151	3.46426e-23
chr1	42957672	42959446	9.7507e-29	0.428381	3.72796e-23
chr9	136790619	136791548	1.01964e-28	0.615927	3.89835e-23
chr15	55741658	55743706	1.03551e-28	0.330235	3.95903e-23
chr1	1615042	1616938	1.04371e-28	0.422586	3.99038e-23
chr20	25056922	25058700	1.05092e-28	0.39189	4.01794e-23
chr2	11389429	11390474	1.07377e-28	0.406739	4.10533e-23
chr1	173476729	173478798	1.07898e-28	0.458752	4.12524e-23
chr18	42635228	42636286	1.09111e-28	0.307025	4.17161e-23
chr6	11317537	11318950	1.13518e-28	0.251566	4.34009e-23
chr5	132812962	132815652	1.13664e-28	0.31366	4.34568e-23
chr2	95007598	95008718	1.14271e-28	0.251799	4.36887e-23
chr10	43455244	43456204	1.14325e-28	0.468718	4.37096e-23
chr7	27095541	27096673	1.14369e-28	0.320459	4.37262e-23
chr11	65918738	65919868	1.14887e-28	0.481169	4.39243e-23
chr12	130871455	130872380	1.16081e-28	0.344274	4.43807e-23
chr21	41677657	41679526	1.16252e-28	0.412513	4.44463e-23
chr10	71526848	71527808	1.19252e-28	0.38064	4.55931e-23
chr11	65856204	65858714	1.20381e-28	0.488272	4.60247e-23
chr11	66606897	66607903	1.25206e-28	0.422827	4.78696e-23
chr12	133079939	133080973	1.26624e-28	0.517479	4.84118e-23
chr11	449144	451734	1.28282e-28	0.35612	4.90457e-23
chr1	16066711	16067761	1.34227e-28	0.264291	5.13185e-23
chr9	137221032	137224092	1.3672e-28	0.431008	5.22718e-23
chr1	206202715	206203625	1.37392e-28	0.390972	5.25286e-23
chr4	1247966	1249815	1.38858e-28	0.407145	5.30892e-23
chr17	79843534	79846161	1.41954e-28	0.303455	5.42727e-23
chr6	17393314	17394502	1.45629e-28	0.274491	5.5678e-23
chr12	49264468	49265430	1.46848e-28	0.433213	5.6144e-23
chr11	506631	507943	1.50087e-28	0.4818	5.73823e-23
chr21	44815916	44818650	1.50618e-28	0.37525	5.75854e-23
chr12	57845324	57846306	1.51478e-28	0.267778	5.79142e-23
chr19	38762612	38764532	1.56181e-28	0.309861	5.97121e-23
chr4	4859170	4860282	1.58106e-28	0.296686	6.04484e-23
chr17	82021998	82023764	1.58272e-28	0.560442	6.05117e-23
chr11	2376768	2378606	1.58784e-28	0.250418	6.07074e-23
chr3	50264321	50265553	1.6173e-28	0.427285	6.18337e-23
chr6	154511377	154512168	1.6215e-28	0.289072	6.19942e-23
chr17	42422761	42423789	1.69015e-28	0.314276	6.46192e-23
chr14	100239859	100240909	1.69708e-28	0.443579	6.48841e-23
chr20	45341266	45343000	1.70235e-28	0.318285	6.50853e-23
chr12	124359459	124360713	1.75259e-28	0.281492	6.70061e-23
chr19	6738937	6741433	1.8445e-28	0.302274	7.05201e-23
chr17	72444821	72446075	1.90794e-28	0.253044	7.29458e-23
chr12	51830953	51832440	1.91373e-28	0.291975	7.31672e-23
chr20	62646787	62648661	1.91954e-28	0.250252	7.33893e-23
chr2	98685757	98686850	1.94722e-28	0.3587	7.44476e-23
chr20	14984557	14985487	2.01709e-28	0.294615	7.71189e-23
chr9	81689327	81690274	2.02865e-28	0.500929	7.75608e-23
chr11	68357208	68359712	2.02887e-28	0.340234	7.7569e-23
chr19	49148809	49151249	2.06541e-28	0.326267	7.89661e-23
chr16	89612992	89614019	2.14694e-28	0.402975	8.20833e-23
chr22	43110139	43111802	2.33527e-28	0.301884	8.92835e-23
chr11	63566802	63567832	2.38046e-28	0.316014	9.10113e-23
chr12	52119270	52120403	2.38762e-28	0.427739	9.12851e-23
chr14	69637287	69638392	2.41092e-28	0.360818	9.2176e-23
chr6	155693625	155694689	2.4471e-28	0.279614	9.35592e-23
chr9	35517822	35518793	2.53268e-28	0.308527	9.68312e-23
chr15	97978499	97979462	2.53488e-28	0.258671	9.69152e-23
chr17	43024171	43025782	2.54474e-28	0.305436	9.72924e-23
chr10	133359333	133360404	2.67649e-28	0.267455	1.02329e-22
chr5	80667303	80669287	2.68155e-28	0.393337	1.02523e-22
chr3	188051004	188052853	2.73042e-28	0.389884	1.04391e-22
chr3	119204440	119205883	2.76152e-28	0.349899	1.0558e-22
chr15	70099203	70100355	2.77057e-28	0.441645	1.05926e-22
chr19	36528040	36528969	2.78293e-28	0.410528	1.06399e-22
chr7	5551960	5553701	2.79584e-28	0.394155	1.06893e-22
chr19	35931185	35932171	2.8511e-28	0.426899	1.09005e-22
chr19	3720962	3722245	2.93085e-28	0.332885	1.12054e-22
chr17	72160262	72161351	2.95937e-28	0.252571	1.13145e-22
chr1	6273097	6274268	3.02418e-28	0.39211	1.15623e-22
chr1	31573510	31574806	3.06769e-28	0.250893	1.17286e-22
chr9	128192149	128193547	3.19927e-28	0.331739	1.22317e-22
chr6	45843340	45844588	3.26067e-28	0.262876	1.24664e-22
chr17	67993210	67994353	3.34494e-28	0.398772	1.27886e-22
chr1	31154585	31155644	3.38679e-28	0.365067	1.29486e-22
chr6	167667787	167668805	3.4425e-28	0.296573	1.31616e-22
chr20	4148160	4149464	3.57815e-28	0.253691	1.36802e-22
chr8	144465153	144469347	3.59894e-28	0.580392	1.37597e-22
chr9	133891640	133893228	3.64609e-28	0.290044	1.394e-22
chr22	37196460	37197797	3.68316e-28	0.359014	1.40817e-22
chr14	103169661	103170620	3.73568e-28	0.325549	1.42825e-22
chr19	49495680	49496691	3.85233e-28	0.510694	1.47285e-22
chr18	50194666	50195627	3.88175e-28	0.441234	1.4841e-22
chr1	85576435	85577533	3.89472e-28	0.306273	1.48906e-22
chr1	85580068	85581103	3.93239e-28	0.386579	1.50346e-22
chr11	61693471	61694530	4.06582e-28	0.295679	1.55447e-22
chr19	42301973	42303121	4.09534e-28	0.359011	1.56576e-22
chr8	125579228	125580366	4.12962e-28	0.330431	1.57887e-22
chr16	22353007	22354886	4.29419e-28	0.496558	1.64178e-22
chr19	13149756	13152512	4.39168e-28	0.565786	1.67906e-22
chr17	62965664	62966897	4.44599e-28	0.347761	1.69982e-22
chr12	6375882	6376982	4.4843e-28	0.408065	1.71447e-22
chr6	29887158	29888794	4.56592e-28	0.326028	1.74568e-22
chr7	28569868	28570952	4.70933e-28	0.276399	1.8005e-22
chr19	8444440	8446174	4.93823e-28	0.32329	1.88802e-22
chr1	18881561	18882968	4.96546e-28	0.28099	1.89843e-22
chr20	50171988	50173076	5.05764e-28	0.308973	1.93367e-22
chr3	72306686	72308117	5.08421e-28	0.280884	1.94383e-22
chr15	88638187	88639345	5.08814e-28	0.275634	1.94533e-22
chr6	7260811	7261858	5.14888e-28	0.46306	1.96856e-22
chr17	4789726	4791004	5.15123e-28	0.392861	1.96945e-22
chr8	102806050	102808105	5.2885e-28	0.444286	2.02194e-22
chr4	53702309	53703322	5.28884e-28	0.304852	2.02207e-22
chr16	67561796	67562738	5.37388e-28	0.479789	2.05458e-22
chr19	55166242	55167198	5.51805e-28	0.319846	2.1097e-22
chr1	2226548	2230144	5.58549e-28	0.529274	2.13548e-22
chr17	44628214	44629247	5.58587e-28	0.283481	2.13563e-22
chr7	143408333	143409413	5.59978e-28	0.265689	2.14095e-22
chr14	100332526	100334943	5.66645e-28	0.330132	2.16644e-22
chr19	40442384	40443648	5.7601e-28	0.393466	2.20224e-22
chr19	48623792	48624714	5.84681e-28	0.411321	2.23539e-22
chr20	62651709	62652990	5.8714e-28	0.365207	2.24479e-22
chr15	90300872	90301874	5.90097e-28	0.343957	2.2561e-22
chr8	143935531	143942851	5.95109e-28	0.350786	2.27526e-22
chr16	29943731	29944674	6.04171e-28	0.338523	2.30991e-22
chr20	8834226	8835480	6.267e-28	0.297364	2.39604e-22
chr15	56918034	56919250	6.28601e-28	0.381176	2.40331e-22
chr7	73667235	73668472	6.38329e-28	0.390825	2.4405e-22
chr11	129375337	129376481	6.5279e-28	0.32285	2.49579e-22
chr17	37789786	37790819	6.84852e-28	0.286227	2.61837e-22
chr7	105705305	105706346	6.8925e-28	0.350162	2.63519e-22
chr11	16924513	16926239	6.9263e-28	0.316464	2.64811e-22
chr19	18280652	18282239	6.95452e-28	0.548373	2.6589e-22
chr18	11908017	11908920	6.98213e-28	0.345116	2.66946e-22
chr3	150407885	150409221	7.10363e-28	0.41552	2.71591e-22
chr12	52308021	52309073	7.11682e-28	0.30249	2.72095e-22
chr19	2095247	2097159	7.40948e-28	0.590595	2.83284e-22
chr2	46541858	46543096	7.44444e-28	0.379501	2.84621e-22
chr10	6464820	6465922	7.55168e-28	0.271777	2.88721e-22
chr14	90509819	90511101	7.64342e-28	0.294567	2.92229e-22
chr7	5529212	5531151	7.9001e-28	0.554352	3.02042e-22
chr19	46416083	46417070	8.05151e-28	0.301124	3.07831e-22
chr19	37980320	37981323	8.07936e-28	0.343925	3.08896e-22
chr12	11648738	11650081	8.17645e-28	0.278875	3.12608e-22
chr9	131110690	131111827	8.38601e-28	0.31491	3.2062e-22
chr5	172764964	172765919	8.42026e-28	0.328842	3.21929e-22
chr1	15201723	15202691	8.61805e-28	0.31252	3.29491e-22
chr4	83535613	83536581	8.67832e-28	0.487946	3.31796e-22
chr4	1870673	1872430	8.73295e-28	0.416507	3.33884e-22
chr4	6072028	6073192	8.78737e-28	0.335561	3.35965e-22
chr10	69902357	69903982	8.8511e-28	0.286195	3.38401e-22
chr6	100457198	100459181	8.85581e-28	0.411703	3.38582e-22
chr4	184810000	184811336	9.06427e-28	0.360722	3.46552e-22
chr4	2535923	2538131	9.41554e-28	0.555605	3.59982e-22
chr8	23246162	23247175	9.51285e-28	0.451446	3.63702e-22
chr8	37695033	37696225	9.51778e-28	0.311828	3.6389e-22
chr16	84116349	84117541	1.01006e-27	0.397457	3.86173e-22
chr17	83050621	83052640	1.05952e-27	0.47518	4.05084e-22
chr12	124369005	124370365	1.0855e-27	0.381674	4.15015e-22
chr1	63366912	63368033	1.11861e-27	0.430804	4.27674e-22
chr14	56117729	56119842	1.119e-27	0.389145	4.27823e-22
chr11	10449799	10451673	1.12466e-27	0.315684	4.29987e-22
chr14	68937472	68939245	1.12716e-27	0.349217	4.30943e-22
chr17	59331181	59333477	1.1454e-27	0.420135	4.37917e-22
chr1	15526300	15527336	1.14893e-27	0.505867	4.39267e-22
chr19	37334098	37335086	1.1564e-27	0.32229	4.42124e-22
chr4	168318104	168319074	1.15652e-27	0.328518	4.4217e-22
chr21	42777113	42778671	1.17912e-27	0.281643	4.50808e-22
chr19	3357571	3360584	1.19286e-27	0.319575	4.56063e-22
chr3	13894971	13895971	1.20665e-27	0.342399	4.61335e-22
chr17	42154619	42155752	1.21972e-27	0.440382	4.66332e-22
chr10	87094668	87095731	1.23545e-27	0.460079	4.72345e-22
chr10	86755997	86757111	1.23822e-27	0.376551	4.73407e-22
chr16	67461658	67462958	1.24407e-27	0.299872	4.75642e-22
chr19	16324064	16327081	1.25768e-27	0.288816	4.80846e-22
chr7	98251772	98252689	1.26937e-27	0.413129	4.85316e-22
chr15	66762996	66764046	1.29057e-27	0.257746	4.93419e-22
chr20	47786234	47787296	1.29298e-27	0.283314	4.94343e-22
chr4	186945972	186947161	1.29448e-27	0.303099	4.94915e-22
chr9	130195163	130196373	1.31137e-27	0.273811	5.01374e-22
chr22	29302349	29304210	1.34629e-27	0.259219	5.14722e-22
chr11	828678	831293	1.34641e-27	0.362691	5.14767e-22
chr6	131135151	131136117	1.34702e-27	0.337208	5.15003e-22
chr11	64185215	64186793	1.35852e-27	0.597347	5.194e-22
chr9	14072174	14073359	1.36025e-27	0.314742	5.20061e-22
chr1	109252898	109254082	1.40256e-27	0.282945	5.36236e-22
chr15	90902153	90903839	1.40469e-27	0.456717	5.37051e-22
chr8	143840218	143841621	1.41198e-27	0.475433	5.39838e-22
chr11	2399999	2400978	1.46651e-27	0.540645	5.60687e-22
chr11	65117256	65118517	1.47777e-27	0.447971	5.64993e-22
chr2	9206107	9207295	1.48271e-27	0.347457	5.66881e-22
chr17	19549545	19550541	1.53922e-27	0.424334	5.88487e-22
chr8	12755039	12756080	1.54712e-27	0.381575	5.91507e-22
chr22	50295931	50297171	1.55469e-27	0.259169	5.944e-22
chr22	24601299	24602366	1.56872e-27	0.451493	5.99764e-22
chr4	153564184	153565297	1.58388e-27	0.388114	6.05562e-22
chr5	157977710	157978829	1.58906e-27	0.270866	6.0754e-22
chr19	43934802	43935783	1.66985e-27	0.287455	6.38427e-22
chr11	3158904	3159879	1.68087e-27	0.263522	6.42644e-22
chr21	42760821	42761852	1.69427e-27	0.315777	6.47764e-22
chr17	45406257	45407937	1.77022e-27	0.394534	6.76803e-22
chr11	126113309	126114293	1.80474e-27	0.252834	6.90001e-22
chr6	36985375	36986850	1.81803e-27	0.380146	6.95081e-22
chr5	149732390	149734103	1.82746e-27	0.314842	6.98686e-22
chr5	132293215	132294609	1.89144e-27	0.483096	7.23147e-22
chr1	117590981	117593004	1.8957e-27	0.25232	7.24778e-22
chr6	156752308	156753320	1.92619e-27	0.366694	7.36434e-22
chr1	155273067	155274008	2.14665e-27	0.407999	8.20721e-22
chr17	4996960	4998470	2.16466e-27	0.500507	8.2761e-22
chr1	8241213	8242400	2.19901e-27	0.309473	8.40741e-22
chr19	5977351	5979033	2.21919e-27	0.395329	8.48456e-22
chr16	28974230	28975217	2.22569e-27	0.283774	8.5094e-22
chr12	104456446	104458195	2.2676e-27	0.277091	8.66966e-22
chr1	68969153	68970248	2.29954e-27	0.254695	8.79176e-22
chr17	75720799	75721844	2.30571e-27	0.307314	8.81537e-22
chr1	6259453	6261705	2.34344e-27	0.427545	8.9596e-22
chr3	190123764	190124717	2.37743e-27	0.318597	9.08954e-22
chr7	80134277	80135628	2.38655e-27	0.373475	9.12444e-22
chr8	131041331	131042737	2.42353e-27	0.252502	9.2658e-22
chr17	14300203	14301749	2.44715e-27	0.43673	9.35613e-22
chr2	98563238	98565454	2.44716e-27	0.287683	9.35615e-22
chr8	93855741	93857161	2.4565e-27	0.314033	9.39187e-22
chr6	156686856	156687794	2.46827e-27	0.431616	9.43688e-22
chr19	3398359	3399361	2.51184e-27	0.285259	9.60344e-22
chr14	73851331	73852272	2.55838e-27	0.440575	9.78137e-22
chr13	44870191	44871370	2.56182e-27	0.390233	9.79452e-22
chr4	150077947	150078994	2.85632e-27	0.292569	1.09205e-21
chr1	6602322	6603464	2.8631e-27	0.333008	1.09464e-21
chr8	18957065	18958395	2.87866e-27	0.287888	1.10059e-21
chr2	46956686	46957791	2.95909e-27	0.259625	1.13134e-21
chr19	3185235	3186657	3.00125e-27	0.397634	1.14746e-21
chr6	26272474	26273443	3.05611e-27	0.317852	1.16843e-21
chr1	1373874	1376322	3.11621e-27	0.469741	1.19141e-21
chr4	1010951	1013456	3.13653e-27	0.430487	1.19918e-21
chr3	187739587	187740576	3.15203e-27	0.277333	1.20511e-21
chr5	177133161	177135177	3.17818e-27	0.306448	1.21511e-21
chr16	29995695	29996595	3.24512e-27	0.32699	1.2407e-21
chr17	80146472	80148152	3.33175e-27	0.337875	1.27382e-21
chr17	80023287	80024715	3.72114e-27	0.370241	1.42269e-21
chr9	136807297	136809173	3.75356e-27	0.332294	1.43509e-21
chr19	36687030	36687998	3.80886e-27	0.362361	1.45623e-21
chr15	31396845	31397862	3.81286e-27	0.346084	1.45776e-21
chr9	137254752	137256093	4.01952e-27	0.338597	1.53677e-21
chr19	38005636	38007617	4.06932e-27	0.294205	1.55581e-21
chr6	35727282	35728526	4.10973e-27	0.397559	1.57126e-21
chr6	33409894	33411370	4.12936e-27	0.504435	1.57877e-21
chr16	28210590	28212552	4.14992e-27	0.362732	1.58663e-21
chr7	38305859	38306953	4.15807e-27	0.315403	1.58974e-21
chr17	2593067	2594068	4.24816e-27	0.359633	1.62419e-21
chr3	191352886	191353955	4.26657e-27	0.280346	1.63123e-21
chr11	12110044	12111028	4.30022e-27	0.345421	1.64409e-21
chr8	6909770	6911039	4.42007e-27	0.268013	1.68991e-21
chr14	104800155	104801183	4.45793e-27	0.396825	1.70439e-21
chr22	37608237	37609320	4.46234e-27	0.38586	1.70607e-21
chr19	1243325	1247049	4.52161e-27	0.524128	1.72873e-21
chr12	122225672	122226686	4.53746e-27	0.570031	1.7348e-21
chr19	7943296	7944311	4.6921e-27	0.49166	1.79392e-21
chr9	85804862	85806052	4.78478e-27	0.316895	1.82935e-21
chr6	138106929	138108065	4.95208e-27	0.302482	1.89332e-21
chr1	9822487	9824607	4.9698e-27	0.297446	1.90009e-21
chr9	136545376	136546604	5.01424e-27	0.435078	1.91708e-21
chr1	77832465	77833473	5.17675e-27	0.252342	1.97921e-21
chr9	128881617	128882657	5.23363e-27	0.429401	2.00096e-21
chr8	144786620	144787659	5.32884e-27	0.382526	2.03736e-21
chr2	74529361	74530369	5.37225e-27	0.424374	2.05395e-21
chr7	100101205	100102160	5.38704e-27	0.439966	2.05961e-21
chr11	118790724	118792176	5.39187e-27	0.372777	2.06146e-21
chr10	133372967	133373931	5.45935e-27	0.369687	2.08726e-21
chr22	46005820	46008850	5.51838e-27	0.263981	2.10983e-21
chr19	48738462	48740480	5.66595e-27	0.373398	2.16624e-21
chr21	34888043	34890736	5.7045e-27	0.44046	2.18098e-21
chr12	121626038	121626921	5.78586e-27	0.430727	2.21209e-21
chr9	114779104	114780065	5.85018e-27	0.329252	2.23668e-21
chr17	41914040	41915034	5.87389e-27	0.298308	2.24575e-21
chr11	65150129	65151557	5.91998e-27	0.277838	2.26337e-21
chr1	19231683	19233099	5.9226e-27	0.263748	2.26437e-21
chr3	57164852	57166108	6.06085e-27	0.319161	2.31723e-21
chr3	56988486	56989713	6.08052e-27	0.34255	2.32475e-21
chr10	124736218	124737237	6.12095e-27	0.354344	2.34021e-21
chr1	156457055	156457934	6.13597e-27	0.368451	2.34595e-21
chr2	218405991	218406946	6.15277e-27	0.482528	2.35237e-21
chr12	8697421	8698375	6.24166e-27	0.346105	2.38636e-21
chr1	8878464	8879495	6.29934e-27	0.406039	2.40841e-21
chr14	103520557	103523580	6.32229e-27	0.366584	2.41718e-21
chr10	78727405	78728628	6.34548e-27	0.251698	2.42605e-21
chr7	149713827	149715322	6.37148e-27	0.32094	2.43599e-21
chr7	98400347	98401754	6.46661e-27	0.345911	2.47236e-21
chr16	4253486	4254943	6.51889e-27	0.548382	2.49235e-21
chr14	73852545	73853572	6.52629e-27	0.260948	2.49518e-21
chr14	90536056	90537165	6.74291e-27	0.319533	2.578e-21
chr14	68887812	68888864	6.83113e-27	0.280899	2.61172e-21
chr8	143568323	143570607	6.87976e-27	0.484562	2.63032e-21
chr14	91889247	91890510	7.04412e-27	0.281015	2.69316e-21
chr10	11875550	11876486	7.26432e-27	0.341808	2.77735e-21
chr1	206908948	206910091	7.35889e-27	0.277035	2.8135e-21
chr3	14460357	14461316	7.40907e-27	0.362079	2.83269e-21
chr13	44873080	44874220	7.41825e-27	0.357259	2.8362e-21
chr2	30957049	30958198	7.42912e-27	0.353814	2.84035e-21
chr11	567760	569694	7.58186e-27	0.408181	2.89875e-21
chr6	130364970	130367174	7.92441e-27	0.402118	3.02972e-21
chr7	100672997	100673995	8.05389e-27	0.452957	3.07922e-21
chr9	99259124	99260073	8.25998e-27	0.390961	3.15801e-21
chr11	67401051	67402332	8.32027e-27	0.388919	3.18106e-21
chr11	70225483	70226820	8.32577e-27	0.350906	3.18317e-21
chr3	13597308	13598358	8.34018e-27	0.285632	3.18868e-21
chr8	144461961	144463421	8.6707e-27	0.353413	3.31504e-21
chr15	31327526	31328760	8.7435e-27	0.354107	3.34288e-21
chr10	28717205	28718440	8.79508e-27	0.288276	3.3626e-21
chr14	96391472	96392415	8.80837e-27	0.448289	3.36768e-21
chr1	2586107	2587240	9.02441e-27	0.503157	3.45028e-21
chr17	39926846	39928155	9.0773e-27	0.391694	3.4705e-21
chr14	68978582	68979921	9.17807e-27	0.394978	3.50903e-21
chr9	39809306	39810406	9.34134e-27	0.263439	3.57145e-21
chr3	54120569	54122996	9.36207e-27	0.257596	3.57937e-21
chr4	972619	975382	9.44136e-27	0.315817	3.60969e-21
chr3	129121393	129122892	9.4729e-27	0.533026	3.62175e-21
chr17	47955249	47956291	9.55476e-27	0.317884	3.65304e-21
chr20	62349731	62353580	1.00738e-26	0.402413	3.8515e-21
chr19	2149795	2152420	1.02006e-26	0.545258	3.89996e-21
chr8	42541100	42542406	1.02891e-26	0.330153	3.93382e-21
chr19	2268940	2270108	1.03706e-26	0.44183	3.96495e-21
chr19	46373497	46374663	1.04222e-26	0.28599	3.9847e-21
chr19	739931	741416	1.04665e-26	0.362779	4.00163e-21
chr1	9688896	9690220	1.05437e-26	0.354761	4.03116e-21
chr17	2396487	2398001	1.06897e-26	0.419424	4.08697e-21
chr16	21519982	21520910	1.0701e-26	0.38213	4.09127e-21
chr3	194141163	194142230	1.08486e-26	0.37556	4.14773e-21
chr12	122078148	122079198	1.09268e-26	0.364432	4.17762e-21
chr1	223363861	223365424	1.12021e-26	0.327225	4.28285e-21
chr1	6424445	6425651	1.13958e-26	0.267947	4.3569e-21
chr7	75738770	75739806	1.15957e-26	0.542053	4.43337e-21
chr7	866879	868099	1.16128e-26	0.316093	4.43989e-21
chr16	2752080	2753422	1.16818e-26	0.325219	4.46627e-21
chr12	124422542	124423662	1.19164e-26	0.420681	4.55596e-21
chr4	1081942	1082981	1.19536e-26	0.321431	4.5702e-21
chr1	6426269	6428446	1.20654e-26	0.360541	4.61295e-21
chr6	2999173	3000237	1.23648e-26	0.51293	4.7274e-21
chr9	129558458	129559438	1.23806e-26	0.352617	4.73343e-21
chr19	943866	945682	1.27622e-26	0.32091	4.87935e-21
chr2	216538225	216539294	1.28836e-26	0.259324	4.92576e-21
chr1	1889727	1891720	1.28893e-26	0.316657	4.92791e-21
chr14	103126568	103127801	1.31461e-26	0.30187	5.02609e-21
chr3	157542617	157543805	1.3295e-26	0.269241	5.08304e-21
chr3	127597893	127598820	1.36166e-26	0.362952	5.206e-21
chr19	7488557	7489505	1.39797e-26	0.34515	5.34482e-21
chr21	45533042	45535547	1.44515e-26	0.251924	5.52522e-21
chr9	136900671	136903048	1.44933e-26	0.308925	5.54119e-21
chr10	21525557	21526771	1.45044e-26	0.416451	5.54542e-21
chr14	68501390	68502523	1.45085e-26	0.348682	5.54698e-21
chr17	41918450	41919599	1.46121e-26	0.423422	5.58659e-21
chr15	57323723	57324723	1.46617e-26	0.466493	5.60558e-21
chr5	7849498	7852251	1.47339e-26	0.336262	5.63317e-21
chr6	1604047	1605153	1.48385e-26	0.273939	5.67316e-21
chr20	50730782	50732134	1.48627e-26	0.58191	5.68241e-21
chr17	17027817	17028971	1.54244e-26	0.357043	5.89718e-21
chr7	1101547	1102595	1.57601e-26	0.354113	6.02552e-21
chr10	100373026	100373931	1.60473e-26	0.39773	6.1353e-21
chr12	12562315	12563273	1.6296e-26	0.462418	6.2304e-21
chr1	181104843	181105873	1.64039e-26	0.330448	6.27166e-21
chr1	2555342	2556461	1.69654e-26	0.278946	6.48631e-21
chr22	20858072	20859386	1.6999e-26	0.417923	6.49918e-21
chr9	93061597	93062587	1.70174e-26	0.414714	6.50621e-21
chr10	125123395	125124410	1.71777e-26	0.307833	6.5675e-21
chr11	64558056	64560347	1.71778e-26	0.41504	6.56753e-21
chr4	10120919	10122166	1.73395e-26	0.31796	6.62936e-21
chr4	3292171	3293562	1.73924e-26	0.438051	6.64957e-21
chr22	38181471	38182428	1.7894e-26	0.43419	6.84135e-21
chr2	30947836	30948808	1.80409e-26	0.291414	6.89752e-21
chr13	110507057	110508217	1.82013e-26	0.437002	6.95885e-21
chr2	10043782	10044563	1.84373e-26	0.334809	7.04908e-21
chr6	29762488	29764241	1.84958e-26	0.263491	7.07145e-21
chr20	5610575	5611555	1.87387e-26	0.437278	7.16432e-21
chr3	50298532	50300017	1.89454e-26	0.587663	7.24333e-21
chr20	62623322	62624482	1.94825e-26	0.447412	7.44869e-21
chr11	65027113	65028077	1.96481e-26	0.372203	7.512e-21
chr19	10870415	10872683	1.96685e-26	0.642982	7.51979e-21
chr17	80070898	80071908	1.98259e-26	0.295684	7.57999e-21
chr1	19877808	19878929	1.99381e-26	0.385414	7.62286e-21
chr6	100464580	100465494	1.99786e-26	0.473069	7.63836e-21
chr2	27369996	27371011	2.00397e-26	0.45851	7.66174e-21
chr1	205300994	205302001	2.01534e-26	0.409674	7.70517e-21
chr22	49970623	49972742	2.02329e-26	0.432401	7.73557e-21
chr12	57088346	57089581	2.04879e-26	0.411114	7.83306e-21
chr4	3461021	3462285	2.09383e-26	0.273197	8.00529e-21
chr5	168346166	168347129	2.11055e-26	0.296227	8.06921e-21
chr19	3556955	3558405	2.18413e-26	0.327757	8.35051e-21
chr1	230425269	230427007	2.22521e-26	0.415584	8.50758e-21
chr12	105083315	105085162	2.25365e-26	0.295781	8.6163e-21
chr20	36875622	36876643	2.28589e-26	0.257812	8.73958e-21
chr12	47896416	47897389	2.36621e-26	0.334665	9.04668e-21
chr1	28321877	28322831	2.37476e-26	0.404205	9.07935e-21
chr5	14448029	14449006	2.38877e-26	0.347258	9.13293e-21
chr17	7888909	7889841	2.47178e-26	0.27932	9.45029e-21
chr17	1455771	1456900	2.48903e-26	0.3985	9.51624e-21
chr19	2546210	2547391	2.49265e-26	0.250522	9.53006e-21
chr3	49554019	49555134	2.52064e-26	0.324411	9.63708e-21
chr19	3478130	3481200	2.53159e-26	0.461481	9.67894e-21
chr1	234721394	234722400	2.57735e-26	0.40227	9.85389e-21
chr16	68237015	68238282	2.59666e-26	0.522673	9.92775e-21
chr10	122112375	122114343	2.61376e-26	0.450391	9.99311e-21
chr17	81991326	81992768	2.61513e-26	0.366371	9.99835e-21
chr9	136340932	136343602	2.64209e-26	0.26099	1.01014e-20
chr10	63630114	63631058	2.64435e-26	0.408809	1.01101e-20
chr3	126184211	126185362	2.69086e-26	0.314579	1.02879e-20
chr9	131067821	131068741	2.70602e-26	0.398912	1.03459e-20
chr3	112011012	112012040	2.71018e-26	0.279014	1.03617e-20
chr1	85276127	85277177	2.71196e-26	0.541529	1.03686e-20
chr10	59711673	59712955	2.71677e-26	0.329028	1.03869e-20
chr7	1354470	1356201	2.76553e-26	0.274324	1.05734e-20
chr16	2147825	2149817	2.76986e-26	0.358816	1.05899e-20
chr15	56242936	56245470	2.80979e-26	0.338082	1.07426e-20
chr22	41902643	41903870	2.81085e-26	0.302914	1.07466e-20
chr9	129751213	129753608	2.81101e-26	0.257727	1.07473e-20
chr19	18279279	18280609	2.81132e-26	0.376866	1.07484e-20
chr2	219278867	219279977	2.87339e-26	0.416389	1.09857e-20
chr7	106111701	106112820	2.91021e-26	0.42036	1.11265e-20
chr10	28782890	28783804	3.02149e-26	0.302792	1.1552e-20
chr2	227227928	227228884	3.07305e-26	0.341833	1.17491e-20
chr3	195093731	195095801	3.07637e-26	0.269126	1.17618e-20
chr18	12011588	12012666	3.09893e-26	0.26895	1.18481e-20
chr9	114080553	114081524	3.16094e-26	0.385663	1.20851e-20
chr9	130451529	130452462	3.1987e-26	0.421201	1.22295e-20
chr6	52503620	52504806	3.30615e-26	0.466885	1.26403e-20
chr7	815494	817124	3.381e-26	0.371622	1.29265e-20
chr17	81926021	81928690	3.46306e-26	0.404291	1.32402e-20
chr10	125137569	125139006	3.50141e-26	0.251845	1.33868e-20
chr10	86970869	86972100	3.52097e-26	0.371666	1.34616e-20
chr1	2495826	2497203	3.57248e-26	0.344057	1.36586e-20
chr9	14347330	14348316	3.60994e-26	0.292828	1.38018e-20
chr11	68353969	68354998	3.64361e-26	0.307508	1.39305e-20
chr19	6279137	6280974	3.69942e-26	0.345911	1.41439e-20
chr17	30824292	30825654	3.76261e-26	0.370954	1.43855e-20
chr16	351642	354441	3.8723e-26	0.591385	1.48048e-20
chr19	1274726	1277199	3.93827e-26	0.463901	1.50571e-20
chr13	77026106	77027589	3.99587e-26	0.444471	1.52773e-20
chr6	37169217	37170565	4.06304e-26	0.436523	1.55341e-20
chr7	561271	562305	4.06458e-26	0.344171	1.554e-20
chr19	47256309	47257832	4.10732e-26	0.689304	1.57034e-20
chr2	61176830	61177779	4.11846e-26	0.418726	1.5746e-20
chr1	233326986	233328001	4.12967e-26	0.514551	1.57888e-20
chr9	106859869	106861337	4.18085e-26	0.278332	1.59845e-20
chr17	8630544	8631653	4.20652e-26	0.574309	1.60827e-20
chr10	44959171	44960121	4.22747e-26	0.449091	1.61628e-20
chr7	100826936	100828120	4.27159e-26	0.313716	1.63314e-20
chr6	31739386	31740393	4.2853e-26	0.442261	1.63839e-20
chr8	8859879	8860979	4.3037e-26	0.265979	1.64542e-20
chr17	31858651	31859640	4.30668e-26	0.312799	1.64656e-20
chr11	65859108	65859960	4.48749e-26	0.376757	1.71569e-20
chr7	73821919	73823148	4.52287e-26	0.274597	1.72921e-20
chr2	157875697	157876937	4.54023e-26	0.510051	1.73585e-20
chr1	43358383	43359683	4.60621e-26	0.390478	1.76108e-20
chr1	7783383	7784774	4.65372e-26	0.481712	1.77924e-20
chr1	18936669	18937740	4.68082e-26	0.359554	1.7896e-20
chr16	1857926	1858910	4.71333e-26	0.27081	1.80203e-20
chr10	31031454	31032689	4.73744e-26	0.508992	1.81125e-20
chr1	43348786	43349787	4.74324e-26	0.465553	1.81347e-20
chr1	28296430	28297406	4.76491e-26	0.396146	1.82175e-20
chr17	17835572	17836885	4.77495e-26	0.34909	1.82559e-20
chr15	42574952	42575885	4.84231e-26	0.540263	1.85135e-20
chr5	1222441	1223727	4.9063e-26	0.390601	1.87581e-20
chr1	173867773	173868907	4.91987e-26	0.511047	1.881e-20
chr19	662131	663984	4.97909e-26	0.331533	1.90364e-20
chr11	66268083	66269082	5.01159e-26	0.380852	1.91607e-20
chr17	73310513	73311576	5.02414e-26	0.393815	1.92086e-20
chr17	7571904	7573325	5.05791e-26	0.50252	1.93378e-20
chr1	180244538	180245624	5.08312e-26	0.347862	1.94341e-20
chr8	42896234	42897591	5.0941e-26	0.422227	1.94761e-20
chr6	31945352	31946375	5.2168e-26	0.360796	1.99452e-20
chr6	167927857	167928932	5.22221e-26	0.301615	1.99659e-20
chr19	40798480	40799925	5.23058e-26	0.463033	1.99979e-20
chr6	144063607	144064675	5.34761e-26	0.335727	2.04454e-20
chr15	67884153	67885402	5.44051e-26	0.342578	2.08005e-20
chr19	17075000	17076318	5.50049e-26	0.45306	2.10298e-20
chr10	7560969	7561984	5.50778e-26	0.324751	2.10577e-20
chr19	44905189	44907786	5.56318e-26	0.342687	2.12695e-20
chr7	159015285	159016256	5.58186e-26	0.464424	2.13409e-20
chr8	144078065	144079092	5.6351e-26	0.341529	2.15445e-20
chr1	23343771	23344957	5.70326e-26	0.47162	2.18051e-20
chr9	134003811	134005348	5.70638e-26	0.272577	2.1817e-20
chr19	1265012	1269809	5.71023e-26	0.643764	2.18317e-20
chr1	241639926	241640871	5.74501e-26	0.432494	2.19647e-20
chr16	54928650	54929670	5.77441e-26	0.586793	2.20771e-20
chr5	135232638	135233843	5.78776e-26	0.279004	2.21282e-20
chr1	197902328	197903289	5.84425e-26	0.402206	2.23441e-20
chr4	81631681	81632618	5.86441e-26	0.258251	2.24212e-20
chr3	132008558	132009648	5.87849e-26	0.31114	2.24751e-20
chr1	212980802	212981808	5.92049e-26	0.271954	2.26356e-20
chr3	49411351	49412651	6.08757e-26	0.506921	2.32744e-20
chr20	62860656	62862464	6.20262e-26	0.352643	2.37143e-20
chr11	130179527	130180544	6.22593e-26	0.262797	2.38034e-20
chr9	133855480	133856707	6.29602e-26	0.273734	2.40714e-20
chr19	12791028	12791911	6.38819e-26	0.401329	2.44238e-20
chr17	39751348	39752495	6.39104e-26	0.268152	2.44347e-20
chr3	48889458	48890780	6.47068e-26	0.295037	2.47391e-20
chr4	3838188	3839695	6.51477e-26	0.25723	2.49077e-20
chr11	64165375	64167203	6.51901e-26	0.309931	2.49239e-20
chr12	55728817	55730016	6.6455e-26	0.297715	2.54075e-20
chr3	53044834	53045870	6.72341e-26	0.316407	2.57054e-20
chr20	53593949	53594923	6.74711e-26	0.427944	2.5796e-20
chr7	139339978	139340939	6.86268e-26	0.490498	2.62379e-20
chr19	40603561	40606043	6.91645e-26	0.334191	2.64434e-20
chr1	46667844	46668873	6.91933e-26	0.295097	2.64545e-20
chr19	2943985	2945565	6.91949e-26	0.420849	2.64551e-20
chr5	150778316	150779194	6.97235e-26	0.283394	2.66572e-20
chr19	38304693	38305791	6.98622e-26	0.353527	2.67102e-20
chr17	29588616	29590170	7.00673e-26	0.34142	2.67886e-20
chr19	7197715	7198700	7.033e-26	0.407043	2.68891e-20
chr4	1855490	1856927	7.07157e-26	0.421744	2.70365e-20
chr1	6613008	6615156	7.28733e-26	0.482519	2.78614e-20
chr20	50662763	50663822	7.31017e-26	0.371683	2.79488e-20
chr5	178730165	178731325	7.43872e-26	0.391885	2.84402e-20
chr2	26033501	26034530	7.4485e-26	0.496763	2.84776e-20
chr17	7035458	7036454	7.52471e-26	0.51696	2.8769e-20
chr17	81034315	81036021	8.10671e-26	0.442504	3.09941e-20
chr2	25041625	25042602	8.29631e-26	0.426082	3.1719e-20
chr1	244361674	244362718	8.48803e-26	0.325674	3.2452e-20
chr8	38900881	38901885	8.54281e-26	0.373643	3.26615e-20
chr16	53268	54283	8.67288e-26	0.380226	3.31588e-20
chr1	25867133	25868097	8.82528e-26	0.384034	3.37414e-20
chr15	63504006	63506151	9.00529e-26	0.431129	3.44297e-20
chr17	38704691	38706846	9.16451e-26	0.282513	3.50384e-20
chr3	49686078	49687818	9.27256e-26	0.265852	3.54515e-20
chr17	75556967	75558404	9.27364e-26	0.452779	3.54556e-20
chr8	133320209	133321166	9.33454e-26	0.323846	3.56885e-20
chr16	3106032	3107158	9.43003e-26	0.361171	3.60535e-20
chr12	4320629	4321562	9.53592e-26	0.44275	3.64584e-20
chr7	114085438	114086578	9.6351e-26	0.440964	3.68376e-20
chr22	50326525	50327784	9.75371e-26	0.348776	3.72911e-20
chr17	65055338	65057283	9.77056e-26	0.382415	3.73555e-20
chr2	85771871	85772939	9.77794e-26	0.35256	3.73837e-20
chr11	66479827	66480884	9.97154e-26	0.470347	3.81239e-20
chr16	84358447	84359691	1.00643e-25	0.296025	3.84786e-20
chr17	38351386	38352519	1.01041e-25	0.37895	3.86307e-20
chr17	38853301	38854267	1.01587e-25	0.31621	3.88393e-20
chr7	2629664	2630684	1.02632e-25	0.355176	3.92392e-20
chr1	55021672	55022782	1.08585e-25	0.278387	4.15149e-20
chr19	2166774	2167893	1.09163e-25	0.266873	4.17361e-20
chr2	127115076	127116160	1.10414e-25	0.291662	4.22143e-20
chr16	67480792	67481829	1.10596e-25	0.406971	4.2284e-20
chr20	296979	297902	1.1126e-25	0.300842	4.25377e-20
chr17	43778117	43779266	1.1249e-25	0.398218	4.3008e-20
chr1	1131948	1134048	1.12876e-25	0.329545	4.31554e-20
chr19	38374167	38375100	1.14255e-25	0.473452	4.36829e-20
chr11	64802239	64803862	1.14594e-25	0.343485	4.38124e-20
chr1	1692228	1693416	1.16039e-25	0.292578	4.43648e-20
chr22	46416347	46417652	1.17093e-25	0.308626	4.4768e-20
chr2	180980019	180981218	1.17101e-25	0.509488	4.47707e-20
chr9	99819333	99820445	1.19085e-25	0.33812	4.55293e-20
chr17	82267281	82268254	1.20169e-25	0.32268	4.5944e-20
chr21	39348453	39349836	1.20495e-25	0.44806	4.60685e-20
chr8	143578009	143579125	1.21487e-25	0.38602	4.64477e-20
chr7	197190	198214	1.24083e-25	0.335612	4.74403e-20
chr11	14582879	14584015	1.24673e-25	0.273849	4.76657e-20
chr17	49763300	49764781	1.27908e-25	0.499409	4.89027e-20
chr11	68271540	68272535	1.29882e-25	0.378002	4.96573e-20
chr12	6531837	6532975	1.31228e-25	0.286472	5.01718e-20
chr1	108559553	108560555	1.3131e-25	0.359278	5.02035e-20
chr3	14297354	14298413	1.32369e-25	0.265973	5.06082e-20
chr19	47225646	47226765	1.33163e-25	0.311873	5.09117e-20
chr5	1708822	1709844	1.35388e-25	0.291631	5.17624e-20
chr19	19119874	19120996	1.3676e-25	0.494118	5.22869e-20
chr1	184162019	184163107	1.38336e-25	0.30165	5.28895e-20
chr1	222617379	222618311	1.39744e-25	0.403629	5.34278e-20
chr6	31877004	31879698	1.40653e-25	0.486644	5.37754e-20
chr16	3457328	3458689	1.41039e-25	0.365204	5.39228e-20
chr4	1683715	1685069	1.41857e-25	0.360452	5.42359e-20
chr10	102132420	102134347	1.43909e-25	0.426297	5.50204e-20
chr15	28095785	28096757	1.44533e-25	0.250789	5.52587e-20
chr9	96874959	96876209	1.45568e-25	0.298833	5.56545e-20
chr10	97553250	97554528	1.46324e-25	0.26682	5.59437e-20
chr3	192851524	192852605	1.46461e-25	0.254245	5.59959e-20
chr19	17946965	17948944	1.48543e-25	0.275022	5.67922e-20
chr9	134320040	134321473	1.51546e-25	0.31476	5.79401e-20
chr17	59842365	59843442	1.52162e-25	0.301448	5.81757e-20
chr19	10380228	10381168	1.5377e-25	0.396159	5.87903e-20
chr17	4986922	4988147	1.54101e-25	0.307363	5.8917e-20
chr8	72004813	72005844	1.56174e-25	0.429103	5.97095e-20
chr9	136857649	136860469	1.56651e-25	0.338759	5.98918e-20
chr5	43066153	43067458	1.58117e-25	0.312268	6.04523e-20
chr9	127771014	127771946	1.59914e-25	0.485534	6.11396e-20
chr8	6877550	6878432	1.6018e-25	0.296034	6.12411e-20
chr18	54224008	54225174	1.61284e-25	0.421157	6.16632e-20
chr22	46477615	46479890	1.613e-25	0.308656	6.16694e-20
chr5	61408090	61409302	1.6539e-25	0.373326	6.32329e-20
chr2	20191335	20192572	1.65559e-25	0.305236	6.32978e-20
chr12	121796541	121797724	1.6902e-25	0.448462	6.46208e-20
chr19	3035429	3036731	1.71084e-25	0.477745	6.541e-20
chr16	4936711	4937780	1.71412e-25	0.376966	6.55355e-20
chr17	82297590	82299070	1.77254e-25	0.309413	6.7769e-20
chr1	25430142	25431133	1.78841e-25	0.38974	6.83756e-20
chr20	62304580	62306483	1.79855e-25	0.260124	6.87636e-20
chr12	50110062	50111385	1.83221e-25	0.39184	7.00503e-20
chr2	175167905	175168880	1.8467e-25	0.545592	7.06042e-20
chr10	102502589	102503161	1.8564e-25	0.429068	7.09751e-20
chr12	56359859	56360815	1.87695e-25	0.517025	7.17607e-20
chr1	211643271	211644313	1.94778e-25	0.48415	7.4469e-20
chr4	1346425	1347807	1.98119e-25	0.47975	7.57463e-20
chr12	4847362	4848438	1.98488e-25	0.283697	7.58873e-20
chr9	137086229	137087424	1.98618e-25	0.452703	7.59371e-20
chr6	31834199	31835198	1.99687e-25	0.340248	7.63458e-20
chr1	27601570	27604770	2.0171e-25	0.35513	7.71192e-20
chr15	31337865	31340162	2.02865e-25	0.348512	7.75607e-20
chr11	119368309	119369462	2.03735e-25	0.379047	7.78933e-20
chr8	143428567	143431796	2.06426e-25	0.424591	7.89222e-20
chr5	68239261	68240711	2.07426e-25	0.264377	7.93044e-20
chr3	46405086	46406234	2.09267e-25	0.312832	8.00086e-20
chr17	31936599	31937585	2.0993e-25	0.264881	8.0262e-20
chr6	20212002	20213068	2.09991e-25	0.324211	8.02852e-20
chr1	38858906	38860303	2.10057e-25	0.393684	8.03104e-20
chr1	114310578	114311614	2.10883e-25	0.26596	8.06264e-20
chr19	40256454	40257721	2.13708e-25	0.279026	8.17065e-20
chr15	30921459	30922344	2.16317e-25	0.251417	8.27038e-20
chr16	20380429	20381703	2.20574e-25	0.284482	8.43313e-20
chr8	142402811	142403823	2.22558e-25	0.290333	8.509e-20
chr22	46589790	46591038	2.23292e-25	0.311482	8.53704e-20
chr12	64758998	64759960	2.25698e-25	0.340748	8.62904e-20
chr12	3259695	3260657	2.2911e-25	0.353581	8.75951e-20
chr2	62195536	62196589	2.317e-25	0.321023	8.85853e-20
chr11	58058115	58062276	2.334e-25	0.318638	8.92352e-20
chr1	54347680	54348795	2.34602e-25	0.310248	8.96947e-20
chr1	151546876	151547818	2.3578e-25	0.334364	9.01449e-20
chr10	73873541	73875199	2.42063e-25	0.349286	9.2547e-20
chr19	8361625	8362644	2.43172e-25	0.354797	9.2971e-20
chr11	67632106	67633266	2.45291e-25	0.293075	9.37813e-20
chr2	240451139	240453339	2.45999e-25	0.255379	9.40522e-20
chr8	60678119	60679443	2.50407e-25	0.414713	9.57372e-20
chr1	17439226	17440313	2.56642e-25	0.263936	9.81211e-20
chr17	40218654	40219921	2.58888e-25	0.313211	9.89799e-20
chr10	102393817	102394790	2.62008e-25	0.394863	1.00173e-19
chr13	21014236	21015368	2.70332e-25	0.2659	1.03355e-19
chr9	106928803	106931196	2.73015e-25	0.273499	1.04381e-19
chr11	71786520	71787917	2.7448e-25	0.577709	1.04941e-19
chr1	1231632	1233656	2.7776e-25	0.369534	1.06195e-19
chr17	45021582	45022552	2.82394e-25	0.29204	1.07967e-19
chr10	133308459	133309691	2.84525e-25	0.447729	1.08782e-19
chr7	767588	768815	2.85241e-25	0.536258	1.09055e-19
chr19	44164515	44165482	2.85708e-25	0.348453	1.09234e-19
chr6	158086292	158087312	2.87881e-25	0.275045	1.10065e-19
chr10	13560140	13561324	2.9554e-25	0.297515	1.12993e-19
chr2	99316949	99317923	2.97076e-25	0.270132	1.1358e-19
chr8	22392075	22393089	2.99671e-25	0.349601	1.14572e-19
chr20	33442793	33444438	3.0097e-25	0.448497	1.15069e-19
chr16	2267527	2269171	3.02561e-25	0.372414	1.15677e-19
chr19	55585460	55586383	3.049e-25	0.250816	1.16572e-19
chr10	930284	932439	3.11615e-25	0.473705	1.19139e-19
chr9	93094834	93096441	3.13288e-25	0.635777	1.19778e-19
chr1	31412856	31414221	3.13335e-25	0.2863	1.19797e-19
chr3	131381200	131382131	3.17642e-25	0.545923	1.21443e-19
chr15	32029896	32031121	3.18002e-25	0.298612	1.21581e-19
chr9	573631	574611	3.18114e-25	0.286794	1.21623e-19
chr9	124279521	124280894	3.19072e-25	0.274854	1.2199e-19
chr17	4475797	4478298	3.21256e-25	0.304068	1.22825e-19
chr1	244862714	244863900	3.3393e-25	0.357614	1.2767e-19
chr12	118103548	118104541	3.3631e-25	0.310062	1.28581e-19
chr10	125084289	125085446	3.38685e-25	0.303767	1.29488e-19
chr19	48362633	48363587	3.41579e-25	0.331451	1.30595e-19
chr7	158704299	158705516	3.53132e-25	0.477376	1.35012e-19
chr10	72331539	72333142	3.5768e-25	0.360271	1.36751e-19
chr19	12793263	12794284	3.58002e-25	0.397114	1.36874e-19
chr20	49008669	49009940	3.69614e-25	0.296888	1.41313e-19
chr8	47352916	47354047	3.73749e-25	0.26227	1.42894e-19
chr1	19737153	19738704	3.74659e-25	0.392403	1.43242e-19
chr16	21501552	21502784	3.7863e-25	0.430977	1.4476e-19
chr5	173719168	173720356	3.98178e-25	0.353095	1.52234e-19
chr16	27222144	27223324	4.03743e-25	0.27822	1.54362e-19
chr8	109973873	109974922	4.0482e-25	0.260615	1.54774e-19
chr17	81967462	81968724	4.07259e-25	0.292069	1.55706e-19
chr4	8459599	8462348	4.1767e-25	0.365807	1.59686e-19
chr2	232926833	232929420	4.22877e-25	0.261862	1.61677e-19
chr2	234823539	234824521	4.24425e-25	0.277179	1.62269e-19
chr19	46859771	46861648	4.25012e-25	0.416214	1.62493e-19
chr12	26523437	26524409	4.25049e-25	0.268054	1.62508e-19
chr19	58403374	58404510	4.27193e-25	0.25229	1.63327e-19
chr19	12647285	12648204	4.29243e-25	0.29877	1.64111e-19
chr15	74545829	74546882	4.32787e-25	0.313223	1.65466e-19
chr5	175478133	175479088	4.45839e-25	0.292821	1.70456e-19
chr15	76311019	76311958	4.56148e-25	0.396484	1.74398e-19
chr5	472578	474433	4.57143e-25	0.301042	1.74778e-19
chr3	31896343	31897507	4.58604e-25	0.280899	1.75337e-19
chr5	6766320	6767258	4.60589e-25	0.299539	1.76096e-19
chr17	50908857	50909919	4.6312e-25	0.386922	1.77063e-19
chr13	41193968	41195112	4.6495e-25	0.32745	1.77763e-19
chr1	234537929	234539797	4.67968e-25	0.344978	1.78917e-19
chr7	100889274	100890772	4.72563e-25	0.375456	1.80673e-19
chr2	127387710	127388536	4.77996e-25	0.389208	1.82751e-19
chr1	6436559	6437770	4.79227e-25	0.357143	1.83221e-19
chr20	63626439	63629026	4.8363e-25	0.382954	1.84905e-19
chr7	101251930	101252965	4.83832e-25	0.396956	1.84982e-19
chr8	7035441	7036683	4.85946e-25	0.284386	1.8579e-19
chr19	1647937	1649560	4.98291e-25	0.267357	1.9051e-19
chr10	89644901	89646206	4.98634e-25	0.324626	1.90641e-19
chr6	35331760	35332940	5.00391e-25	0.267434	1.91313e-19
chr19	2575659	2577679	5.04609e-25	0.269811	1.92926e-19
chr17	80218846	80221261	5.06108e-25	0.267727	1.93499e-19
chr9	93049100	93050700	5.11318e-25	0.33585	1.95491e-19
chr12	25385831	25386746	5.11933e-25	0.448916	1.95726e-19
chr17	77374023	77375111	5.13122e-25	0.28401	1.9618e-19
chr22	46767733	46770061	5.15631e-25	0.376304	1.9714e-19
chr1	234986989	234988137	5.23266e-25	0.345384	2.00059e-19
chr1	19484379	19486270	5.28608e-25	0.418622	2.02101e-19
chr19	35994394	35995947	5.31376e-25	0.309745	2.03159e-19
chr1	109274411	109275518	5.47871e-25	0.281616	2.09466e-19
chr19	14495629	14496768	5.6442e-25	0.439382	2.15793e-19
chr5	69414693	69415629	5.6703e-25	0.413287	2.16791e-19
chr16	11608953	11610163	5.75627e-25	0.267053	2.20078e-19
chr9	114097934	114098979	5.79117e-25	0.510775	2.21412e-19
chr3	194070449	194071578	5.79756e-25	0.394656	2.21656e-19
chr16	81729448	81731099	5.81839e-25	0.277886	2.22453e-19
chr8	141257240	141258289	5.82656e-25	0.305402	2.22765e-19
chr17	15999230	16000318	5.8616e-25	0.429133	2.24105e-19
chr7	101162579	101167010	5.89476e-25	0.271136	2.25373e-19
chr1	53945485	53946534	5.96396e-25	0.582343	2.28018e-19
chr2	159090345	159091378	5.98386e-25	0.33508	2.28779e-19
chr5	139560773	139561800	6.01523e-25	0.383872	2.29979e-19
chr1	32963414	32965370	6.13805e-25	0.400621	2.34674e-19
chr17	8156123	8157079	6.20269e-25	0.545745	2.37146e-19
chr1	37989618	37990967	6.30496e-25	0.359135	2.41056e-19
chr7	151080407	151081725	6.39788e-25	0.337009	2.44608e-19
chr17	67490718	67491976	6.42583e-25	0.306894	2.45677e-19
chr11	67442989	67444141	6.64782e-25	0.250069	2.54164e-19
chr11	68029200	68031032	6.68634e-25	0.420871	2.55637e-19
chr1	10209770	10211226	6.70211e-25	0.424667	2.5624e-19
chr19	10975366	10978664	6.78036e-25	0.315047	2.59232e-19
chr18	63266568	63268700	6.78177e-25	0.288568	2.59285e-19
chr12	109937105	109938247	6.78207e-25	0.285922	2.59297e-19
chr7	73521824	73522906	6.83551e-25	0.417913	2.6134e-19
chr17	77383712	77384939	6.90111e-25	0.257116	2.63848e-19
chr12	122023228	122024914	7.12904e-25	0.3021	2.72563e-19
chr2	73110545	73112057	7.17291e-25	0.377572	2.7424e-19
chr9	87505431	87506806	7.17986e-25	0.369682	2.74505e-19
chr5	38466059	38467162	7.20011e-25	0.426664	2.7528e-19
chr2	30361697	30363020	7.21766e-25	0.305736	2.75951e-19
chr11	63838415	63839563	7.27378e-25	0.484511	2.78096e-19
chr8	49842043	49842999	7.28184e-25	0.362425	2.78404e-19
chr10	55319322	55320901	7.29243e-25	0.262551	2.78809e-19
chr17	48892108	48893072	7.31876e-25	0.53229	2.79816e-19
chr19	50383739	50384805	7.34337e-25	0.402124	2.80757e-19
chr12	6359633	6360795	7.35235e-25	0.382476	2.811e-19
chr7	1536649	1538678	7.5289e-25	0.272812	2.8785e-19
chr15	31344510	31345633	7.65045e-25	0.380061	2.92497e-19
chr3	61560584	61561886	7.69657e-25	0.39644	2.94261e-19
chr1	25616054	25617328	7.84939e-25	0.380511	3.00103e-19
chr9	98795956	98797067	7.92233e-25	0.341352	3.02892e-19
chr22	23857352	23858274	7.93045e-25	0.314361	3.03203e-19
chr6	142926446	142927442	7.93961e-25	0.329673	3.03553e-19
chr1	155308279	155309208	8.28263e-25	0.385195	3.16667e-19
chr5	173765980	173767180	8.33348e-25	0.277245	3.18612e-19
chr3	98784047	98785951	8.3875e-25	0.269152	3.20677e-19
chr20	40688823	40689772	8.41457e-25	0.401293	3.21712e-19
chr2	2634598	2635995	8.50673e-25	0.306903	3.25235e-19
chr16	29807391	29808385	8.68918e-25	0.337442	3.32211e-19
chr8	50377666	50378678	8.92108e-25	0.331326	3.41077e-19
chr1	15384060	15385075	8.9684e-25	0.29273	3.42886e-19
chr16	2459509	2460768	9.01145e-25	0.345553	3.44532e-19
chr1	24705050	24706095	9.11064e-25	0.369163	3.48324e-19
chr2	240565545	240567019	9.1145e-25	0.314571	3.48472e-19
chr1	205298184	205299135	9.18128e-25	0.273526	3.51025e-19
chr7	141890	142967	9.21369e-25	0.299412	3.52264e-19
chr14	100324901	100325912	9.46287e-25	0.330678	3.61791e-19
chr12	79689137	79691496	9.51448e-25	0.490781	3.63764e-19
chr3	126269916	126270910	9.61221e-25	0.381541	3.67501e-19
chr1	228809564	228810741	9.66501e-25	0.309733	3.69519e-19
chr5	81971626	81972614	9.71099e-25	0.438684	3.71277e-19
chr7	47406529	47407347	9.71495e-25	0.271918	3.71429e-19
chr19	38851583	38852573	9.76413e-25	0.313874	3.73309e-19
chr1	10726076	10729628	9.91164e-25	0.251376	3.78949e-19
chr3	50607051	50608044	9.95571e-25	0.273163	3.80634e-19
chr9	96449600	96452190	9.97628e-25	0.444379	3.8142e-19
chr17	35746729	35749415	1.00641e-24	0.326201	3.84776e-19
chr19	35247541	35249179	1.03239e-24	0.514295	3.9471e-19
chr17	8138468	8139433	1.03276e-24	0.376884	3.94852e-19
chr17	61334729	61336888	1.03724e-24	0.273848	3.96565e-19
chr17	41800192	41802306	1.05513e-24	0.39345	4.03403e-19
chr22	46536354	46538137	1.06726e-24	0.313429	4.08041e-19
chr10	131900204	131902112	1.08957e-24	0.415271	4.16573e-19
chr9	89999063	90000517	1.10644e-24	0.384138	4.23021e-19
chr17	81958620	81962524	1.11659e-24	0.295561	4.26901e-19
chr9	137589643	137591410	1.11905e-24	0.315345	4.27842e-19
chr1	89524278	89525296	1.12254e-24	0.302304	4.29179e-19
chr8	144103897	144105288	1.1252e-24	0.456997	4.30193e-19
chr8	144471628	144473425	1.12874e-24	0.313682	4.31547e-19
chr1	230157648	230159516	1.13069e-24	0.315703	4.32292e-19
chr17	31487338	31488611	1.13443e-24	0.477953	4.33722e-19
chr19	1247510	1251222	1.15367e-24	0.615012	4.4108e-19
chr4	75940576	75941411	1.16054e-24	0.316466	4.43705e-19
chr11	65794269	65795376	1.17212e-24	0.286986	4.48133e-19
chr3	50336923	50338106	1.19114e-24	0.42289	4.55405e-19
chr16	1991776	1994589	1.21016e-24	0.330551	4.62679e-19
chr15	74540593	74541539	1.22623e-24	0.339907	4.68822e-19
chr19	18330344	18332108	1.23522e-24	0.291033	4.72259e-19
chr6	39215056	39216013	1.2354e-24	0.311005	4.72327e-19
chr11	114162428	114163448	1.25006e-24	0.351282	4.77931e-19
chr11	105523935	105524962	1.25594e-24	0.293983	4.8018e-19
chr8	54101390	54102441	1.25983e-24	0.370481	4.81667e-19
chr1	20476089	20477037	1.26158e-24	0.336262	4.82334e-19
chr2	9003021	9004425	1.27707e-24	0.355554	4.88259e-19
chr19	38949247	38950590	1.27745e-24	0.35237	4.88403e-19
chr4	6893060	6894160	1.28075e-24	0.363811	4.89666e-19
chr19	39402142	39404439	1.28789e-24	0.360945	4.92395e-19
chr13	61664919	61666216	1.31098e-24	0.298525	5.01224e-19
chr15	65087211	65090329	1.31346e-24	0.299818	5.02173e-19
chr17	38729750	38730664	1.33244e-24	0.334767	5.0943e-19
chr9	96654428	96655617	1.35904e-24	0.256397	5.19598e-19
chr1	45205241	45206955	1.39319e-24	0.350684	5.32656e-19
chr4	2963005	2964388	1.39676e-24	0.355017	5.3402e-19
chr16	89827731	89829316	1.40235e-24	0.289629	5.36155e-19
chr19	506699	507732	1.40806e-24	0.510487	5.3834e-19
chr22	49950593	49954013	1.41646e-24	0.32375	5.41549e-19
chr1	39408224	39409618	1.43211e-24	0.475034	5.47535e-19
chr6	31806449	31807779	1.43937e-24	0.356954	5.50308e-19
chr2	66683341	66684322	1.44695e-24	0.295406	5.53209e-19
chr12	132887043	132888213	1.453e-24	0.387119	5.55521e-19
chr10	102776736	102777675	1.46408e-24	0.288108	5.59756e-19
chr1	10694246	10695442	1.50233e-24	0.407579	5.7438e-19
chr8	133448123	133449192	1.5088e-24	0.258772	5.76854e-19
chr8	118867725	118868649	1.5357e-24	0.345046	5.8714e-19
chr9	128104049	128105220	1.55289e-24	0.312799	5.9371e-19
chr6	32667953	32669072	1.5565e-24	0.292585	5.9509e-19
chr16	11497027	11498076	1.62083e-24	0.331654	6.19686e-19
chr9	125188866	125190389	1.64146e-24	0.340083	6.27575e-19
chr19	6744379	6745477	1.66918e-24	0.304691	6.38172e-19
chr1	225652778	225654147	1.67966e-24	0.289593	6.4218e-19
chr10	5813092	5814062	1.69907e-24	0.444939	6.49601e-19
chr16	16148133	16149146	1.73725e-24	0.343581	6.64197e-19
chr3	184298378	184299583	1.74352e-24	0.382792	6.66595e-19
chr15	40068801	40069809	1.75589e-24	0.35595	6.71325e-19
chr20	21125472	21126456	1.76725e-24	0.416215	6.75667e-19
chr7	151711779	151712836	1.76921e-24	0.254026	6.76415e-19
chr22	50507504	50508451	1.76966e-24	0.443747	6.76587e-19
chr19	2163400	2164733	1.77136e-24	0.309608	6.77239e-19
chr19	56140445	56141707	1.78157e-24	0.542461	6.81144e-19
chr9	35489338	35491330	1.78265e-24	0.366745	6.81556e-19
chr1	6392719	6394209	1.78487e-24	0.369063	6.82405e-19
chr10	110356252	110357351	1.7865e-24	0.325304	6.83027e-19
chr19	1858770	1861808	1.80763e-24	0.334478	6.91104e-19
chr5	181191362	181192654	1.81883e-24	0.343422	6.95389e-19
chr7	150378784	150379765	1.85221e-24	0.448659	7.08152e-19
chr20	63520209	63521663	1.85599e-24	0.322011	7.09595e-19
chr10	689218	690345	1.85752e-24	0.379861	7.10179e-19
chr3	126475180	126476455	1.86713e-24	0.401181	7.13856e-19
chr16	1821559	1823074	1.90006e-24	0.253439	7.26445e-19
chr3	188153588	188154552	1.92362e-24	0.38697	7.35452e-19
chr17	48816683	48818733	1.92652e-24	0.343607	7.36562e-19
chr2	84970518	84972560	1.93267e-24	0.394105	7.3891e-19
chr7	73742646	73743608	1.94764e-24	0.355186	7.44635e-19
chr16	30377558	30379127	1.95131e-24	0.44252	7.46039e-19
chr11	65418276	65419395	1.97581e-24	0.412431	7.55405e-19
chr16	11914963	11916545	2.00165e-24	0.414229	7.65283e-19
chr2	127080424	127081512	2.00408e-24	0.364047	7.66214e-19
chr1	52365882	52366823	2.04019e-24	0.447735	7.8002e-19
chr15	64162613	64163685	2.07059e-24	0.472042	7.91642e-19
chr12	52903153	52904170	2.0747e-24	0.274971	7.93215e-19
chr6	30742354	30743287	2.1051e-24	0.369853	8.04838e-19
chr19	38691601	38692653	2.1427e-24	0.291457	8.19211e-19
chr12	63862002	63862927	2.14786e-24	0.298641	8.21184e-19
chr17	37406528	37407585	2.16119e-24	0.373156	8.26282e-19
chr6	43174152	43175074	2.19711e-24	0.43811	8.40016e-19
chr22	50341968	50343865	2.19846e-24	0.343511	8.40532e-19
chr9	83817138	83818281	2.21586e-24	0.335668	8.47184e-19
chr7	901123	902287	2.26029e-24	0.37615	8.64168e-19
chr9	84170429	84171462	2.28101e-24	0.29981	8.7209e-19
chr14	103160441	103161622	2.29212e-24	0.27479	8.76338e-19
chr22	41204335	41205704	2.29914e-24	0.336551	8.79023e-19
chr7	1459217	1460145	2.31011e-24	0.546185	8.83218e-19
chr3	58071165	58072227	2.3146e-24	0.311781	8.84935e-19
chr8	143290607	143291831	2.34298e-24	0.343051	8.95786e-19
chr7	123260174	123261150	2.36167e-24	0.264727	9.02929e-19
chr18	74147563	74148702	2.36239e-24	0.381188	9.03206e-19
chr4	10006114	10007429	2.39073e-24	0.414857	9.14041e-19
chr1	151993435	151994446	2.39674e-24	0.265196	9.1634e-19
chr1	41241068	41242737	2.40528e-24	0.286544	9.19602e-19
chr18	12335988	12337636	2.41705e-24	0.254973	9.24104e-19
chr5	111756988	111758382	2.42961e-24	0.474507	9.28904e-19
chr9	129488147	129489216	2.50747e-24	0.268342	9.58672e-19
chr17	1762690	1765026	2.55401e-24	0.310773	9.76467e-19
chr19	55407561	55408559	2.57526e-24	0.434314	9.84591e-19
chr12	98503249	98504379	2.58442e-24	0.345406	9.88095e-19
chr10	13528184	13529566	2.62824e-24	0.284846	1.00485e-18
chr11	47305362	47306535	2.63348e-24	0.258597	1.00685e-18
chr19	1940430	1942944	2.63741e-24	0.38458	1.00835e-18
[truncated: 8,305 more rows]

## Sheet: Injured_PT
Supplementary Data 12. Cell type-specific differentially accessible peaks
chr	start	end	Pvalue	log2FC	Pvalue_adj
chr1	630890	633163	1.2674e-127	1.72518	4.8456e-122
chr14	103128241	103130444	1.90199e-95	0.576938	7.27184e-90
chr11	117821754	117822687	4.45345e-95	0.451098	1.70267e-89
chr19	13054921	13056849	8.53475e-93	0.458508	3.26307e-87
chr17	79027571	79028763	1.79629e-90	0.508995	6.86769e-85
chr19	47226975	47228733	2.58406e-86	0.508643	9.87954e-81
chr10	102643194	102644135	3.00246e-82	0.385624	1.14792e-76
chr17	7835126	7836009	6.95425e-80	0.599739	2.6588e-74
chr16	525284	526324	1.52715e-78	0.404217	5.8387e-73
chr6	19838394	19839393	6.85793e-78	0.514746	2.62197e-72
chr17	8186102	8187193	6.96963e-77	0.459092	2.66468e-71
chr9	129557086	129558198	5.74547e-73	0.407408	2.19665e-67
chr6	44263048	44264276	2.30706e-68	0.396379	8.82049e-63
chr1	58784993	58786171	1.32367e-67	0.486167	5.06074e-62
chr11	67375227	67376064	1.93119e-67	0.305194	7.38348e-62
chr7	101205399	101206648	9.45611e-66	0.402763	3.61533e-60
chr11	71251050	71252219	2.0427e-64	0.324303	7.80978e-59
chr3	138358917	138359948	5.55894e-62	0.298584	2.12533e-56
chr7	47724979	47725957	8.72262e-61	0.328294	3.33489e-55
chr1	2481926	2483368	1.28458e-60	0.333298	4.91128e-55
chr11	67357780	67359058	1.34392e-60	0.321339	5.13817e-55
chr15	75733972	75735470	2.4404e-60	0.320463	9.33031e-55
chr16	81660697	81662072	1.01465e-58	0.430112	3.87928e-53
chr21	45322157	45325746	1.21841e-58	0.523498	4.6583e-53
chr6	36130002	36131030	1.13674e-56	0.33522	4.34606e-51
chr17	79026204	79027360	1.94778e-56	0.427105	7.44688e-51
chr2	127104852	127106077	2.29776e-56	0.275357	8.78494e-51
chr2	65430431	65431547	4.26674e-56	0.357087	1.63129e-50
chr15	57554443	57555540	4.85054e-56	0.405082	1.85449e-50
chr12	116536811	116537814	5.57858e-56	0.286365	2.13284e-50
chr14	95956581	95957804	8.78423e-56	0.291319	3.35845e-50
chr9	131112315	131113532	3.97013e-55	0.340104	1.51789e-49
chr17	77451138	77452634	1.78577e-54	0.405149	6.82748e-49
chr13	74133673	74134706	1.89047e-54	0.449353	7.22779e-49
chr21	45404766	45406150	4.01957e-54	0.343361	1.53679e-48
chr22	19855722	19856622	1.15068e-53	0.262426	4.39938e-48
chr20	62646787	62648661	1.03033e-52	0.428134	3.93924e-47
chr6	41073527	41074294	5.69595e-52	0.362507	2.17771e-46
chr19	13163784	13165187	3.44712e-51	0.345609	1.31793e-45
chr17	67243785	67245769	1.30929e-50	0.351607	5.00577e-45
chr20	3220514	3223497	4.1032e-50	0.375666	1.56877e-44
chr2	74553784	74555514	7.6375e-50	0.416857	2.92002e-44
chr1	162033014	162034186	1.05657e-49	0.293945	4.03954e-44
chr12	52246936	52248508	1.14665e-49	0.26301	4.38397e-44
chr8	8385065	8385935	1.93753e-49	0.260979	7.40769e-44
chr1	31371360	31372311	2.69136e-49	0.373468	1.02898e-43
chr2	54557696	54558586	3.61095e-49	0.259083	1.38056e-43
chr9	137456044	137458063	7.13939e-49	0.408452	2.72958e-43
chr17	80027576	80029860	2.75223e-48	0.326741	1.05225e-42
chr1	225890406	225891665	3.14257e-48	0.357124	1.20149e-42
chr18	11983474	11984492	4.78324e-48	0.271724	1.82876e-42
chr22	50303581	50304960	5.02559e-47	0.376101	1.92142e-41
chr3	58646249	58647351	1.11939e-46	0.276822	4.27973e-41
chr2	26691467	26693458	1.71427e-46	0.386041	6.55413e-41
chr19	55340553	55341802	1.72315e-46	0.261181	6.58806e-41
chr4	1751714	1754715	2.5973e-46	0.425879	9.93017e-41
chr22	18103697	18105753	3.95855e-46	0.291704	1.51346e-40
chr6	30883725	30885721	4.74133e-46	0.417706	1.81274e-40
chr17	38748018	38748956	1.51301e-45	0.284766	5.78464e-40
chr12	124519740	124521320	1.97502e-45	0.335772	7.55103e-40
chr20	62356690	62360336	2.15176e-45	0.530448	8.22678e-40
chr1	155127078	155128124	5.1788e-45	0.365695	1.98e-39
chr17	81870638	81872381	9.13768e-45	0.309967	3.49358e-39
chr2	119429488	119430552	2.13649e-44	0.303772	8.1684e-39
chr1	67053507	67054450	4.09207e-44	0.382434	1.56451e-38
chr11	118920554	118921668	4.81826e-44	0.28346	1.84215e-38
chr11	117827745	117829966	1.60024e-43	0.392859	6.11814e-38
chr17	41916665	41917906	7.21265e-43	0.388733	2.75759e-37
chr9	137293839	137297669	9.5143e-43	0.291991	3.63757e-37
chr1	21621786	21624243	9.94077e-43	0.43669	3.80063e-37
chr11	117826341	117827306	1.15502e-42	0.345312	4.41594e-37
chr9	95507246	95508550	1.31868e-42	0.363379	5.04169e-37
chr15	73925866	73928764	4.18554e-42	0.419388	1.60024e-36
chr9	129491160	129492079	7.53082e-42	0.268858	2.87924e-36
chr5	134926293	134928604	7.6325e-42	0.453278	2.91811e-36
chr9	93132208	93133177	2.57715e-41	0.31313	9.85312e-36
chr17	7478930	7480171	5.26115e-41	0.271831	2.01148e-35
chr9	93576114	93579147	6.50108e-41	0.283184	2.48554e-35
chr15	77507542	77508572	8.43201e-41	0.256972	3.22378e-35
chr13	60396873	60398240	9.29761e-41	0.315476	3.55473e-35
chr11	65575520	65576833	1.17919e-40	0.252666	4.50835e-35
chr6	21664080	21665294	1.27573e-40	0.276034	4.87746e-35
chr3	193831172	193832202	1.9451e-40	0.3311	7.43665e-35
chr9	107487181	107488944	2.45282e-40	0.284589	9.37781e-35
chr19	676930	677909	3.57429e-40	0.27394	1.36655e-34
chr20	48194244	48195995	3.97559e-40	0.27536	1.51998e-34
chr22	30245317	30247700	7.01677e-40	0.317617	2.6827e-34
chr11	134411206	134413312	8.58168e-40	0.272964	3.28101e-34
chr1	15523835	15525364	9.8143e-40	0.596475	3.75227e-34
chr12	124542626	124544394	1.37756e-39	0.381534	5.26679e-34
chr16	75248671	75249700	1.66188e-39	0.315575	6.35381e-34
chr21	42844302	42845882	1.974e-39	0.334442	7.54713e-34
chr17	46770887	46773633	2.24661e-39	0.320493	8.58939e-34
chr16	73047516	73048653	2.36372e-39	0.370002	9.03715e-34
chr9	136690501	136692383	2.37876e-39	0.375569	9.09463e-34
chr5	149923296	149924386	2.40824e-39	0.270499	9.20733e-34
chr21	42515796	42517294	2.44856e-39	0.297823	9.3615e-34
chr13	76884869	76885829	2.47272e-39	0.253847	9.45389e-34
chr12	122023228	122024914	2.90906e-39	0.40755	1.11221e-33
chr11	3121828	3124144	3.97525e-39	0.26351	1.51985e-33
chr11	85766321	85768260	8.99474e-39	0.296051	3.43893e-33
chr19	14432787	14434313	1.00298e-38	0.286651	3.83465e-33
chr1	14699294	14700265	2.60658e-38	0.302863	9.96566e-33
chr17	1005421	1006548	3.62834e-38	0.340616	1.38721e-32
chr14	95889206	95890244	5.11187e-38	0.294933	1.95441e-32
chr17	28500602	28501593	1.10718e-37	0.291233	4.23303e-32
chr11	118606979	118609179	1.16328e-37	0.398492	4.44753e-32
chr9	129579767	129580827	1.21504e-37	0.254443	4.64544e-32
chr11	124761810	124762737	1.7204e-37	0.272932	6.57757e-32
chr8	11448839	11449744	1.72051e-37	0.271116	6.57796e-32
chr3	123449055	123450338	1.73416e-37	0.264754	6.63016e-32
chr6	31124937	31126037	1.94643e-37	0.290055	7.44172e-32
chr22	50268420	50271078	4.8472e-37	0.300995	1.85321e-31
chr22	33271215	33272778	4.97627e-37	0.355274	1.90256e-31
chr12	2958610	2960269	8.1135e-37	0.275896	3.10201e-31
chr16	16148133	16149146	8.30084e-37	0.359162	3.17364e-31
chr14	105476120	105477079	9.11384e-37	0.273667	3.48447e-31
chr17	1025496	1027133	1.90838e-36	0.374417	7.29627e-31
chr4	56435397	56436346	2.04164e-36	0.516538	7.80574e-31
chr8	139375980	139377645	2.33569e-36	0.279045	8.92996e-31
chr1	17539173	17541580	3.70504e-36	0.294725	1.41654e-30
chr11	76576853	76577846	6.16225e-36	0.369216	2.356e-30
chr1	225460091	225462051	6.96469e-36	0.317114	2.66279e-30
chr16	56868345	56870288	1.23558e-35	0.262356	4.72395e-30
chr12	57089684	57090715	1.2413e-35	0.280269	4.74581e-30
chr19	49338834	49339897	1.31796e-35	0.385552	5.0389e-30
chr20	49460658	49461638	1.40851e-35	0.27843	5.38513e-30
chr17	47692846	47695610	1.91391e-35	0.267267	7.31741e-30
chr11	102111336	102112258	2.69387e-35	0.322986	1.02994e-29
chr7	108002743	108003599	3.5976e-35	0.367539	1.37546e-29
chr1	155003451	155004475	4.40212e-35	0.320793	1.68305e-29
chr2	8679932	8680873	4.47396e-35	0.316588	1.71051e-29
chr9	88533967	88535391	5.18394e-35	0.565681	1.98196e-29
chr12	132428310	132431838	5.65526e-35	0.290649	2.16216e-29
chr3	50165362	50166666	6.80251e-35	0.394188	2.60078e-29
chr14	103120879	103122771	7.80125e-35	0.375948	2.98263e-29
chr17	48577637	48578943	1.30961e-34	0.254427	5.00701e-29
chr2	218397577	218398866	1.63482e-34	0.289758	6.25035e-29
chr21	45973239	45975781	2.66884e-34	0.329177	1.02037e-28
chr19	45809251	45811188	3.05963e-34	0.324231	1.16978e-28
chr17	62652031	62654821	4.49365e-34	0.317916	1.71804e-28
chr12	9283117	9284331	4.74526e-34	0.253972	1.81424e-28
chr15	63361936	63363098	4.96852e-34	0.282227	1.8996e-28
chr12	117097917	117100017	5.86253e-34	0.279594	2.2414e-28
chr3	190123764	190124717	6.4757e-34	0.325731	2.47583e-28
chr1	41365413	41366919	1.25124e-33	0.267162	4.78382e-28
chr17	57366439	57367626	1.27668e-33	0.272939	4.88109e-28
chr2	152336127	152337160	1.46483e-33	0.284199	5.60043e-28
chr20	63912299	63913919	1.52391e-33	0.283358	5.8263e-28
chr3	9396198	9397445	1.8469e-33	0.580179	7.06119e-28
chr6	169970171	169971647	2.12137e-33	0.285767	8.11057e-28
chr5	14400225	14401362	2.17053e-33	0.257044	8.29852e-28
chr7	44700478	44701579	2.20536e-33	0.285416	8.4317e-28
chr8	95268510	95270216	2.4299e-33	0.459867	9.29018e-28
chr5	1401247	1402534	2.50344e-33	0.273846	9.57133e-28
chr11	2375456	2376451	4.25346e-33	0.343329	1.62621e-27
chr1	236287832	236288741	4.6843e-33	0.30381	1.79094e-27
chr18	9993488	9994581	4.73474e-33	0.368558	1.81022e-27
chr6	113856820	113857777	4.91319e-33	0.270047	1.87844e-27
chr5	1873007	1874053	4.95961e-33	0.251737	1.89619e-27
chr17	7836386	7837418	5.232e-33	0.371622	2.00033e-27
chr7	21945351	21946482	5.86352e-33	0.351544	2.24178e-27
chr6	5763514	5764948	7.55365e-33	0.308466	2.88796e-27
chr12	6200953	6202066	7.80207e-33	0.264804	2.98294e-27
chr21	45950237	45951527	1.09645e-32	0.310698	4.19201e-27
chr2	104873086	104874011	1.16865e-32	0.363076	4.46808e-27
chr4	113761048	113762122	1.20285e-32	0.423888	4.59883e-27
chr2	108979820	108980835	1.40863e-32	0.257539	5.38556e-27
chr10	28445245	28446518	1.44737e-32	0.306057	5.53368e-27
chr22	36324283	36326046	1.5031e-32	0.29876	5.74675e-27
chr9	119736485	119737671	2.24886e-32	0.407083	8.598e-27
chr17	83098192	83100214	2.38417e-32	0.337319	9.11534e-27
chr16	4322365	4323677	2.39664e-32	0.351778	9.16299e-27
chr10	116720157	116721347	2.90366e-32	0.260859	1.11015e-26
chr17	41307316	41309403	3.43172e-32	0.269093	1.31204e-26
chr3	159763011	159764647	5.33717e-32	0.360378	2.04054e-26
chr21	34888043	34890736	6.6386e-32	0.460888	2.53812e-26
chr9	98873636	98875028	6.70951e-32	0.261507	2.56523e-26
chr10	131149668	131150876	8.95919e-32	0.327195	3.42534e-26
chr4	134200557	134202264	9.44701e-32	0.263351	3.61185e-26
chr14	99231603	99232744	1.04936e-31	0.277338	4.01198e-26
chr11	65789088	65790322	1.15804e-31	0.278346	4.4275e-26
chr8	66021734	66022855	1.35739e-31	0.256207	5.18965e-26
chr11	705668	706477	1.35897e-31	0.266847	5.1957e-26
chr17	75876986	75879510	1.36744e-31	0.34882	5.22808e-26
chr19	8597779	8599040	1.60746e-31	0.252278	6.14575e-26
chr15	31215469	31216892	2.00938e-31	0.332471	7.68241e-26
chr12	52248523	52249765	2.61705e-31	0.330804	1.00057e-25
chr3	14647171	14650040	3.47259e-31	0.292079	1.32766e-25
chr1	206050398	206051451	3.5056e-31	0.257177	1.34028e-25
chr11	1573869	1575146	3.62259e-31	0.321685	1.38501e-25
chr1	224434263	224435374	6.71287e-31	0.262345	2.56651e-25
chr8	141234510	141236051	1.38062e-30	0.258444	5.27848e-25
chr13	113839749	113841560	1.47462e-30	0.289152	5.63789e-25
chr14	103137883	103139437	1.61305e-30	0.281912	6.16711e-25
chr11	443189	445021	1.67392e-30	0.274146	6.39984e-25
chr6	8436731	8437763	2.22656e-30	0.259472	8.51275e-25
chr14	21069812	21070865	2.91306e-30	0.294901	1.11374e-24
chr8	143218135	143219243	3.27902e-30	0.307696	1.25366e-24
chr4	53702309	53703322	3.30736e-30	0.366525	1.26449e-24
chr11	33694969	33696089	3.42878e-30	0.317908	1.31091e-24
chr21	43737958	43739313	3.98127e-30	0.321463	1.52215e-24
chr5	139650777	139651661	4.03075e-30	0.295362	1.54107e-24
chr19	47644834	47646006	4.58778e-30	0.253884	1.75403e-24
chr7	5531288	5533586	5.88138e-30	0.351386	2.24861e-24
chr18	8706764	8707751	7.92504e-30	0.254687	3.02996e-24
chr22	44754650	44756892	1.34617e-29	0.330029	5.14676e-24
chr16	30994974	30996807	1.51123e-29	0.253677	5.77786e-24
chr5	142408384	142409697	1.81155e-29	0.273394	6.92603e-24
chr11	33696418	33697744	1.86908e-29	0.262679	7.14599e-24
chr4	182143856	182146152	2.00992e-29	0.295534	7.68447e-24
chr15	42158940	42160365	2.04627e-29	0.252414	7.82344e-24
chr1	155186192	155187201	2.91446e-29	0.258005	1.11428e-23
chr5	139639557	139640491	3.13759e-29	0.310306	1.19958e-23
chr2	241558207	241560625	3.82542e-29	0.389308	1.46256e-23
chr1	116570316	116571272	3.94009e-29	0.37774	1.5064e-23
chr7	39950689	39952169	4.11528e-29	0.277437	1.57338e-23
chr16	50616840	50617987	4.54146e-29	0.307767	1.73632e-23
chr18	48138555	48140176	4.79682e-29	0.306841	1.83395e-23
chr9	129457999	129459679	4.85394e-29	0.281928	1.85579e-23
chr22	46106909	46107855	5.36305e-29	0.363538	2.05044e-23
chr16	51157498	51158526	5.45752e-29	0.264523	2.08656e-23
chr12	120980234	120981366	5.58567e-29	0.299537	2.13555e-23
chr4	5750497	5751767	5.79348e-29	0.312427	2.215e-23
chr4	186724352	186725212	6.2131e-29	0.254635	2.37543e-23
chr11	59754865	59756179	7.01001e-29	0.313188	2.68012e-23
chr3	133982845	133984462	7.50553e-29	0.251466	2.86957e-23
chr6	29887158	29888794	8.31156e-29	0.326893	3.17773e-23
chr5	179806237	179807951	1.00836e-28	0.329651	3.85523e-23
chr6	30885846	30887143	1.0843e-28	0.253915	4.14556e-23
chr21	43733563	43735200	1.11642e-28	0.250845	4.26838e-23
chr11	2256689	2257820	1.46414e-28	0.323933	5.59782e-23
chr5	178626275	178627482	1.82797e-28	0.316284	6.98881e-23
chr9	127566951	127567890	1.83915e-28	0.282494	7.03155e-23
chr11	796974	801034	2.26855e-28	0.346143	8.67328e-23
chr3	122680377	122681413	2.70782e-28	0.309839	1.03527e-22
chr2	19801261	19803006	2.79743e-28	0.360297	1.06953e-22
chr3	125207214	125208334	2.94777e-28	0.271842	1.12701e-22
chr1	28248383	28249915	3.52769e-28	0.292198	1.34873e-22
chr15	20285352	20286401	3.56409e-28	0.409267	1.36265e-22
chr14	73754797	73755798	4.33476e-28	0.257574	1.6573e-22
chr19	51690327	51691477	4.87658e-28	0.287555	1.86445e-22
chr10	120570043	120571091	8.53744e-28	0.288917	3.26409e-22
chr7	5421565	5422596	9.35441e-28	0.316113	3.57644e-22
chr1	179816119	179817091	1.88554e-27	0.252563	7.20895e-22
chr6	98834029	98835209	2.04983e-27	0.267112	7.83706e-22
chr8	143970570	143971691	2.09014e-27	0.255233	7.99118e-22
chr5	109690733	109691676	2.14617e-27	0.267567	8.2054e-22
chr5	132812962	132815652	2.37297e-27	0.340179	9.0725e-22
chr6	32152631	32155081	3.0035e-27	0.321792	1.14832e-21
chr17	1485513	1488779	3.61127e-27	0.447504	1.38068e-21
chr2	44090111	44091336	3.68572e-27	0.261221	1.40915e-21
chr7	150406543	150407559	4.77917e-27	0.296931	1.8272e-21
chr16	76899438	76901188	5.15524e-27	0.256605	1.97099e-21
chr7	27147559	27148783	5.28671e-27	0.30953	2.02125e-21
chr18	49561609	49562402	5.33497e-27	0.264302	2.0397e-21
chr1	10698460	10700640	6.60731e-27	0.25056	2.52615e-21
chr11	75561834	75563005	6.94133e-27	0.304043	2.65386e-21
chr11	15663278	15664575	8.71317e-27	0.272741	3.33128e-21
chr11	725313	727302	9.20591e-27	0.256853	3.51967e-21
chr17	4953001	4954186	9.53639e-27	0.254649	3.64602e-21
chr17	29566570	29567731	9.76816e-27	0.327327	3.73463e-21
chr1	228902795	228904267	9.81248e-27	0.297345	3.75158e-21
chr18	48160636	48162346	1.26756e-26	0.336816	4.84622e-21
chr12	122834029	122836984	1.28496e-26	0.387486	4.91275e-21
chr1	43552359	43553586	1.41784e-26	0.264482	5.42077e-21
chr21	37563524	37564766	1.44411e-26	0.329199	5.52122e-21
chr19	18291468	18293715	1.73172e-26	0.329632	6.62084e-21
chr5	95283675	95285679	2.26047e-26	0.279797	8.64239e-21
chr7	368529	371077	2.43321e-26	0.25755	9.30283e-21
chr4	56907362	56909589	2.68876e-26	0.358805	1.02799e-20
chr11	64100126	64102089	2.74902e-26	0.25972	1.05103e-20
chr5	172766133	172767112	2.76881e-26	0.345606	1.05859e-20
chr12	55727515	55728671	2.80673e-26	0.262577	1.07309e-20
chr11	58058115	58062276	2.92284e-26	0.355606	1.11748e-20
chr18	74497619	74498532	3.02687e-26	0.279346	1.15726e-20
chr1	2213737	2215582	3.03467e-26	0.354464	1.16024e-20
chr11	19790822	19791827	3.07984e-26	0.329577	1.17751e-20
chr9	106928803	106931196	3.11257e-26	0.287977	1.19002e-20
chr22	38755257	38756327	3.16072e-26	0.274384	1.20843e-20
chr2	554168	556437	3.69465e-26	0.263361	1.41256e-20
chr15	20261600	20262659	3.7241e-26	0.337052	1.42382e-20
chr2	202033234	202034687	3.79494e-26	0.326783	1.45091e-20
chr19	19119874	19120996	3.82999e-26	0.445869	1.46431e-20
chr2	240568022	240569250	5.00769e-26	0.290738	1.91458e-20
chr5	74641137	74642730	5.80209e-26	0.260554	2.21829e-20
chr3	193868307	193871566	7.00778e-26	0.257713	2.67926e-20
chr8	27702155	27703287	7.58241e-26	0.301885	2.89896e-20
chr7	139682476	139683549	7.76659e-26	0.33197	2.96938e-20
chr15	22252696	22253774	7.82112e-26	0.26629	2.99023e-20
chr15	80403636	80405824	8.75992e-26	0.312602	3.34915e-20
chr19	4454841	4459069	8.85992e-26	0.395311	3.38739e-20
chr11	66601573	66602968	9.02685e-26	0.260951	3.45121e-20
chr17	31805071	31806127	9.34759e-26	0.282095	3.57384e-20
chr5	56480330	56481378	9.92575e-26	0.301981	3.79488e-20
chr1	67685781	67687211	1.1319e-25	0.302243	4.32756e-20
chr10	50621711	50622690	1.52401e-25	0.352883	5.82669e-20
chr1	21921142	21922081	2.0381e-25	0.289529	7.79219e-20
chr5	14144477	14145556	2.06603e-25	0.342241	7.89898e-20
chr3	100915525	100916458	2.55238e-25	0.285372	9.75844e-20
chr21	42473645	42475801	2.58926e-25	0.319077	9.89945e-20
chr19	10270582	10272265	2.77768e-25	0.252698	1.06198e-19
chr11	119375377	119376776	2.93644e-25	0.346292	1.12268e-19
chr9	8857403	8858443	2.98295e-25	0.275833	1.14046e-19
chr12	6334960	6335804	3.10711e-25	0.302281	1.18793e-19
chr19	781891	785325	3.13032e-25	0.307618	1.19681e-19
chr5	176544382	176545422	3.1754e-25	0.252556	1.21404e-19
chr11	1303923	1304909	3.25213e-25	0.304511	1.24338e-19
chr12	132288203	132289208	3.31998e-25	0.354518	1.26932e-19
chr20	46965217	46966262	3.52296e-25	0.299389	1.34692e-19
chr11	1759385	1761204	3.81861e-25	0.294275	1.45996e-19
chr3	38455079	38456053	4.6574e-25	0.315155	1.78065e-19
chr4	155666609	155668274	5.12112e-25	0.395847	1.95794e-19
chr8	22743469	22744574	5.35217e-25	0.280416	2.04628e-19
chr12	120977999	120979090	6.56647e-25	0.278804	2.51054e-19
chr15	67914624	67916520	6.72215e-25	0.326591	2.57006e-19
chr1	202106994	202107913	7.45959e-25	0.349168	2.852e-19
chr12	122421853	122422903	7.46148e-25	0.279713	2.85273e-19
chr1	22870040	22871375	8.08286e-25	0.259731	3.0903e-19
chr12	57127292	57128597	1.11631e-24	0.351497	4.26794e-19
chr9	137027127	137031110	1.21766e-24	0.307112	4.65543e-19
chr9	136539416	136540577	1.48147e-24	0.266185	5.66405e-19
chr9	14347330	14348316	1.86379e-24	0.27738	7.12576e-19
chr11	11620011	11621033	1.91934e-24	0.262392	7.33816e-19
chr8	23540577	23541515	1.95194e-24	0.291781	7.46279e-19
chr13	74135210	74136116	2.21948e-24	0.325949	8.48569e-19
chr19	8832118	8833167	2.36774e-24	0.394274	9.05251e-19
chr16	67528105	67529475	3.19526e-24	0.260529	1.22163e-18
chr6	30686319	30687849	3.91494e-24	0.315803	1.49679e-18
chr10	3107165	3108144	5.74345e-24	0.372808	2.19588e-18
chr2	10078889	10080805	5.89817e-24	0.294418	2.25503e-18
chr10	102774889	102776460	6.41619e-24	0.319128	2.45308e-18
chr17	5785097	5786840	7.78067e-24	0.257485	2.97476e-18
chr3	46484716	46486522	8.26378e-24	0.309848	3.15947e-18
chr11	66855916	66857871	8.37911e-24	0.343869	3.20356e-18
chr3	52284960	52285953	9.45821e-24	0.255838	3.61613e-18
chr9	131096126	131097267	9.78275e-24	0.251959	3.74021e-18
chr12	93570521	93572141	1.05552e-23	0.297304	4.03554e-18
chr17	41526543	41528873	1.26975e-23	0.275761	4.85458e-18
chr19	49363197	49364157	1.295e-23	0.304258	4.95112e-18
chr12	116658296	116659590	1.52002e-23	0.290858	5.81146e-18
chr19	15232742	15233875	1.67749e-23	0.269056	6.41351e-18
chr13	50125292	50126165	1.69695e-23	0.296366	6.48788e-18
chr6	29907451	29909312	1.73272e-23	0.318982	6.62464e-18
chr17	4480018	4481818	2.46656e-23	0.455154	9.43031e-18
chr12	113142016	113143239	2.48542e-23	0.265956	9.50243e-18
chr1	184621882	184623006	2.51125e-23	0.305588	9.6012e-18
chr5	139648029	139649075	2.79185e-23	0.306446	1.0674e-17
chr15	89767222	89768784	2.87475e-23	0.283076	1.09909e-17
chr2	231665899	231667410	3.50823e-23	0.30191	1.34129e-17
chr6	21588684	21589659	4.762e-23	0.305133	1.82064e-17
chr5	135834193	135835421	4.97704e-23	0.274094	1.90286e-17
chr1	1692228	1693416	5.45816e-23	0.310947	2.0868e-17
chr19	43526801	43527734	5.65932e-23	0.264845	2.16371e-17
chr1	23423326	23424399	8.2927e-23	0.311757	3.17052e-17
chr6	30882267	30883509	8.78461e-23	0.358689	3.35859e-17
chr9	136785023	136788442	8.99631e-23	0.265803	3.43953e-17
chr7	73831724	73834071	9.73232e-23	0.325413	3.72093e-17
chr4	182916958	182918231	1.00633e-22	0.275864	3.84748e-17
chr13	112902140	112903129	1.18161e-22	0.258758	4.51762e-17
chr2	19776744	19777833	1.23683e-22	0.256794	4.72875e-17
chr10	117551915	117552846	1.28325e-22	0.273513	4.90622e-17
chr8	141277888	141280439	1.5036e-22	0.314073	5.74866e-17
chr6	33297337	33298342	1.60761e-22	0.268641	6.14632e-17
chr7	25856635	25857601	1.71133e-22	0.256166	6.54287e-17
chr19	13850025	13851894	1.74211e-22	0.289953	6.66054e-17
chr1	27601570	27604770	1.89083e-22	0.399579	7.22914e-17
chr10	113678943	113680129	1.93423e-22	0.34381	7.39508e-17
chr12	53052222	53053517	2.02387e-22	0.27544	7.73779e-17
chr7	30796280	30798045	2.07658e-22	0.277232	7.93933e-17
chr6	40722337	40723530	2.11532e-22	0.250926	8.08743e-17
chr1	151280645	151281665	2.1548e-22	0.296006	8.23838e-17
chr15	78243246	78244312	2.32355e-22	0.303744	8.88355e-17
chr15	68577686	68580216	2.38384e-22	0.270364	9.11407e-17
chr10	102645146	102647366	2.72452e-22	0.250463	1.04166e-16
chr17	11598011	11599379	2.74259e-22	0.367767	1.04856e-16
chr14	55128812	55130874	2.80739e-22	0.28559	1.07334e-16
chr2	61853681	61854893	3.52067e-22	0.372411	1.34605e-16
chr4	5137667	5138667	4.05152e-22	0.258178	1.549e-16
chr19	35265982	35270929	4.42828e-22	0.335012	1.69305e-16
chr22	46005820	46008850	5.23342e-22	0.306266	2.00088e-16
chr16	28538619	28539574	5.98573e-22	0.273951	2.28851e-16
chr6	168196290	168197397	7.0215e-22	0.286684	2.68451e-16
chr2	113288223	113289289	7.05234e-22	0.273838	2.6963e-16
chr19	4373954	4376237	8.53226e-22	0.256552	3.26211e-16
chr7	1453947	1456448	1.02398e-21	0.294342	3.91493e-16
chr18	2905764	2907724	1.0545e-21	0.271081	4.03165e-16
chr12	106757116	106759210	1.06036e-21	0.25756	4.05405e-16
chr10	624416	625901	1.14218e-21	0.293695	4.36685e-16
chr7	27179468	27180521	1.18119e-21	0.262144	4.51602e-16
chr1	26035981	26037079	1.20318e-21	0.351867	4.60009e-16
chr16	88649743	88651833	1.35831e-21	0.298879	5.19317e-16
chr5	36744445	36745594	1.73636e-21	0.290603	6.63856e-16
chr18	74228674	74230637	2.19073e-21	0.267623	8.37575e-16
chr9	95508636	95509904	2.38387e-21	0.274982	9.11417e-16
chr1	30684991	30686161	2.50681e-21	0.299046	9.58419e-16
chr17	38604489	38607941	2.5328e-21	0.30974	9.68358e-16
chr22	39288560	39290191	2.66982e-21	0.266353	1.02075e-15
chr1	4395262	4397237	2.73333e-21	0.251874	1.04502e-15
chr1	210236621	210237680	2.80528e-21	0.255538	1.07253e-15
chr2	131104541	131105604	2.83356e-21	0.271909	1.08335e-15
chr2	26562153	26563473	2.86303e-21	0.283876	1.09461e-15
chr7	27113129	27114546	3.11881e-21	0.251649	1.19241e-15
chr13	110302747	110303708	3.46186e-21	0.266076	1.32356e-15
chr19	43668167	43669184	3.58505e-21	0.42396	1.37066e-15
chr1	55063673	55065740	3.6583e-21	0.270528	1.39867e-15
chr22	39252845	39255553	4.29748e-21	0.286762	1.64304e-15
chr6	37003792	37004854	4.73401e-21	0.258022	1.80994e-15
chr1	31575196	31577009	5.17431e-21	0.26952	1.97828e-15
chr1	210291986	210293975	5.21057e-21	0.270257	1.99214e-15
chr10	73815907	73817985	5.24697e-21	0.258772	2.00606e-15
chr21	42561556	42562622	5.65401e-21	0.25634	2.16168e-15
chr8	47524403	47525463	5.96813e-21	0.273861	2.28178e-15
chr17	80218846	80221261	6.27006e-21	0.277999	2.39721e-15
chr3	58175291	58176305	6.76757e-21	0.25691	2.58742e-15
chr6	39215056	39216013	7.35878e-21	0.304687	2.81346e-15
chr11	66371280	66372360	7.53986e-21	0.347046	2.88269e-15
chr10	30026710	30028755	7.78131e-21	0.268395	2.97501e-15
chr19	2976934	2977958	7.81962e-21	0.291398	2.98965e-15
chr3	98782763	98783767	7.93183e-21	0.252897	3.03255e-15
chr7	44633608	44635649	8.08004e-21	0.292593	3.08922e-15
chr1	153566264	153567144	8.19717e-21	0.288927	3.134e-15
chr3	123422610	123423716	8.33169e-21	0.256674	3.18543e-15
chr13	23608350	23610579	8.93392e-21	0.250346	3.41568e-15
chr17	3754339	3755467	9.23115e-21	0.322129	3.52932e-15
chr17	48584959	48586006	9.54182e-21	0.25893	3.6481e-15
chr12	132558439	132560875	1.25772e-20	0.262779	4.80861e-15
chr22	37517941	37520242	1.26162e-20	0.295854	4.8235e-15
chr9	136847148	136848236	1.55444e-20	0.297123	5.94305e-15
chr7	29562888	29564255	1.84465e-20	0.264051	7.05259e-15
chr22	20566880	20567918	1.8859e-20	0.264481	7.21031e-15
chr2	43005202	43006664	1.99003e-20	0.306502	7.60841e-15
chr1	217373693	217374673	2.1286e-20	0.256943	8.13822e-15
chr9	89604508	89606874	2.29938e-20	0.343221	8.79114e-15
chr11	118908607	118912714	2.32394e-20	0.255772	8.88505e-15
chr19	9075144	9076307	2.38245e-20	0.27905	9.10876e-15
chr11	19421928	19423024	2.6105e-20	0.255654	9.98066e-15
chr15	73981500	73983847	2.68928e-20	0.268513	1.02818e-14
chr2	164839943	164840972	2.79941e-20	0.307554	1.07029e-14
chr12	113135069	113136406	2.8001e-20	0.263999	1.07056e-14
chr5	135126406	135127447	2.89635e-20	0.325843	1.10735e-14
chr19	48321157	48322376	3.15009e-20	0.325084	1.20436e-14
chr1	51328988	51331907	3.19432e-20	0.274801	1.22127e-14
chr1	84253567	84254597	3.20796e-20	0.260701	1.22649e-14
chr6	41733806	41736124	3.71831e-20	0.374593	1.42161e-14
chr12	47079288	47081407	3.91139e-20	0.266505	1.49543e-14
chr12	53993976	53995074	3.95621e-20	0.269725	1.51257e-14
chr6	21885299	21887066	3.9694e-20	0.312967	1.51761e-14
chr9	463552	464672	4.13543e-20	0.262339	1.58109e-14
chr2	241733479	241735968	4.38821e-20	0.336759	1.67773e-14
chr1	16913559	16914721	4.7379e-20	0.543782	1.81143e-14
chr2	70084661	70085650	4.76708e-20	0.261517	1.82258e-14
chr6	43771236	43772252	5.07139e-20	0.273466	1.93893e-14
chr17	57926892	57927929	5.15296e-20	0.254804	1.97012e-14
chr19	40256454	40257721	5.53741e-20	0.301979	2.1171e-14
chr18	31206599	31207568	5.71205e-20	0.284451	2.18387e-14
chr10	44752712	44753762	5.76281e-20	0.27336	2.20328e-14
chr17	76132026	76133338	6.24329e-20	0.267052	2.38698e-14
chr21	44303140	44304159	6.42306e-20	0.27731	2.45571e-14
chr22	38753757	38754805	6.46928e-20	0.255634	2.47338e-14
chr1	16904551	16905474	7.50081e-20	0.488768	2.86776e-14
chr4	74793805	74794775	8.34636e-20	0.289201	3.19104e-14
chr8	40054519	40055513	9.5667e-20	0.301192	3.65761e-14
chr11	73308946	73309982	9.74975e-20	0.275394	3.72759e-14
chr7	516529	518526	1.01348e-19	0.252017	3.87479e-14
chr3	114453589	114455675	1.02351e-19	0.270495	3.91315e-14
chr14	68788569	68790567	1.0464e-19	0.320677	4.00068e-14
chr1	628813	630784	1.11939e-19	0.934003	4.27972e-14
chr8	10053985	10054880	1.19308e-19	0.269227	4.56148e-14
chr2	219249130	219250121	1.24327e-19	0.317532	4.75337e-14
chr1	43276252	43277331	1.30988e-19	0.265716	5.00802e-14
chr13	51764003	51765232	1.35147e-19	0.259995	5.16703e-14
chr3	152268448	152270752	1.37974e-19	0.307874	5.27513e-14
chr5	140219167	140220331	1.47784e-19	0.260949	5.65018e-14
chr3	61560584	61561886	1.48571e-19	0.371414	5.68025e-14
chr1	21956570	21957574	1.65983e-19	0.298309	6.34599e-14
chr6	33745449	33747447	1.73367e-19	0.300307	6.62828e-14
chr19	35042203	35043019	1.78866e-19	0.330524	6.83851e-14
chr8	72009125	72010132	1.80337e-19	0.271356	6.89475e-14
chr20	36861532	36864451	1.87854e-19	0.320491	7.18218e-14
chr19	36489126	36490105	2.06053e-19	0.307957	7.87796e-14
chr9	88706053	88707144	2.38737e-19	0.339202	9.12755e-14
chr1	205274168	205275871	2.4262e-19	0.251859	9.27603e-14
chr17	19003545	19005247	2.75589e-19	0.284488	1.05365e-13
chr3	50237547	50239291	2.88758e-19	0.269633	1.104e-13
chr19	44211943	44212940	2.9189e-19	0.27426	1.11597e-13
chr1	3530845	3532108	2.98598e-19	0.27864	1.14162e-13
chr19	49477863	49479832	3.00294e-19	0.256369	1.1481e-13
chr11	61919841	61920795	3.05663e-19	0.288227	1.16863e-13
chr17	50588235	50590391	3.11508e-19	0.334722	1.19098e-13
chr9	128101106	128102134	3.15295e-19	0.262585	1.20546e-13
chr1	229117375	229118525	3.27586e-19	0.304221	1.25245e-13
chr22	46052534	46054548	3.41288e-19	0.289785	1.30484e-13
chr21	43211005	43212122	3.48266e-19	0.265929	1.33151e-13
chr19	48501467	48502611	3.72406e-19	0.353455	1.42381e-13
chr9	93133505	93135109	3.81344e-19	0.300396	1.45798e-13
chr2	217942664	217943493	4.43955e-19	0.274243	1.69736e-13
chr19	16896679	16897988	4.53836e-19	0.277941	1.73514e-13
chr22	24588059	24589295	4.5788e-19	0.299598	1.7506e-13
chr4	8503853	8504973	4.59759e-19	0.26896	1.75778e-13
chr5	177133161	177135177	4.69947e-19	0.295004	1.79673e-13
chr19	40718612	40719784	5.57672e-19	0.257636	2.13213e-13
chr11	793905	796696	5.96244e-19	0.264106	2.2796e-13
chr12	50110062	50111385	5.96741e-19	0.303657	2.2815e-13
chr11	112795745	112796989	6.06402e-19	0.253959	2.31844e-13
chr20	25056922	25058700	6.08876e-19	0.290698	2.3279e-13
chr9	129488147	129489216	6.51852e-19	0.277732	2.4922e-13
chr8	135456548	135458191	6.60148e-19	0.361407	2.52393e-13
chr1	109274411	109275518	6.63879e-19	0.272549	2.53819e-13
chr14	77032651	77034333	6.65632e-19	0.297073	2.54489e-13
chr19	54190454	54191462	6.70189e-19	0.457182	2.56231e-13
chr3	42875196	42876335	6.78316e-19	0.282097	2.59338e-13
chr16	1991776	1994589	6.93268e-19	0.307413	2.65055e-13
chr22	50529230	50532893	7.13106e-19	0.334744	2.7264e-13
chr4	6746709	6747665	7.31242e-19	0.326167	2.79574e-13
chr12	121799093	121801512	7.98519e-19	0.25442	3.05296e-13
chr1	228058856	228061002	8.09827e-19	0.271251	3.09619e-13
chr19	57279705	57280668	8.54845e-19	0.320648	3.2683e-13
chr21	41612417	41614191	8.92691e-19	0.265541	3.413e-13
chr12	117526616	117527986	1.07155e-18	0.256971	4.09681e-13
chr6	31122573	31123691	1.07223e-18	0.355944	4.09941e-13
chr19	50457998	50462450	1.11729e-18	0.251612	4.27171e-13
chr21	46228267	46229989	1.11797e-18	0.295895	4.2743e-13
chr10	46540927	46541866	1.15941e-18	0.255139	4.43272e-13
chr3	39140949	39142503	1.35486e-18	0.26725	5.17999e-13
chr13	110308509	110309572	1.35514e-18	0.273784	5.18106e-13
chr22	49950593	49954013	1.39064e-18	0.321177	5.31678e-13
chr14	68458649	68459603	1.58141e-18	0.271955	6.04615e-13
chr10	117684471	117685650	2.16559e-18	0.263586	8.27965e-13
chr11	613231	616604	2.2162e-18	0.300711	8.47312e-13
chr10	17228050	17229727	2.39235e-18	0.31732	9.1466e-13
chr18	23259551	23260739	2.48017e-18	0.344552	9.48236e-13
chr19	38649346	38650446	2.53097e-18	0.287559	9.6766e-13
chr4	1081942	1082981	2.68094e-18	0.301432	1.025e-12
chr11	130653562	130654502	2.76722e-18	0.258101	1.05798e-12
chr6	7260811	7261858	2.96907e-18	0.323339	1.13516e-12
chr6	31877004	31879698	3.08576e-18	0.338948	1.17977e-12
chr14	55739899	55740930	3.23043e-18	0.266172	1.23508e-12
chr9	86947014	86948252	3.26979e-18	0.281897	1.25013e-12
chr2	27705725	27706965	3.29898e-18	0.264852	1.26129e-12
chr1	16152115	16153401	3.4608e-18	0.260486	1.32316e-12
chr6	33599063	33600043	3.63375e-18	0.310009	1.38928e-12
chr9	70419996	70421269	3.64651e-18	0.455357	1.39416e-12
chr9	131393449	131396092	3.9682e-18	0.291025	1.51715e-12
chr17	7436506	7437959	4.41968e-18	0.266486	1.68976e-12
chr19	9785302	9786390	4.6363e-18	0.374708	1.77258e-12
chr11	45920859	45923840	4.72559e-18	0.291659	1.80672e-12
chr9	127545016	127546178	4.94388e-18	0.365797	1.89018e-12
chr10	117736290	117737262	5.01888e-18	0.263877	1.91885e-12
chr1	109252898	109254082	5.45243e-18	0.288327	2.08461e-12
chr19	55166242	55167198	5.9281e-18	0.283282	2.26647e-12
chr7	63925887	63926848	6.31063e-18	0.356999	2.41273e-12
chr11	111735032	111736197	6.89037e-18	0.256994	2.63438e-12
chr8	37695033	37696225	6.92516e-18	0.258988	2.64767e-12
chr14	35335024	35336013	6.97992e-18	0.258564	2.66861e-12
chr19	11197215	11198222	7.4879e-18	0.308346	2.86283e-12
chr11	57310973	57311971	7.65473e-18	0.285641	2.92661e-12
chr1	155227172	155228098	7.82755e-18	0.344142	2.99268e-12
chr14	24366523	24367602	7.96929e-18	0.297025	3.04687e-12
chr5	1118082	1120066	8.05045e-18	0.3082	3.0779e-12
chr9	114779104	114780065	8.7198e-18	0.278346	3.33382e-12
chr2	101697046	101698060	1.21815e-17	0.257231	4.65733e-12
chr9	70258355	70259463	1.23085e-17	0.260546	4.70587e-12
chr17	75556967	75558404	1.34907e-17	0.393567	5.15787e-12
chr6	27250891	27252184	1.48691e-17	0.26279	5.68487e-12
chr3	188051004	188052853	1.54016e-17	0.268933	5.88846e-12
chr19	46373497	46374663	1.67875e-17	0.295275	6.41831e-12
chr6	113858561	113859489	1.7099e-17	0.292892	6.53739e-12
chr21	43712050	43713058	1.78752e-17	0.277692	6.83416e-12
chr22	46069517	46072839	1.98844e-17	0.28272	7.60234e-12
chr1	40877438	40878585	2.13107e-17	0.25896	8.14767e-12
chr15	31396845	31397862	2.15085e-17	0.264848	8.22328e-12
chr22	23400864	23403333	2.30543e-17	0.281454	8.81428e-12
chr16	70750646	70751861	2.31453e-17	0.254723	8.84909e-12
chr10	46555885	46557662	2.52644e-17	0.271616	9.65927e-12
chr22	41587392	41588402	2.56124e-17	0.290549	9.79231e-12
chr19	44112827	44113764	2.6916e-17	0.274322	1.02907e-11
chr5	139197928	139198959	2.74479e-17	0.252358	1.04941e-11
chr6	29976420	29977495	3.08902e-17	0.261796	1.18102e-11
chr2	111659301	111660284	3.17781e-17	0.274906	1.21496e-11
chr10	19815696	19816645	3.22643e-17	0.275499	1.23355e-11
chr15	22227727	22228773	3.57534e-17	0.260083	1.36695e-11
chr19	6744379	6745477	4.29666e-17	0.288672	1.64273e-11
chr12	38906383	38907417	4.31369e-17	0.304687	1.64924e-11
chr15	63042067	63043207	4.36795e-17	0.264412	1.66999e-11
chr2	201115427	201117732	4.70538e-17	0.283096	1.79899e-11
chr3	178558312	178559351	4.71585e-17	0.267405	1.803e-11
chr2	104789792	104790994	4.81222e-17	0.303017	1.83984e-11
chr15	98851992	98852925	5.84538e-17	0.256001	2.23485e-11
chr16	57622300	57623949	6.40166e-17	0.27472	2.44753e-11
chr19	55585460	55586383	8.27777e-17	0.269172	3.16481e-11
chr3	12287033	12289458	8.44192e-17	0.301768	3.22758e-11
chr1	6602322	6603464	8.60116e-17	0.262322	3.28846e-11
chr7	1691335	1692471	8.81228e-17	0.291158	3.36917e-11
chr6	15504543	15505512	8.9364e-17	0.268953	3.41663e-11
chr7	25861947	25863031	9.27476e-17	0.252036	3.54599e-11
chr17	41972589	41973608	1.11633e-16	0.258471	4.26802e-11
chr1	205449289	205450907	1.17565e-16	0.253442	4.49484e-11
chr11	133956455	133957604	1.21071e-16	0.291659	4.62888e-11
chr22	28741662	28742806	1.24357e-16	0.426827	4.7545e-11
chr5	139293261	139295122	1.34073e-16	0.257254	5.12599e-11
chr2	10042417	10043741	1.35731e-16	0.314733	5.18935e-11
chr6	25831607	25832587	1.42003e-16	0.253105	5.42915e-11
chr11	88507560	88509680	1.42414e-16	0.266791	5.44488e-11
chr6	31680581	31681696	1.43924e-16	0.297982	5.50261e-11
chr19	51926632	51927655	1.50922e-16	0.33503	5.77016e-11
chr15	29821194	29822990	1.54807e-16	0.303727	5.91868e-11
chr9	83219151	83220097	1.6126e-16	0.285545	6.1654e-11
chr19	12494967	12495898	1.61919e-16	0.29198	6.19059e-11
chr5	52988830	52990662	1.74461e-16	0.289817	6.67011e-11
chr11	65491420	65493354	1.7547e-16	0.30159	6.70868e-11
chr20	58890607	58893041	1.91912e-16	0.267133	7.33732e-11
chr9	136991699	136992955	2.13465e-16	0.297885	8.16133e-11
chr11	65557471	65558937	2.39849e-16	0.285871	9.17009e-11
chr19	3403545	3405384	2.43417e-16	0.289333	9.30649e-11
chr19	703224	704721	2.46744e-16	0.288859	9.43369e-11
chr21	38920252	38922446	2.55465e-16	0.253955	9.76712e-11
chr6	15525981	15526975	2.58011e-16	0.263767	9.86444e-11
chr18	6370724	6371681	2.60059e-16	0.326681	9.94275e-11
chr15	75842709	75844576	2.80138e-16	0.272094	1.07104e-10
chr22	38201443	38204188	2.89643e-16	0.307673	1.10738e-10
chr14	103072952	103074005	3.40715e-16	0.274017	1.30265e-10
chr3	124298649	124299800	3.64019e-16	0.262452	1.39174e-10
chr17	19539673	19540601	3.814e-16	0.25407	1.4582e-10
chr1	52551969	52553940	3.87405e-16	0.281429	1.48115e-10
chr19	29000827	29003049	3.90319e-16	0.261597	1.4923e-10
chr19	44164515	44165482	4.02818e-16	0.304842	1.54008e-10
chr11	111416905	111418238	4.09549e-16	0.250725	1.56582e-10
chr8	144786620	144787659	4.21528e-16	0.254265	1.61162e-10
chr22	37752048	37753201	4.25939e-16	0.251061	1.62848e-10
chr1	41045434	41046385	4.39839e-16	0.253037	1.68163e-10
chr1	43549792	43550764	4.98271e-16	0.266481	1.90503e-10
chr1	54849670	54852483	5.03206e-16	0.263614	1.92389e-10
chr16	4307346	4308317	5.55796e-16	0.319661	2.12496e-10
chr3	123424405	123425323	5.64159e-16	0.273169	2.15693e-10
chr9	120842438	120844431	5.85973e-16	0.258477	2.24033e-10
chr11	72040506	72041464	6.23532e-16	0.277582	2.38393e-10
chr5	139642730	139643765	6.42789e-16	0.255819	2.45756e-10
chr20	5657055	5658093	6.48992e-16	0.259697	2.48127e-10
chr20	63954965	63956886	7.31961e-16	0.257405	2.79848e-10
chr12	101697130	101698816	7.99459e-16	0.306116	3.05655e-10
chr19	41859436	41860852	8.63672e-16	0.352742	3.30205e-10
chr10	86970869	86972100	9.43862e-16	0.258878	3.60864e-10
chr14	68937472	68939245	9.57241e-16	0.298762	3.65979e-10
chr2	20666305	20668554	9.73871e-16	0.265498	3.72337e-10
chr1	228734882	228736937	9.74622e-16	0.271408	3.72624e-10
chr19	46403779	46404929	9.89342e-16	0.255331	3.78252e-10
chr1	16181468	16183113	1.00243e-15	0.25904	3.83258e-10
chr6	42045374	42046383	1.00438e-15	0.26437	3.84002e-10
chr9	16626475	16627496	1.06796e-15	0.259089	4.08309e-10
chr14	100304371	100307078	1.11985e-15	0.32958	4.28147e-10
chr17	5419398	5420342	1.12479e-15	0.288066	4.30039e-10
chr10	69450585	69451905	1.15314e-15	0.259195	4.40877e-10
chr1	32350999	32352032	1.22736e-15	0.272498	4.69253e-10
chr11	111976670	111977688	1.23859e-15	0.275487	4.73547e-10
chr9	129333892	129334895	1.29877e-15	0.295471	4.96555e-10
chr11	66068993	66071666	1.33234e-15	0.280272	5.09391e-10
chr6	89035339	89036339	1.35572e-15	0.368337	5.18328e-10
chr19	37370586	37371623	1.40968e-15	0.270434	5.38959e-10
chr5	1385553	1386993	1.46641e-15	0.259472	5.60647e-10
chr6	37244466	37245483	1.51686e-15	0.257749	5.79935e-10
chr1	210250522	210251979	1.51752e-15	0.253025	5.8019e-10
chr11	449144	451734	1.55932e-15	0.25861	5.9617e-10
chr14	34059804	34060801	1.57024e-15	0.27108	6.00346e-10
chr22	24592606	24593675	1.59099e-15	0.251292	6.0828e-10
chr2	216411946	216412956	1.68604e-15	0.305421	6.44617e-10
chr1	9161554	9164433	1.7501e-15	0.258896	6.6911e-10
chr2	86072025	86073116	1.84775e-15	0.310674	7.06444e-10
chr10	97571264	97572921	1.89306e-15	0.25194	7.23769e-10
chr19	3185235	3186657	2.06452e-15	0.295167	7.89322e-10
chr18	37393788	37394948	2.07024e-15	0.28357	7.91507e-10
chr9	137604314	137605936	2.13726e-15	0.318429	8.17131e-10
chr14	90382847	90383791	2.2021e-15	0.383443	8.41924e-10
chr14	68792801	68793926	2.26221e-15	0.341883	8.64903e-10
chr2	217902340	217903272	2.36831e-15	0.271351	9.05469e-10
chr8	143942972	143944493	2.44575e-15	0.299997	9.35075e-10
chr11	110295360	110297219	2.47581e-15	0.31526	9.46568e-10
chr11	19712266	19713189	2.57536e-15	0.301624	9.84629e-10
chr1	31296435	31297370	2.61272e-15	0.287634	9.98912e-10
chr11	117814213	117815362	2.72567e-15	0.317713	1.0421e-09
chr1	30823919	30825008	2.78279e-15	0.305963	1.06393e-09
chr4	8315338	8316502	2.89727e-15	0.261456	1.1077e-09
chr19	48492460	48494116	3.10295e-15	0.355147	1.18634e-09
chr15	67064935	67066230	3.12046e-15	0.293714	1.19304e-09
chr1	2226548	2230144	3.17065e-15	0.355274	1.21223e-09
chr11	30422728	30424520	3.17534e-15	0.300442	1.21402e-09
chr1	19484379	19486270	3.25586e-15	0.28849	1.2448e-09
chr9	137276382	137278117	3.45232e-15	0.251392	1.31992e-09
chr6	15662087	15663331	3.71726e-15	0.286243	1.42121e-09
chr11	35617642	35620625	3.87939e-15	0.264185	1.4832e-09
chr17	40098812	40099792	4.11339e-15	0.28943	1.57266e-09
chr22	42079301	42080260	4.15921e-15	0.353212	1.59018e-09
chr19	36850164	36851008	4.40108e-15	0.271822	1.68265e-09
chr11	77472730	77474723	4.54745e-15	0.263861	1.73861e-09
chr17	19727394	19728651	4.67478e-15	0.257489	1.7873e-09
chr19	9768259	9769280	4.81929e-15	0.276885	1.84254e-09
chr17	79305731	79307423	4.8887e-15	0.257399	1.86908e-09
chr1	167221587	167222764	5.55122e-15	0.275041	2.12238e-09
chr17	81326366	81331384	5.93502e-15	0.260963	2.26912e-09
chr2	127407716	127408795	5.93985e-15	0.261626	2.27096e-09
chr1	221117255	221118208	6.23869e-15	0.257405	2.38522e-09
chr1	228837778	228838888	6.35631e-15	0.272028	2.43019e-09
chr6	26216346	26217369	6.48835e-15	0.2569	2.48067e-09
chr1	10694246	10695442	6.81808e-15	0.264178	2.60674e-09
chr17	43360741	43361810	6.87678e-15	0.390026	2.62918e-09
chr4	24912217	24913278	6.95056e-15	0.259857	2.65739e-09
chr3	119579239	119580283	6.9796e-15	0.250797	2.66849e-09
chr17	3003885	3004835	6.99039e-15	0.27276	2.67261e-09
chr17	41965483	41968308	7.08152e-15	0.292625	2.70746e-09
chr17	50199739	50202187	7.56344e-15	0.260269	2.89171e-09
chr11	1558972	1560092	8.17358e-15	0.300896	3.12498e-09
chr15	41827219	41828516	8.18917e-15	0.262688	3.13094e-09
chr3	183252782	183254701	9.10617e-15	0.327974	3.48153e-09
chr6	16759666	16761153	9.73415e-15	0.286707	3.72163e-09
chr11	13140096	13141051	9.81598e-15	0.259333	3.75291e-09
chr11	65381615	65383023	9.86546e-15	0.325199	3.77183e-09
chr19	48566660	48569063	9.95149e-15	0.25298	3.80472e-09
chr14	68232287	68233222	9.97732e-15	0.259504	3.8146e-09
chr11	62621522	62622559	1.00469e-14	0.286415	3.84118e-09
chr1	178093228	178094987	1.02909e-14	0.329273	3.93447e-09
chr16	4936711	4937780	1.03269e-14	0.258305	3.94826e-09
chr2	44291198	44292167	1.0338e-14	0.293945	3.95249e-09
chr22	35349143	35351423	1.05016e-14	0.27208	4.01504e-09
chr10	72297664	72298572	1.0656e-14	0.277762	4.07408e-09
chr19	18337568	18339266	1.17661e-14	0.261857	4.49849e-09
chr2	241881178	241882254	1.2165e-14	0.287461	4.65101e-09
chr11	694533	696111	1.22362e-14	0.388922	4.67824e-09
chr13	26557141	26558469	1.29707e-14	0.315562	4.95905e-09
chr16	2428822	2429774	1.37075e-14	0.263236	5.24075e-09
chr17	50062143	50063221	1.42485e-14	0.254368	5.44758e-09
chr17	61334729	61336888	1.43925e-14	0.250962	5.50265e-09
chr9	121201111	121202421	1.51928e-14	0.267666	5.80861e-09
chr2	73110545	73112057	1.54204e-14	0.259203	5.89562e-09
chr22	50507504	50508451	1.56583e-14	0.316656	5.98659e-09
chr3	194141163	194142230	1.59247e-14	0.257611	6.08845e-09
chr1	43285182	43286268	1.6456e-14	0.30403	6.29157e-09
chr1	203861045	203861990	1.71283e-14	0.250572	6.54861e-09
chr19	51593994	51595118	1.71433e-14	0.266045	6.55434e-09
chr12	106138632	106139731	1.73984e-14	0.264186	6.65186e-09
chr14	54564754	54566446	1.76515e-14	0.313227	6.74865e-09
chr1	33471975	33473064	1.85155e-14	0.274349	7.07899e-09
chr19	45882668	45883922	2.00148e-14	0.251734	7.65219e-09
chr16	81729448	81731099	2.09163e-14	0.25184	7.99688e-09
chr12	52191687	52192881	2.1281e-14	0.268263	8.13631e-09
chr2	231613775	231614785	2.18001e-14	0.251046	8.33476e-09
chr5	69414693	69415629	2.26068e-14	0.263457	8.6432e-09
chr1	1758521	1759517	2.26829e-14	0.258223	8.67229e-09
chr19	51108053	51109005	2.39302e-14	0.272583	9.14916e-09
chr1	150281165	150282821	2.43969e-14	0.276586	9.32758e-09
chr1	52141666	52143146	2.54435e-14	0.255658	9.72775e-09
chr7	1059086	1061107	2.55052e-14	0.276739	9.75131e-09
chr9	129459712	129461014	2.63477e-14	0.30002	1.00735e-08
chr15	40068801	40069809	2.84666e-14	0.256851	1.08836e-08
chr20	50761373	50763554	2.94039e-14	0.251685	1.12419e-08
chr16	425030	427286	3.06796e-14	0.25485	1.17296e-08
chr4	2468534	2469472	3.14968e-14	0.263139	1.20421e-08
chr17	49012973	49015068	3.30124e-14	0.272831	1.26215e-08
chr2	10447863	10449162	3.32744e-14	0.310178	1.27217e-08
chr6	44221121	44222248	3.34683e-14	0.2524	1.27958e-08
chr2	159090345	159091378	3.49078e-14	0.269495	1.33462e-08
chr16	90077013	90077929	3.49373e-14	0.301207	1.33575e-08
chr22	43185294	43188204	3.49485e-14	0.295674	1.33617e-08
chr1	32759412	32760667	3.51227e-14	0.264004	1.34283e-08
chr1	47333584	47334876	3.5217e-14	0.281127	1.34644e-08
chr1	231528048	231528997	3.62397e-14	0.268545	1.38554e-08
chr11	2883866	2886701	3.6685e-14	0.305845	1.40256e-08
chr19	11504904	11506408	3.68331e-14	0.358915	1.40823e-08
chr19	14517522	14519024	3.71209e-14	0.370575	1.41923e-08
chr2	128347654	128348688	3.7125e-14	0.281812	1.41939e-08
chr1	205300994	205302001	3.78812e-14	0.299073	1.4483e-08
chr4	1795151	1796234	3.99196e-14	0.281706	1.52623e-08
chr14	22847508	22850035	4.01331e-14	0.258091	1.5344e-08
chr7	26375780	26377569	4.06854e-14	0.259436	1.55551e-08
chr19	40603561	40606043	4.07997e-14	0.297435	1.55988e-08
chr6	41712485	41714337	4.5234e-14	0.253294	1.72942e-08
chr22	50483949	50486306	4.57377e-14	0.358652	1.74868e-08
chr1	202888459	202889473	4.86242e-14	0.300391	1.85903e-08
chr15	31337865	31340162	4.89562e-14	0.280456	1.87173e-08
chr11	62012704	62014032	5.01443e-14	0.276318	1.91715e-08
chr9	14313890	14315888	5.46075e-14	0.388752	2.08779e-08
chr15	52018803	52020192	5.69429e-14	0.256285	2.17708e-08
chr6	17393314	17394502	5.76693e-14	0.254701	2.20485e-08
chr11	134331416	134332410	6.02808e-14	0.258507	2.3047e-08
chr19	36528040	36528969	6.11409e-14	0.264851	2.33758e-08
chr17	45247311	45248284	6.2466e-14	0.267326	2.38825e-08
chr19	7197715	7198700	6.24732e-14	0.259291	2.38852e-08
chr20	32357682	32359169	6.39526e-14	0.295291	2.44508e-08
chr6	34248675	34249636	6.74499e-14	0.298746	2.57879e-08
chr1	10726076	10729628	7.07466e-14	0.259722	2.70483e-08
chr15	64989373	64990382	7.11405e-14	0.287665	2.71989e-08
chr19	55279206	55280766	7.14935e-14	0.251861	2.73339e-08
chr22	38569875	38570796	7.21541e-14	0.270799	2.75865e-08
chr17	48907904	48909707	7.39126e-14	0.25656	2.82588e-08
chr20	57718173	57719225	7.72428e-14	0.260839	2.9532e-08
chr1	91403909	91405013	7.84272e-14	0.2531	2.99848e-08
chr8	12193964	12195174	7.98025e-14	0.317901	3.05106e-08
chr15	83066673	83067813	8.19861e-14	0.253705	3.13455e-08
chr15	40905934	40907066	8.39774e-14	0.272163	3.21068e-08
chr22	24554718	24555770	8.40533e-14	0.326897	3.21359e-08
chr2	217987893	217989239	8.48701e-14	0.282514	3.24481e-08
chr11	2991832	2992833	9.01892e-14	0.278304	3.44818e-08
chr19	21396633	21397629	9.2078e-14	0.258607	3.52039e-08
chr11	118604891	118606769	9.23717e-14	0.262692	3.53162e-08
chr8	42896234	42897591	9.6209e-14	0.268662	3.67833e-08
chr19	44741615	44742587	9.81726e-14	0.269117	3.7534e-08
chr1	16947994	16949102	9.9923e-14	0.262722	3.82033e-08
chr19	47514835	47515794	1.00038e-13	0.314003	3.82474e-08
chr3	48429207	48430628	1.03143e-13	0.267243	3.94344e-08
chr13	49585188	49586200	1.04705e-13	0.250234	4.00316e-08
chr15	85784971	85787283	1.06317e-13	0.276312	4.06477e-08
chr21	41766573	41767622	1.07167e-13	0.25474	4.09727e-08
chr14	103520557	103523580	1.11411e-13	0.285853	4.25953e-08
chr1	47437143	47438664	1.1278e-13	0.261948	4.31189e-08
chr15	76311019	76311958	1.14304e-13	0.296563	4.37014e-08
chr1	31065301	31066284	1.16244e-13	0.309827	4.44433e-08
chr1	37691903	37692941	1.16814e-13	0.266857	4.4661e-08
chr11	63838415	63839563	1.2301e-13	0.322884	4.70302e-08
chr3	170869676	170870651	1.26712e-13	0.270662	4.84454e-08
chr5	168277203	168278232	1.27866e-13	0.270225	4.88866e-08
chr1	8889843	8890876	1.33954e-13	0.255567	5.12143e-08
chr19	52526962	52527963	1.38711e-13	0.264296	5.30329e-08
chr8	19013368	19014288	1.41597e-13	0.273517	5.41363e-08
chr8	38231088	38232081	1.42809e-13	0.26578	5.45996e-08
chr20	63537026	63538550	1.43294e-13	0.280035	5.47853e-08
chr6	16128377	16129632	1.44757e-13	0.267154	5.53446e-08
chr10	87094668	87095731	1.4535e-13	0.277674	5.55712e-08
chr15	84747952	84749070	1.46971e-13	0.277857	5.61911e-08
chr9	114097934	114098979	1.49517e-13	0.301378	5.71644e-08
chr22	42688132	42689259	1.50239e-13	0.360297	5.74406e-08
chr19	40798480	40799925	1.53006e-13	0.301525	5.84983e-08
chr3	170356562	170357895	1.57663e-13	0.339314	6.02789e-08
chr3	57755680	57756619	1.8477e-13	0.270853	7.06425e-08
chr1	39408224	39409618	1.88353e-13	0.350276	7.20124e-08
chr6	24359586	24360585	2.07464e-13	0.251089	7.93192e-08
chr17	32875863	32877675	2.1369e-13	0.275059	8.16996e-08
chr16	1940132	1941213	2.14586e-13	0.261212	8.20422e-08
chr1	43706951	43708170	2.16346e-13	0.260176	8.27151e-08
chr4	84965288	84967274	2.23787e-13	0.271193	8.55597e-08
chr9	98790976	98792077	2.24256e-13	0.273402	8.57393e-08
chr21	15455542	15456491	2.28765e-13	0.276713	8.74631e-08
chr21	43924775	43925800	2.35325e-13	0.260628	8.99711e-08
chr17	8294783	8295978	2.38274e-13	0.252185	9.10987e-08
chr15	59657081	59658257	2.45521e-13	0.260323	9.38692e-08
chr5	7208756	7210294	2.47445e-13	0.296012	9.46048e-08
chr19	35931185	35932171	2.48737e-13	0.289815	9.5099e-08
chr16	1089329	1092065	2.59764e-13	0.296975	9.93147e-08
chr1	13748856	13750039	2.63573e-13	0.25454	1.00771e-07
chr16	1181927	1182937	2.6484e-13	0.261085	1.01256e-07
chr19	10764053	10765142	2.79651e-13	0.304824	1.06918e-07
chr11	57322062	57323026	2.80917e-13	0.28298	1.07402e-07
chr10	131900204	131902112	2.87617e-13	0.288077	1.09964e-07
chr2	238288396	238289500	3.01421e-13	0.261656	1.15241e-07
chr11	65477145	65478075	3.04167e-13	0.271415	1.16291e-07
chr1	145707045	145708020	3.15983e-13	0.279774	1.20809e-07
chr9	96418219	96419103	3.20891e-13	0.347812	1.22685e-07
chr2	217953041	217954031	3.24083e-13	0.298268	1.23906e-07
chr19	21851574	21852609	3.25057e-13	0.252315	1.24278e-07
chr13	114281239	114282264	3.35938e-13	0.258311	1.28438e-07
chr9	89661528	89662847	3.57727e-13	0.256242	1.36769e-07
chr3	53235838	53238858	3.61335e-13	0.297854	1.38148e-07
chr2	200811149	200812108	4.0396e-13	0.310599	1.54445e-07
chr9	4299523	4300536	4.09819e-13	0.283231	1.56685e-07
chr12	124369005	124370365	4.33729e-13	0.255881	1.65826e-07
chr9	128159409	128161187	4.36677e-13	0.308756	1.66953e-07
chr11	65918738	65919868	4.46769e-13	0.309769	1.70812e-07
chr1	111345967	111347017	4.57462e-13	0.259184	1.749e-07
chr15	58498508	58499498	4.89488e-13	0.251707	1.87144e-07
chr15	65832277	65833397	5.0559e-13	0.269034	1.93301e-07
chr11	66311820	66313158	5.08433e-13	0.350648	1.94388e-07
chr9	122940476	122941469	5.10589e-13	0.253747	1.95212e-07
chr1	165375879	165376999	5.1095e-13	0.305798	1.9535e-07
chr1	16188587	16190668	5.22421e-13	0.274372	1.99736e-07
chr11	65856204	65858714	5.24606e-13	0.311143	2.00571e-07
chr6	43246534	43247709	5.29298e-13	0.289205	2.02365e-07
chr19	8591668	8593117	5.34391e-13	0.277869	2.04312e-07
chr1	32650456	32651502	5.36056e-13	0.30901	2.04949e-07
chr6	5003279	5004350	5.47736e-13	0.278441	2.09414e-07
chr16	22614159	22615196	5.7653e-13	0.271283	2.20423e-07
chr1	25616054	25617328	5.83631e-13	0.268652	2.23138e-07
chr1	16613098	16614036	5.85033e-13	0.375593	2.23674e-07
chr11	64923939	64925039	5.86798e-13	0.260254	2.24349e-07
chr19	38899294	38900389	6.49432e-13	0.340933	2.48296e-07
chr6	13873245	13874272	7.07447e-13	0.271819	2.70476e-07
chr19	56314389	56315440	7.21231e-13	0.287753	2.75746e-07
chr22	23521458	23522452	7.32146e-13	0.269575	2.79919e-07
chr21	33491209	33492149	7.38606e-13	0.251201	2.82389e-07
chr17	79831194	79833455	7.40032e-13	0.251191	2.82934e-07
chr5	179820342	179822394	7.92597e-13	0.393718	3.03031e-07
chr1	155000440	155001519	8.25918e-13	0.273497	3.15771e-07
chr19	3762438	3763818	8.71581e-13	0.251099	3.33229e-07
chr4	6783293	6784144	9.84154e-13	0.251789	3.76269e-07
chr16	54928650	54929670	1.01345e-12	0.278789	3.87471e-07
chr1	54547580	54548528	1.04441e-12	0.273523	3.99305e-07
chr10	72331539	72333142	1.08663e-12	0.268336	4.15448e-07
chr11	68120533	68122011	1.08711e-12	0.296286	4.15631e-07
chr1	42846061	42847101	1.12952e-12	0.266732	4.31846e-07
chr1	23403515	23404487	1.12986e-12	0.251987	4.31975e-07
chr19	48637182	48638079	1.1303e-12	0.342119	4.32144e-07
chr17	77957926	77959663	1.18485e-12	0.274086	4.53001e-07
chr11	65314318	65316330	1.19174e-12	0.302248	4.55635e-07
chr16	28924516	28925739	1.19674e-12	0.298565	4.57544e-07
chr6	46170521	46171486	1.20122e-12	0.290745	4.59259e-07
chr10	31031454	31032689	1.21467e-12	0.297683	4.64402e-07
chr3	57597098	57598047	1.3071e-12	0.280716	4.9974e-07
chr9	6412639	6413750	1.33393e-12	0.258942	5.09998e-07
chr1	236281492	236282516	1.33899e-12	0.328971	5.11933e-07
chr18	656832	658872	1.35596e-12	0.259559	5.18421e-07
chr1	173190108	173191109	1.4276e-12	0.252225	5.4581e-07
chr22	21937757	21938849	1.46749e-12	0.265108	5.6106e-07
chr14	68501390	68502523	1.50776e-12	0.254946	5.76456e-07
chr14	70807859	70810200	1.56716e-12	0.310842	5.99166e-07
chr19	52962480	52963439	1.60922e-12	0.259476	6.15247e-07
chr15	66386323	66387364	1.62532e-12	0.261503	6.21404e-07
chr8	141127812	141129143	1.67503e-12	0.297577	6.40411e-07
chr1	159945468	159946478	1.6969e-12	0.253169	6.48772e-07
chr12	53370835	53371944	1.71746e-12	0.336185	6.56632e-07
chr9	36257751	36258871	1.78945e-12	0.271658	6.84154e-07
chr8	38900881	38901885	1.80503e-12	0.282596	6.90112e-07
chr4	8198742	8199914	1.83109e-12	0.258397	7.00077e-07
chr14	103879629	103880955	1.93257e-12	0.261717	7.38872e-07
chr8	144869237	144870312	1.93887e-12	0.255599	7.41283e-07
chr1	38858906	38860303	1.95494e-12	0.27821	7.47427e-07
chr9	114080553	114081524	1.99367e-12	0.250929	7.62235e-07
chr19	58362262	58363276	2.0988e-12	0.302877	8.02428e-07
chr19	48812010	48812920	2.10549e-12	0.283919	8.04987e-07
chr10	44963839	44964831	2.11386e-12	0.311963	8.08184e-07
chr1	1115204	1117140	2.18612e-12	0.352691	8.35814e-07
chr10	70887664	70888912	2.2035e-12	0.263586	8.42456e-07
chr11	65040639	65041665	2.22376e-12	0.265809	8.50202e-07
chr2	28392308	28393228	2.28242e-12	0.300337	8.7263e-07
chr4	85928908	85930501	2.34027e-12	0.275513	8.94747e-07
chr15	76931210	76932125	2.44209e-12	0.292882	9.33679e-07
chr11	61361634	61362615	2.44928e-12	0.288739	9.36426e-07
chr10	5071279	5072262	2.51785e-12	0.269291	9.62643e-07
chr10	31603145	31604090	2.72423e-12	0.266747	1.04155e-06
chr1	25997740	25998687	2.81509e-12	0.29208	1.07628e-06
chr9	34665216	34666304	2.8925e-12	0.304915	1.10588e-06
chr12	6605822	6609168	2.89766e-12	0.311048	1.10785e-06
chr19	10653597	10655170	2.93609e-12	0.288071	1.12255e-06
chr17	1742256	1743227	2.99336e-12	0.327436	1.14444e-06
chr1	244834776	244835974	3.10534e-12	0.284301	1.18726e-06
chr5	56814889	56815947	3.45116e-12	0.296703	1.31947e-06
chr22	33539759	33540825	3.45152e-12	0.278117	1.31961e-06
chr1	28581459	28582375	3.52688e-12	0.260748	1.34842e-06
chr7	157138291	157139532	3.64169e-12	0.260001	1.39232e-06
chr21	39348453	39349836	3.86541e-12	0.298025	1.47785e-06
chr1	225427503	225428738	3.91515e-12	0.286595	1.49687e-06
chr1	21782917	21783931	4.21464e-12	0.257713	1.61137e-06
chr3	43690313	43691905	4.25553e-12	0.300402	1.627e-06
chr12	109115439	109116507	4.305e-12	0.25339	1.64592e-06
chr19	15379365	15380643	4.31629e-12	0.308609	1.65023e-06
chr1	28246841	28247788	4.70383e-12	0.303969	1.7984e-06
chr11	64810201	64811119	4.75063e-12	0.280084	1.81629e-06
chr19	3093525	3095153	4.75251e-12	0.278812	1.81701e-06
chr1	25875057	25876317	4.77263e-12	0.263267	1.82471e-06
chr19	20051786	20052737	4.86771e-12	0.34162	1.86106e-06
chr19	40442384	40443648	5.13349e-12	0.292284	1.96267e-06
chr13	75442327	75444553	5.26595e-12	0.250066	2.01331e-06
chr4	185142737	185143920	5.26759e-12	0.252662	2.01394e-06
chr2	217964290	217965324	5.36155e-12	0.317846	2.04987e-06
chr19	45000941	45002435	5.46764e-12	0.329008	2.09043e-06
chr19	2268940	2270108	5.50679e-12	0.26014	2.1054e-06
chr2	237691220	237692538	5.73753e-12	0.280226	2.19361e-06
chr21	45427307	45428455	5.79742e-12	0.262213	2.21651e-06
chr15	31325643	31327515	5.86896e-12	0.314049	2.24386e-06
chr6	31815104	31815905	5.96604e-12	0.331497	2.28098e-06
chr17	17751666	17752840	5.97463e-12	0.271054	2.28426e-06
chr12	133079939	133080973	6.26238e-12	0.313718	2.39428e-06
chr19	17829572	17831839	6.55179e-12	0.259285	2.50493e-06
chr1	45521412	45522408	6.62986e-12	0.264791	2.53477e-06
chr1	1905049	1910010	6.71014e-12	0.328101	2.56547e-06
chr5	79030654	79031672	6.75751e-12	0.251363	2.58358e-06
chr8	28622095	28623072	6.85103e-12	0.286331	2.61933e-06
chr3	53160474	53161491	6.97939e-12	0.274838	2.66841e-06
chr22	40950785	40951910	6.99487e-12	0.312364	2.67433e-06
chr19	1265012	1269809	7.04077e-12	0.395337	2.69187e-06
chr14	64387672	64388609	7.06634e-12	0.260701	2.70165e-06
chr19	11766440	11767557	7.12174e-12	0.269666	2.72283e-06
chr1	230066606	230067658	7.23991e-12	0.279431	2.76801e-06
chr16	589376	590386	7.29092e-12	0.295291	2.78752e-06
chr19	9834681	9835917	7.32377e-12	0.300958	2.80007e-06
chr22	20079624	20080764	7.35164e-12	0.277032	2.81073e-06
chr14	105479900	105481620	7.48282e-12	0.261657	2.86088e-06
chr11	118689428	118690765	7.61311e-12	0.309872	2.9107e-06
chr14	76946754	76947861	7.6227e-12	0.252971	2.91437e-06
chr3	101848881	101850021	7.94097e-12	0.317776	3.03605e-06
chr1	155308279	155309208	8.25688e-12	0.264934	3.15683e-06
chr17	39738938	39739955	8.30989e-12	0.256394	3.17709e-06
chr19	16495797	16496747	8.32501e-12	0.259952	3.18288e-06
chr19	38374167	38375100	8.41265e-12	0.294451	3.21638e-06
chr21	33542524	33543448	8.48084e-12	0.305676	3.24245e-06
chr10	28676945	28677983	8.52325e-12	0.286211	3.25867e-06
chr19	12937890	12939276	8.64125e-12	0.306012	3.30378e-06
chr11	4607679	4608704	8.76339e-12	0.257821	3.35048e-06
chr9	90433155	90434111	9.00782e-12	0.253404	3.44393e-06
chr14	73241234	73243095	9.42024e-12	0.255183	3.60161e-06
chr21	42495824	42496876	9.67652e-12	0.322508	3.69959e-06
chr1	232629701	232630697	9.68717e-12	0.283485	3.70367e-06
chr1	92959741	92962021	1.00416e-11	0.293127	3.83916e-06
chr14	103333583	103334516	1.00867e-11	0.294871	3.85643e-06
chr7	66204787	66205873	1.01441e-11	0.26202	3.87835e-06
chr1	16217073	16217996	1.0179e-11	0.278383	3.8917e-06
chr9	83431710	83432734	1.02753e-11	0.259656	3.92853e-06
chr12	49131048	49131922	1.05222e-11	0.250406	4.02294e-06
chr9	95510521	95511429	1.05757e-11	0.301048	4.04337e-06
chr1	31644406	31645501	1.06758e-11	0.25807	4.08164e-06
chr3	50568856	50569774	1.07461e-11	0.259168	4.10854e-06
chr12	212741	213842	1.1202e-11	0.252015	4.28284e-06
chr9	112333245	112334218	1.1467e-11	0.271823	4.38413e-06
chr19	45405949	45407138	1.21824e-11	0.260648	4.65765e-06
chr17	82696686	82699498	1.22777e-11	0.30128	4.6941e-06
chr2	168246025	168248181	1.28901e-11	0.254492	4.92825e-06
chr1	11979776	11980717	1.31963e-11	0.279278	5.0453e-06
chr6	53359027	53359956	1.34792e-11	0.310794	5.15344e-06
chr1	179882003	179883214	1.38168e-11	0.304623	5.28253e-06
[truncated: 568 more rows]

## Sheet: Endo_GC
Supplementary Table S13. cell type-specific differentially accessible peaks
[truncated: 1,564 more rows]

[truncated: 16 more sheets: Endo_Peritubular, PC, DCT, DLOH, CNT, Podo, B_Naive, MyoFib_VSMC, Mes, M_TAL, C_TAL, IC_A, IC_B, Fibroblast_1, Fibroblast_2, CD4T]
