# Supplementary material for: Unraveling the epigenetic code: human kidney DNA methylation and chromatin dynamics in renal disease development
Source: Nat Commun. 2024 Jan 29;15:873. doi: 10.1038/s41467-024-45295-y (PMC10824731; doi:10.1038/s41467-024-45295-y)
Supplement: Supplementary file 4 — Supplementary Dataset 1-20 [file 41467_2024_45295_MOESM4_ESM.zip › Supplementary Data 1-20/Supplementary Data 11.xlsx]

## Sheet: Sheet1
Supplementary Data 11. Cell type specific accessible regions and gene activity in snATAC-seq.
gene	p_val	avg_log2FC	pct.1	pct.2	p_val_adj	cluster
FLT1	0	1.91129	0.94	0.429	0	Endo_GC
PECAM1	0	1.76547	0.927	0.33	0	Endo_GC
PTPRB	0	1.58073	0.875	0.313	0	Endo_GC
TMEM204	0	1.53169	0.803	0.201	0	Endo_GC
TEK	0	1.47516	0.855	0.282	0	Endo_GC
CDH5	0	1.23312	0.694	0.149	0	Endo_GC
BTNL9	0	1.16754	0.631	0.109	0	Endo_GC
NOVA2	0	1.12322	0.673	0.151	0	Endo_GC
KDR	0	0.952906	0.609	0.12	0	Endo_GC
ROBO4	0	0.947865	0.575	0.091	0	Endo_GC
CLEC14A	0	0.835299	0.534	0.047	0	Endo_GC
GIMAP6	0	0.81508	0.48	0.051	0	Endo_GC
CLDN5	0	0.77245	0.457	0.04	0	Endo_GC
CD93	0	0.74326	0.479	0.068	0	Endo_GC
SOX17	0	0.580567	0.388	0.04	0	Endo_GC
LIMS2	5.93e-296	1.45908	0.855	0.322	1.13e-291	Endo_GC
ADGRF5	3.43e-284	1.51965	0.846	0.325	6.54e-280	Endo_GC
PLXND1	3.49e-274	1.43337	0.882	0.361	6.65e-270	Endo_GC
NOS3	1.17e-272	1.00927	0.662	0.167	2.23e-268	Endo_GC
SPARC	9.31e-266	1.176	0.743	0.223	1.78e-261	Endo_GC
MYCT1	2.28e-263	0.605974	0.394	0.056	4.34e-259	Endo_GC
S1PR1	3.69e-258	1.02261	0.642	0.168	7.04e-254	Endo_GC
ICAM2	3.98e-256	0.979232	0.63	0.161	7.59e-252	Endo_GC
CAVIN2	6.37e-256	1.01783	0.65	0.168	1.21e-251	Endo_GC
POPDC2	5.61e-253	0.934104	0.599	0.142	1.07e-248	Endo_GC
PREX1	1.17e-249	1.57544	0.934	0.541	2.23e-245	Endo_GC
SOX18	5.28e-249	0.598407	0.39	0.058	1.01e-244	Endo_GC
GRASP	1.56e-248	1.03416	0.677	0.19	2.98e-244	Endo_GC
SEC14L1	9.27e-247	1.52098	0.976	0.774	1.77e-242	Endo_GC
EBF1	9.84e-243	1.52423	0.939	0.535	1.88e-238	Endo_GC
GIMAP5	3.71e-236	0.73392	0.471	0.09	7.08e-232	Endo_GC
GPIHBP1	3.77e-234	0.515061	0.317	0.04	7.19e-230	Endo_GC
ENG	8.59e-234	1.22182	0.838	0.344	1.64e-229	Endo_GC
SLC9A3R2	9.87e-233	1.17996	0.768	0.282	1.88e-228	Endo_GC
FGR	1.24e-231	0.85061	0.621	0.16	2.36e-227	Endo_GC
LRRC74A	2.87e-231	0.941342	0.589	0.149	5.47e-227	Endo_GC
F2RL3	1.06e-228	0.680371	0.362	0.054	2.02e-224	Endo_GC
HHEX	1.92e-228	0.601585	0.45	0.084	3.66e-224	Endo_GC
CD34	3.33e-228	1.01926	0.714	0.236	6.35e-224	Endo_GC
ERG	4.47e-223	1.27642	0.85	0.387	8.53e-219	Endo_GC
EGFL7	2.55e-221	1.12175	0.717	0.24	4.87e-217	Endo_GC
TCF4	2.65e-218	1.39713	0.95	0.644	5.05e-214	Endo_GC
LYL1	1.46e-214	0.713452	0.495	0.108	2.79e-210	Endo_GC
TAL1	2.7e-211	0.734763	0.506	0.116	5.15e-207	Endo_GC
GIMAP1	3.65e-209	0.458233	0.301	0.04	6.96e-205	Endo_GC
GSN	4.88e-209	1.22828	0.956	0.721	9.31e-205	Endo_GC
IFI27	5.27e-209	0.677379	0.468	0.099	1.01e-204	Endo_GC
ITPRIP	5.98e-208	1.27173	0.838	0.412	1.14e-203	Endo_GC
CMKLR1	3.35e-207	1.13068	0.751	0.283	6.38e-203	Endo_GC
PPP1R14A	6.99e-204	0.593909	0.443	0.089	1.33e-199	Endo_GC
LRRC32	1.84e-203	0.844916	0.564	0.151	3.51e-199	Endo_GC
EXOC3L2	3.41e-198	0.922064	0.567	0.155	6.51e-194	Endo_GC
ACVRL1	4.89e-194	0.932131	0.63	0.199	9.33e-190	Endo_GC
PODXL	2.86e-189	1.24473	0.887	0.554	5.46e-185	Endo_GC
IFT140	6.01e-189	1.24263	0.917	0.62	1.15e-184	Endo_GC
ARAP3	1.55e-188	0.986422	0.679	0.243	2.95e-184	Endo_GC
MEIS2	3.05e-186	1.19477	0.826	0.415	5.82e-182	Endo_GC
BCL6B	7.43e-186	0.933431	0.656	0.227	1.42e-181	Endo_GC
TM6SF1	1.26e-184	0.730909	0.476	0.115	2.41e-180	Endo_GC
TIMP3	3.52e-184	1.51814	0.878	0.527	6.71e-180	Endo_GC
RAPGEF4	3.03e-183	1.18791	0.869	0.488	5.78e-179	Endo_GC
TCEA2	1.47e-181	1.13112	0.815	0.409	2.81e-177	Endo_GC
PDE2A	4.66e-181	1.16665	0.852	0.46	8.88e-177	Endo_GC
LDB2	1.04e-180	1.24571	0.913	0.61	1.98e-176	Endo_GC
GIMAP8	2.7e-179	0.780555	0.528	0.145	5.14e-175	Endo_GC
MEF2C	1.62e-178	1.09544	0.89	0.521	3.09e-174	Endo_GC
GATA2	8.09e-177	0.882563	0.67	0.234	1.54e-172	Endo_GC
INPP5D	1.06e-176	1.12466	0.768	0.339	2.01e-172	Endo_GC
DOCK9	3.73e-175	1.14496	0.963	0.785	7.11e-171	Endo_GC
SH2D3C	7.37e-175	1.10228	0.878	0.525	1.4e-170	Endo_GC
TM4SF1	1.32e-174	0.689081	0.498	0.13	2.51e-170	Endo_GC
EPAS1	4.1e-174	1.1631	0.953	0.745	7.81e-170	Endo_GC
HLX	2.11e-171	0.661683	0.476	0.12	4.02e-167	Endo_GC
SH3RF3	3.2e-171	1.26791	0.953	0.764	6.11e-167	Endo_GC
CDA	3.46e-170	0.89057	0.642	0.227	6.6e-166	Endo_GC
PTPRR	6.96e-170	1.10406	0.843	0.483	1.33e-165	Endo_GC
VASH1	1.26e-167	0.830147	0.569	0.178	2.4e-163	Endo_GC
TCF15	1.23e-166	0.467586	0.313	0.054	2.34e-162	Endo_GC
KLF2	3.13e-166	0.802089	0.554	0.169	5.96e-162	Endo_GC
ETS1	8.82e-166	1.12008	0.927	0.663	1.68e-161	Endo_GC
PGS1	9.4e-166	1.02299	0.748	0.338	1.79e-161	Endo_GC
PALD1	3.51e-164	1.12655	0.807	0.417	6.7e-160	Endo_GC
JCAD	1.07e-162	1.0558	0.771	0.373	2.04e-158	Endo_GC
TMTC1	2.07e-162	1.16931	0.881	0.578	3.96e-158	Endo_GC
HSPG2	3.69e-162	1.20321	0.919	0.665	7.03e-158	Endo_GC
NRN1	1.6e-161	0.617891	0.453	0.115	3.06e-157	Endo_GC
ITGA8	2.79e-161	1.1506	0.717	0.311	5.31e-157	Endo_GC
FGD5	7.86e-161	1.05899	0.882	0.549	1.5e-156	Endo_GC
PRR29	2.64e-160	0.602283	0.39	0.086	5.03e-156	Endo_GC
ST8SIA4	2.45e-158	0.820871	0.586	0.197	4.67e-154	Endo_GC
ABR	7.76e-156	1.07292	0.954	0.759	1.48e-151	Endo_GC
ENTPD1	1.02e-154	1.097	0.737	0.362	1.95e-150	Endo_GC
FLI1	6.68e-154	0.983396	0.792	0.402	1.27e-149	Endo_GC
LRRC8C	6.2e-153	1.0455	0.832	0.485	1.18e-148	Endo_GC
AFAP1L1	1.73e-150	1.13839	0.801	0.455	3.3e-146	Endo_GC
ELK3	1.67e-149	0.975096	0.757	0.376	3.18e-145	Endo_GC
RFPL3	6.1e-149	0.368429	0.278	0.047	1.16e-144	Endo_GC
TBXA2R	2.28e-148	0.68622	0.457	0.124	4.34e-144	Endo_GC
ARHGEF15	5.67e-148	0.533161	0.394	0.092	1.08e-143	Endo_GC
ABCG1	8.72e-147	1.01842	0.861	0.528	1.66e-142	Endo_GC
LDLRAD4	1.77e-146	0.98846	0.962	0.812	3.37e-142	Endo_GC
GFOD1	2.23e-144	1.04828	0.832	0.522	4.25e-140	Endo_GC
BST2	5.48e-144	0.516658	0.387	0.091	1.05e-139	Endo_GC
SRGN	1.46e-143	0.6883	0.483	0.141	2.79e-139	Endo_GC
EFNB2	6.25e-141	0.940221	0.795	0.456	1.19e-136	Endo_GC
FMNL3	8.16e-141	0.965599	0.847	0.545	1.56e-136	Endo_GC
NXN	1.01e-140	1.02408	0.878	0.579	1.93e-136	Endo_GC
JAM2	5.38e-140	0.776107	0.552	0.194	1.03e-135	Endo_GC
SHANK3	6.4e-139	1.04524	0.792	0.437	1.22e-134	Endo_GC
UBA7	1.67e-138	0.665062	0.505	0.159	3.18e-134	Endo_GC
IKBKB	5.82e-138	0.995053	0.729	0.372	1.11e-133	Endo_GC
DYSF	6.39e-138	1.0729	0.888	0.636	1.22e-133	Endo_GC
CPNE2	7.11e-137	0.947839	0.691	0.324	1.36e-132	Endo_GC
SLCO2A1	8.79e-137	1.29558	0.856	0.569	1.68e-132	Endo_GC
MN1	6.72e-136	0.837192	0.572	0.208	1.28e-131	Endo_GC
THBD	1.03e-135	0.577494	0.427	0.116	1.97e-131	Endo_GC
IFI16	5.98e-135	0.718128	0.586	0.218	1.14e-130	Endo_GC
KLF7	8.14e-135	0.894076	0.94	0.731	1.55e-130	Endo_GC
DLL4	9.28e-135	0.73788	0.552	0.196	1.77e-130	Endo_GC
RPS6KA2	1.99e-134	0.892334	0.966	0.869	3.79e-130	Endo_GC
PRKCH	4.65e-134	0.857196	0.969	0.827	8.87e-130	Endo_GC
ST6GAL1	8.27e-134	0.964245	0.89	0.542	1.58e-129	Endo_GC
XXYLT1	3.99e-132	1.02219	0.937	0.774	7.61e-128	Endo_GC
GJA5	3.55e-131	0.584421	0.416	0.115	6.76e-127	Endo_GC
RAPGEF5	1.85e-130	0.93017	0.795	0.448	3.52e-126	Endo_GC
PARVB	1.01e-129	0.98867	0.786	0.446	1.92e-125	Endo_GC
APP	2.3e-129	0.905582	0.96	0.839	4.39e-125	Endo_GC
PLVAP	2.34e-129	0.731415	0.42	0.117	4.47e-125	Endo_GC
RARB	3.72e-129	0.998489	0.942	0.761	7.1e-125	Endo_GC
CLEC1A	5.68e-129	0.682669	0.512	0.171	1.08e-124	Endo_GC
BOC	1.5e-128	0.905434	0.731	0.362	2.85e-124	Endo_GC
PREX2	3.37e-128	0.895178	0.746	0.383	6.43e-124	Endo_GC
HLA-DPA1	7.91e-128	0.672529	0.576	0.219	1.51e-123	Endo_GC
NTHL1	2.94e-127	0.810811	0.651	0.292	5.61e-123	Endo_GC
LRRC8A	5.11e-127	0.939512	0.824	0.503	9.74e-123	Endo_GC
HECW2	7.97e-127	0.958787	0.839	0.547	1.52e-122	Endo_GC
IL4R	1.19e-126	0.832667	0.694	0.321	2.27e-122	Endo_GC
DIPK1B	1.25e-126	0.822867	0.584	0.23	2.38e-122	Endo_GC
FLT4	2.41e-125	0.84812	0.596	0.237	4.59e-121	Endo_GC
SHE	1.14e-124	0.805804	0.673	0.318	2.17e-120	Endo_GC
GNA15	1.15e-124	0.62042	0.474	0.152	2.2e-120	Endo_GC
ECSCR	1.82e-124	0.416491	0.329	0.075	3.46e-120	Endo_GC
EGFL8	3.77e-124	0.340202	0.251	0.045	7.18e-120	Endo_GC
RGCC	4.34e-124	0.652417	0.433	0.126	8.27e-120	Endo_GC
HSPA12B	9.57e-124	0.771714	0.514	0.182	1.82e-119	Endo_GC
NSMCE1	2.26e-123	0.966324	0.76	0.421	4.32e-119	Endo_GC
SASH1	2.67e-123	0.861609	0.959	0.837	5.09e-119	Endo_GC
SYNPO	5.01e-122	0.960603	0.85	0.587	9.55e-118	Endo_GC
PDGFRL	9.46e-122	0.884327	0.728	0.381	1.8e-117	Endo_GC
FAM124B	1.38e-121	0.456522	0.324	0.075	2.62e-117	Endo_GC
UNC5B	2.05e-121	0.966831	0.841	0.547	3.92e-117	Endo_GC
P2RY8	4.41e-121	0.798308	0.557	0.208	8.4e-117	Endo_GC
PLAT	6.47e-121	0.999407	0.555	0.213	1.23e-116	Endo_GC
ADGRL4	6.88e-121	0.89587	0.766	0.435	1.31e-116	Endo_GC
APOLD1	7.28e-121	0.930223	0.89	0.665	1.39e-116	Endo_GC
ADAMTS10	9.6e-121	0.70309	0.578	0.218	1.83e-116	Endo_GC
ARHGAP31	1.61e-120	0.888003	0.833	0.524	3.07e-116	Endo_GC
PLEKHG1	2e-120	0.873628	0.922	0.744	3.81e-116	Endo_GC
ITGA9	5.22e-119	0.903903	0.94	0.774	9.95e-115	Endo_GC
FAM167B	9.02e-119	0.496722	0.367	0.096	1.72e-114	Endo_GC
EHD4	3.09e-118	0.930968	0.884	0.644	5.9e-114	Endo_GC
JAG2	6.13e-118	0.779467	0.508	0.185	1.17e-113	Endo_GC
TLR4	4.16e-117	0.554288	0.45	0.143	7.93e-113	Endo_GC
LOXL2	9.52e-117	0.926988	0.824	0.526	1.82e-112	Endo_GC
RAET1E	1.23e-116	0.51016	0.391	0.11	2.35e-112	Endo_GC
RNF144A	5.09e-116	0.999454	0.852	0.573	9.7e-112	Endo_GC
ADM5	1.02e-113	0.405509	0.295	0.066	1.94e-109	Endo_GC
DGKZ	7.47e-113	0.873161	0.865	0.587	1.42e-108	Endo_GC
SIN3B	8.77e-113	0.843432	0.609	0.268	1.67e-108	Endo_GC
CCL17	1.21e-112	0.476661	0.329	0.082	2.31e-108	Endo_GC
TMEM88	1.33e-112	0.410616	0.283	0.061	2.54e-108	Endo_GC
GRK5	1.73e-112	0.861812	0.914	0.708	3.3e-108	Endo_GC
EMCN	1.34e-111	0.899206	0.847	0.579	2.55e-107	Endo_GC
DENND3	3.82e-111	0.815093	0.905	0.694	7.28e-107	Endo_GC
HRH1	1.54e-110	0.853313	0.706	0.364	2.93e-106	Endo_GC
SEMA3G	2.03e-110	0.690398	0.437	0.145	3.87e-106	Endo_GC
TEAD2	1.16e-109	0.722225	0.662	0.303	2.2e-105	Endo_GC
HYAL2	2.8e-109	0.799553	0.726	0.404	5.33e-105	Endo_GC
TNFRSF1B	1.73e-108	0.774456	0.631	0.29	3.3e-104	Endo_GC
ABI3	1.86e-108	0.634946	0.521	0.19	3.55e-104	Endo_GC
NOSTRIN	2.31e-108	0.832399	0.726	0.392	4.4e-104	Endo_GC
ARHGAP23	2.43e-107	0.899326	0.757	0.458	4.64e-103	Endo_GC
ARRB1	4.43e-107	0.853071	0.813	0.505	8.45e-103	Endo_GC
PPM1F	4.63e-107	0.86076	0.768	0.462	8.83e-103	Endo_GC
IQSEC1	5.03e-107	0.829661	0.954	0.855	9.6e-103	Endo_GC
GAS6	7.57e-107	0.785779	0.691	0.346	1.44e-102	Endo_GC
DUSP5	1.95e-106	0.750587	0.661	0.326	3.71e-102	Endo_GC
TBX3	6.11e-106	0.647859	0.564	0.224	1.16e-101	Endo_GC
SLC35G2	7.66e-106	0.562191	0.465	0.161	1.46e-101	Endo_GC
KIAA1671	5.46e-105	0.780271	0.976	0.861	1.04e-100	Endo_GC
FOXF1	9.67e-105	0.412121	0.266	0.058	1.84e-100	Endo_GC
GPR4	1.7e-104	0.65047	0.422	0.138	3.24e-100	Endo_GC
FES	2.09e-104	0.654416	0.531	0.212	3.98e-100	Endo_GC
ZNF366	7.09e-104	0.844834	0.751	0.453	1.35e-99	Endo_GC
ASAP1	9.45e-104	0.84305	0.927	0.764	1.8e-99	Endo_GC
SMIM12	2.31e-103	0.870065	0.795	0.537	4.41e-99	Endo_GC
CD9	2.92e-103	0.868241	0.865	0.592	5.57e-99	Endo_GC
BLOC1S3	4.64e-103	0.839155	0.832	0.59	8.84e-99	Endo_GC
FAM78A	5.13e-103	0.626247	0.492	0.185	9.79e-99	Endo_GC
CALHM5	6.06e-103	0.377116	0.284	0.066	1.16e-98	Endo_GC
VWF	1.43e-102	0.874686	0.852	0.617	2.73e-98	Endo_GC
DKKL1	2.09e-102	0.650586	0.607	0.265	3.98e-98	Endo_GC
MAML3	2.72e-102	0.70392	0.979	0.904	5.19e-98	Endo_GC
GYPC	1.04e-101	0.830287	0.654	0.317	1.99e-97	Endo_GC
FAM53B	1.75e-101	0.769162	0.959	0.825	3.35e-97	Endo_GC
TPM4	3.27e-101	0.689701	0.627	0.286	6.24e-97	Endo_GC
ITIH5	4.52e-101	0.864006	0.671	0.352	8.61e-97	Endo_GC
PLPP1	6.64e-101	0.987314	0.861	0.679	1.27e-96	Endo_GC
TMOD1	9.44e-101	0.833604	0.682	0.365	1.8e-96	Endo_GC
EMP2	1.23e-100	0.660052	0.547	0.227	2.34e-96	Endo_GC
APOL3	1.3e-100	0.766179	0.65	0.325	2.47e-96	Endo_GC
RUNX1T1	1.8e-100	0.743157	0.642	0.312	3.42e-96	Endo_GC
SLC2A3	4.97e-100	0.48828	0.399	0.124	9.48e-96	Endo_GC
LIPE	6.13e-100	0.705305	0.624	0.299	1.17e-95	Endo_GC
SLC24A4	6.97e-100	0.782933	0.67	0.346	1.33e-95	Endo_GC
GALNT15	7.92e-99	0.692645	0.514	0.209	1.51e-94	Endo_GC
NPDC1	8.28e-99	0.611318	0.46	0.169	1.58e-94	Endo_GC
ITPKB	2.82e-98	0.867567	0.872	0.649	5.37e-94	Endo_GC
CPAMD8	3.08e-98	0.803249	0.726	0.403	5.87e-94	Endo_GC
RAMP3	6.62e-98	0.530391	0.346	0.099	1.26e-93	Endo_GC
CHN1	1.43e-97	0.733857	0.708	0.402	2.73e-93	Endo_GC
ESM1	2.47e-97	0.613865	0.343	0.099	4.71e-93	Endo_GC
TOX2	5.11e-97	0.831465	0.653	0.347	9.74e-93	Endo_GC
PLTP	1.17e-96	0.556903	0.454	0.164	2.24e-92	Endo_GC
PLA1A	1.48e-96	0.622397	0.495	0.198	2.83e-92	Endo_GC
PIP5K1C	4.89e-96	0.920969	0.731	0.452	9.33e-92	Endo_GC
SCN4A	6.01e-96	0.701536	0.549	0.238	1.15e-91	Endo_GC
RPH3AL	9.21e-96	0.827916	0.898	0.714	1.76e-91	Endo_GC
A2M	1.02e-95	0.522907	0.42	0.142	1.95e-91	Endo_GC
PEAR1	1.95e-95	0.603367	0.517	0.21	3.71e-91	Endo_GC
ARRDC2	9.07e-95	0.775363	0.654	0.344	1.73e-90	Endo_GC
NES	1.01e-94	0.438745	0.339	0.097	1.92e-90	Endo_GC
CASKIN2	1.22e-94	0.798553	0.807	0.559	2.33e-90	Endo_GC
NR5A2	2.56e-94	0.799721	0.601	0.299	4.87e-90	Endo_GC
NINJ2	5.55e-94	0.819606	0.772	0.511	1.06e-89	Endo_GC
ABCA4	1.11e-93	0.762804	0.885	0.675	2.12e-89	Endo_GC
SH2B3	3.7e-93	0.744934	0.824	0.564	7.06e-89	Endo_GC
SERPINE1	6.15e-93	0.547057	0.486	0.188	1.17e-88	Endo_GC
SSH1	6.44e-92	0.770394	0.862	0.674	1.23e-87	Endo_GC
KCNN3	1.01e-91	0.857051	0.846	0.65	1.93e-87	Endo_GC
TIE1	2.92e-91	0.596899	0.476	0.186	5.57e-87	Endo_GC
PALMD	5.79e-91	0.759832	0.671	0.381	1.1e-86	Endo_GC
LIMCH1	6.91e-91	0.718068	0.954	0.856	1.32e-86	Endo_GC
OTC	9.02e-91	0.439114	0.313	0.086	1.72e-86	Endo_GC
ZFR2	1.86e-90	0.641026	0.488	0.196	3.54e-86	Endo_GC
ABCC1	2.28e-90	0.825238	0.873	0.669	4.35e-86	Endo_GC
PZP	6.4e-90	0.40503	0.353	0.108	1.22e-85	Endo_GC
EFCC1	1.38e-89	0.728408	0.639	0.337	2.63e-85	Endo_GC
ME3	1.69e-89	0.836432	0.881	0.701	3.23e-85	Endo_GC
NR4A1	2.24e-89	0.861207	0.913	0.757	4.26e-85	Endo_GC
AMOTL1	5.58e-89	0.83415	0.812	0.545	1.06e-84	Endo_GC
ANKS1A	2.59e-88	0.85791	0.908	0.751	4.95e-84	Endo_GC
HEG1	2.69e-88	0.748784	0.81	0.55	5.13e-84	Endo_GC
NRROS	3.83e-88	0.447482	0.367	0.117	7.31e-84	Endo_GC
KCNG4	4.83e-88	0.534787	0.369	0.119	9.22e-84	Endo_GC
HLA-DQA1	1.04e-87	0.443884	0.317	0.092	1.98e-83	Endo_GC
VPS53	1.85e-87	0.864768	0.778	0.526	3.53e-83	Endo_GC
ARHGEF3	2.17e-87	0.688245	0.951	0.857	4.15e-83	Endo_GC
RBMS2	2.76e-87	0.771418	0.732	0.463	5.25e-83	Endo_GC
SAP30BP	3.07e-87	0.776826	0.743	0.485	5.86e-83	Endo_GC
C2CD4B	4.61e-87	0.348792	0.275	0.071	8.78e-83	Endo_GC
TCF7L1	4.64e-87	0.7491	0.885	0.701	8.85e-83	Endo_GC
MVB12A	7.34e-87	0.709375	0.645	0.346	1.4e-82	Endo_GC
PDLIM1	9.15e-87	0.785489	0.648	0.351	1.75e-82	Endo_GC
PKN1	9.14e-86	0.621066	0.583	0.275	1.74e-81	Endo_GC
SLC15A3	1.12e-85	0.496573	0.388	0.133	2.13e-81	Endo_GC
CALCRL	1.69e-85	0.67926	0.709	0.41	3.22e-81	Endo_GC
CFAP161	2.36e-85	0.81054	0.72	0.43	4.5e-81	Endo_GC
TUSC2	3.27e-85	0.704612	0.768	0.498	6.23e-81	Endo_GC
FAM120B	4.1e-85	0.676985	0.781	0.507	7.82e-81	Endo_GC
ARC	4.41e-85	0.489898	0.404	0.143	8.4e-81	Endo_GC
PPARG	5.23e-85	0.739078	0.791	0.539	9.98e-81	Endo_GC
KIAA0355	1.16e-84	0.737477	0.841	0.651	2.21e-80	Endo_GC
EML1	1.32e-84	0.816771	0.862	0.644	2.52e-80	Endo_GC
KIAA1211L	1.61e-84	0.719913	0.791	0.534	3.06e-80	Endo_GC
NOTCH4	2.08e-84	0.773111	0.771	0.556	3.96e-80	Endo_GC
GNA14	2.71e-84	0.811539	0.803	0.552	5.17e-80	Endo_GC
STOM	1.01e-83	0.734933	0.729	0.474	1.93e-79	Endo_GC
APOL1	2.33e-83	0.48811	0.445	0.171	4.44e-79	Endo_GC
PTPRE	1.01e-82	0.770467	0.797	0.544	1.93e-78	Endo_GC
RYK	1.71e-82	0.804798	0.821	0.615	3.25e-78	Endo_GC
SWAP70	1.65e-81	0.68049	0.807	0.572	3.15e-77	Endo_GC
ZEB1	1.39e-80	0.756094	0.722	0.467	2.64e-76	Endo_GC
HIF3A	2.05e-80	0.691684	0.716	0.437	3.9e-76	Endo_GC
PKIG	2.28e-80	0.724125	0.754	0.511	4.35e-76	Endo_GC
ZNF160	3.57e-80	0.683012	0.638	0.355	6.81e-76	Endo_GC
TRIM62	3.64e-80	0.627697	0.659	0.371	6.94e-76	Endo_GC
TMC7	4.13e-80	0.568923	0.463	0.195	7.88e-76	Endo_GC
RASGRP2	4.92e-80	0.547691	0.491	0.206	9.37e-76	Endo_GC
MIER2	5.53e-80	0.575485	0.495	0.217	1.05e-75	Endo_GC
IL2RA	1.08e-79	0.616509	0.54	0.252	2.07e-75	Endo_GC
NEDD9	5.44e-79	0.575895	0.976	0.91	1.04e-74	Endo_GC
TACR1	8.74e-79	0.723319	0.607	0.33	1.67e-74	Endo_GC
PCSK1	1.08e-78	0.475492	0.384	0.137	2.06e-74	Endo_GC
ZNF423	7.24e-78	0.688987	0.914	0.765	1.38e-73	Endo_GC
MARK4	1e-77	0.693205	0.953	0.872	1.91e-73	Endo_GC
VEGFC	1.89e-77	0.62878	0.54	0.265	3.6e-73	Endo_GC
NFATC2	2.5e-77	0.753214	0.806	0.575	4.77e-73	Endo_GC
VAMP5	5.9e-77	0.59339	0.495	0.22	1.13e-72	Endo_GC
CNST	7.12e-77	0.732037	0.784	0.586	1.36e-72	Endo_GC
2022-03-02	1.02e-76	0.668732	0.68	0.419	1.94e-72	Endo_GC
CTIF	1.8e-76	0.665315	0.953	0.87	3.43e-72	Endo_GC
CPNE5	2.01e-76	0.783012	0.763	0.554	3.83e-72	Endo_GC
CBFA2T3	3.61e-76	0.664301	0.606	0.321	6.88e-72	Endo_GC
MT2A	4.66e-76	0.658744	0.635	0.359	8.89e-72	Endo_GC
CLEC2B	5.81e-76	0.312755	0.257	0.069	1.11e-71	Endo_GC
PCDH17	6.37e-76	0.649712	0.515	0.243	1.21e-71	Endo_GC
MINDY4	8.54e-76	0.823696	0.804	0.615	1.63e-71	Endo_GC
STK10	1e-75	0.720151	0.826	0.63	1.91e-71	Endo_GC
SNCG	3.18e-75	0.44881	0.376	0.135	6.07e-71	Endo_GC
SCHIP1	8.17e-75	0.689493	0.639	0.368	1.56e-70	Endo_GC
SNED1	1.6e-73	0.718969	0.742	0.494	3.06e-69	Endo_GC
RASGRF2	1.81e-73	0.769908	0.783	0.59	3.45e-69	Endo_GC
ADARB1	2.57e-73	0.750479	0.755	0.53	4.9e-69	Endo_GC
CYYR1	3.76e-73	0.632772	0.58	0.307	7.18e-69	Endo_GC
NLRC5	4.54e-73	0.744136	0.677	0.416	8.66e-69	Endo_GC
KIF25	7.84e-73	0.573778	0.482	0.215	1.49e-68	Endo_GC
IL34	8.6e-73	0.670732	0.618	0.344	1.64e-68	Endo_GC
IMPG2	2.91e-72	0.5539	0.476	0.211	5.55e-68	Endo_GC
URB1	3.11e-72	0.66551	0.714	0.45	5.93e-68	Endo_GC
KIF26A	3.31e-72	0.668144	0.55	0.273	6.31e-68	Endo_GC
ARHGAP25	4.19e-72	0.678913	0.674	0.406	8e-68	Endo_GC
FBN1	7.44e-72	0.637864	0.702	0.434	1.42e-67	Endo_GC
PXDC1	8.28e-72	0.725658	0.69	0.442	1.58e-67	Endo_GC
CCDC69	1.46e-71	0.548582	0.52	0.248	2.78e-67	Endo_GC
NLRP1	1.96e-71	0.575009	0.57	0.295	3.73e-67	Endo_GC
HLA-DPB1	3.33e-71	0.512084	0.474	0.21	6.34e-67	Endo_GC
SPTBN1	7.94e-71	0.655763	0.982	0.926	1.51e-66	Endo_GC
IL15RA	1.34e-70	0.60898	0.604	0.331	2.55e-66	Endo_GC
DISC1	1.48e-70	0.660256	0.798	0.584	2.82e-66	Endo_GC
TMEM44	5.42e-70	0.631674	0.558	0.292	1.03e-65	Endo_GC
RIMKLB	5.74e-70	0.626877	0.786	0.558	1.09e-65	Endo_GC
CAVIN1	6.17e-70	0.622329	0.667	0.411	1.18e-65	Endo_GC
GNAI2	7.26e-70	0.652509	0.896	0.776	1.38e-65	Endo_GC
CDC42EP5	7.66e-70	0.412704	0.338	0.118	1.46e-65	Endo_GC
KANK3	8.19e-70	0.617069	0.59	0.316	1.56e-65	Endo_GC
IFFO2	1.82e-69	0.651551	0.855	0.672	3.47e-65	Endo_GC
CXCL17	2.26e-69	0.49157	0.443	0.19	4.31e-65	Endo_GC
JAM3	3.17e-69	0.55479	0.529	0.259	6.04e-65	Endo_GC
FN1	5.26e-69	0.511879	0.433	0.183	1e-64	Endo_GC
SLC22A23	5.66e-69	0.651464	0.917	0.742	1.08e-64	Endo_GC
PTGDS	9.05e-69	0.422737	0.318	0.107	1.73e-64	Endo_GC
SORBS1	2.16e-68	0.649868	0.942	0.845	4.11e-64	Endo_GC
PML	3.57e-68	0.672426	0.661	0.41	6.82e-64	Endo_GC
ADAMTSL2	3.65e-68	0.75547	0.644	0.388	6.95e-64	Endo_GC
TMEM94	4.72e-68	0.730198	0.771	0.562	8.99e-64	Endo_GC
CHST1	6.8e-68	0.498826	0.44	0.189	1.3e-63	Endo_GC
MYH9	7.3e-68	0.64029	0.954	0.872	1.39e-63	Endo_GC
PXN	1.52e-67	0.684384	0.887	0.75	2.9e-63	Endo_GC
SPRY4	2.69e-67	0.651616	0.63	0.372	5.14e-63	Endo_GC
DOCK4	1.37e-66	0.585937	0.948	0.874	2.62e-62	Endo_GC
TSPAN15	1.41e-66	0.716777	0.723	0.502	2.7e-62	Endo_GC
EDNRB	3.19e-66	0.612029	0.46	0.207	6.09e-62	Endo_GC
PLAUR	5.83e-66	0.595107	0.693	0.425	1.11e-61	Endo_GC
IRAK3	9.77e-66	0.457536	0.417	0.176	1.86e-61	Endo_GC
ATP2B4	1.58e-65	0.680067	0.763	0.555	3.01e-61	Endo_GC
NDE1	1.67e-65	0.622942	0.726	0.495	3.18e-61	Endo_GC
PXDN	2.39e-65	0.70003	0.657	0.388	4.56e-61	Endo_GC
CTTNBP2NL	3.34e-65	0.639891	0.705	0.482	6.37e-61	Endo_GC
ANXA2	3.67e-65	0.632402	0.671	0.423	6.99e-61	Endo_GC
SPARCL1	4.21e-65	0.646753	0.595	0.339	8.03e-61	Endo_GC
DCHS1	8.12e-65	0.55428	0.488	0.234	1.55e-60	Endo_GC
EXD3	2.01e-64	0.640133	0.78	0.576	3.83e-60	Endo_GC
DOCK6	4.1e-64	0.694894	0.734	0.506	7.82e-60	Endo_GC
RAPGEF1	4.19e-64	0.652359	0.925	0.855	7.98e-60	Endo_GC
HS1BP3	4.46e-64	0.584668	0.957	0.866	8.51e-60	Endo_GC
MFNG	5.52e-64	0.516007	0.45	0.203	1.05e-59	Endo_GC
PLCG1	6.8e-64	0.671689	0.803	0.628	1.3e-59	Endo_GC
TELO2	9.35e-64	0.514347	0.474	0.224	1.78e-59	Endo_GC
KLHL5	1.17e-63	0.587632	0.635	0.391	2.23e-59	Endo_GC
FNBP1	1.51e-63	0.648706	0.789	0.584	2.88e-59	Endo_GC
PPP1R18	2.34e-63	0.571547	0.612	0.353	4.46e-59	Endo_GC
TACC1	2.65e-63	0.607564	0.925	0.829	5.04e-59	Endo_GC
MSN	2.81e-63	0.610489	0.858	0.696	5.35e-59	Endo_GC
MTHFD1L	3.58e-63	0.724742	0.901	0.758	6.83e-59	Endo_GC
DGKE	6.6e-63	0.581519	0.581	0.328	1.26e-58	Endo_GC
FYN	9.3e-63	0.665453	0.862	0.733	1.77e-58	Endo_GC
ZNF521	2.84e-62	0.674527	0.821	0.625	5.42e-58	Endo_GC
ITGA5	3e-62	0.55901	0.482	0.237	5.72e-58	Endo_GC
SPAAR	4.07e-62	0.648271	0.706	0.453	7.77e-58	Endo_GC
BAALC	6.17e-62	0.602293	0.55	0.298	1.18e-57	Endo_GC
EEPD1	1.54e-61	0.573841	0.905	0.793	2.94e-57	Endo_GC
RNF166	3.9e-61	0.533289	0.476	0.23	7.44e-57	Endo_GC
LCK	7.94e-61	0.429237	0.394	0.16	1.51e-56	Endo_GC
WARS	1.39e-60	0.620779	0.691	0.461	2.66e-56	Endo_GC
ATP8B1	1.74e-60	0.651353	0.791	0.588	3.33e-56	Endo_GC
PRDM1	1.93e-60	0.660493	0.667	0.443	3.69e-56	Endo_GC
PIK3C2B	2e-60	0.671173	0.778	0.585	3.82e-56	Endo_GC
GASK1B	4.62e-60	0.505286	0.477	0.234	8.81e-56	Endo_GC
SEMA4C	6.59e-60	0.531146	0.514	0.266	1.26e-55	Endo_GC
IQCK	8.37e-60	0.604614	0.758	0.548	1.6e-55	Endo_GC
HDGFL3	1.26e-59	0.501148	0.482	0.238	2.4e-55	Endo_GC
NCOR2	1.3e-59	0.54639	0.983	0.953	2.48e-55	Endo_GC
MGAT5B	1.4e-59	0.630253	0.517	0.272	2.66e-55	Endo_GC
GJA1	2.07e-59	0.388902	0.333	0.126	3.95e-55	Endo_GC
TSPAN32	3.26e-59	0.50828	0.462	0.218	6.21e-55	Endo_GC
LYVE1	3.32e-59	0.47123	0.414	0.179	6.33e-55	Endo_GC
TNXB	4.41e-59	0.616017	0.65	0.41	8.4e-55	Endo_GC
ST3GAL1	6.62e-59	0.61139	0.91	0.758	1.26e-54	Endo_GC
MEAK7	8.24e-59	0.652477	0.827	0.656	1.57e-54	Endo_GC
TMEM173	1.04e-58	0.31643	0.275	0.091	1.98e-54	Endo_GC
GSTO2	1.85e-58	0.625752	0.754	0.555	3.53e-54	Endo_GC
ZBTB17	3.15e-58	0.590446	0.635	0.407	6.01e-54	Endo_GC
MGAT1	4.74e-58	0.607083	0.798	0.611	9.04e-54	Endo_GC
ATG16L2	7.84e-58	0.603089	0.757	0.556	1.49e-53	Endo_GC
TCTEX1D4	8.43e-58	0.483695	0.526	0.28	1.61e-53	Endo_GC
AKT3	9.63e-58	0.64022	0.797	0.612	1.84e-53	Endo_GC
TAGLN2	1.61e-57	0.534577	0.604	0.36	3.07e-53	Endo_GC
SLC23A2	1.97e-57	0.590401	0.697	0.471	3.75e-53	Endo_GC
NFATC1	2.07e-57	0.620453	0.732	0.518	3.95e-53	Endo_GC
SOST	2.86e-57	0.400297	0.346	0.139	5.45e-53	Endo_GC
SLCO4A1	4.7e-57	0.665831	0.758	0.554	8.96e-53	Endo_GC
TGM2	4.76e-57	0.595458	0.754	0.539	9.07e-53	Endo_GC
RCSD1	5.38e-57	0.561781	0.564	0.311	1.03e-52	Endo_GC
HIST1H2AH	6.24e-57	0.355167	0.37	0.15	1.19e-52	Endo_GC
KLC1	1.46e-56	0.562234	0.878	0.768	2.78e-52	Endo_GC
FAT4	2.01e-56	0.571838	0.798	0.618	3.84e-52	Endo_GC
ECE1	2.15e-56	0.593765	0.924	0.82	4.11e-52	Endo_GC
TSPAN14	2.17e-56	0.622597	0.896	0.779	4.13e-52	Endo_GC
RASSF1	4.02e-56	0.616269	0.668	0.445	7.66e-52	Endo_GC
DNASE1L3	5.88e-56	0.55864	0.407	0.185	1.12e-51	Endo_GC
CCDC88C	7.25e-56	0.61127	0.867	0.681	1.38e-51	Endo_GC
PCDH12	1.12e-55	0.601188	0.651	0.418	2.13e-51	Endo_GC
ZNF438	1.12e-55	0.566967	0.838	0.711	2.14e-51	Endo_GC
HIST1H2BK	1.27e-55	0.337105	0.347	0.137	2.41e-51	Endo_GC
ARHGAP26	1.61e-55	0.482271	0.98	0.928	3.06e-51	Endo_GC
GNAQ	2.16e-55	0.59526	0.911	0.835	4.12e-51	Endo_GC
WWTR1	2.98e-55	0.57443	0.93	0.842	5.68e-51	Endo_GC
RGS3	3.52e-55	0.529457	0.937	0.861	6.71e-51	Endo_GC
TMEM184B	4.27e-55	0.667005	0.709	0.518	8.14e-51	Endo_GC
CAMKK1	4.91e-55	0.630201	0.673	0.438	9.36e-51	Endo_GC
C2orf73	5.68e-55	0.558032	0.644	0.421	1.08e-50	Endo_GC
DAB2IP	1.16e-54	0.509361	0.968	0.929	2.2e-50	Endo_GC
NOTCH1	1.2e-54	0.592441	0.844	0.724	2.29e-50	Endo_GC
CROCC2	1.23e-54	0.554283	0.693	0.448	2.35e-50	Endo_GC
STARD9	1.24e-54	0.568334	0.783	0.618	2.37e-50	Endo_GC
CAVIN3	1.3e-54	0.478939	0.419	0.194	2.47e-50	Endo_GC
THSD1	3.26e-54	0.382326	0.338	0.136	6.21e-50	Endo_GC
SDCBP2	1.34e-53	0.575323	0.609	0.388	2.55e-49	Endo_GC
PDGFB	1.55e-53	0.649264	0.654	0.452	2.96e-49	Endo_GC
TRIM25	1.61e-53	0.59471	0.613	0.387	3.06e-49	Endo_GC
MAP2	1.74e-53	0.523119	0.746	0.551	3.33e-49	Endo_GC
C1QTNF1	2.11e-53	0.490025	0.489	0.249	4.02e-49	Endo_GC
SOX7	2.3e-53	0.351563	0.327	0.129	4.38e-49	Endo_GC
NAV1	2.52e-53	0.601157	0.81	0.644	4.81e-49	Endo_GC
MCF2L	3.81e-53	0.700626	0.914	0.853	7.27e-49	Endo_GC
HIST1H2BJ	6.53e-53	0.403928	0.414	0.191	1.25e-48	Endo_GC
HMBOX1	8.49e-53	0.664992	0.849	0.71	1.62e-48	Endo_GC
PIGX	1.46e-52	0.565204	0.633	0.417	2.78e-48	Endo_GC
KCNE4	1.51e-52	0.569129	0.518	0.289	2.88e-48	Endo_GC
ABCG2	1.56e-52	0.564601	0.674	0.452	2.97e-48	Endo_GC
ZNF792	2.02e-52	0.293749	0.271	0.094	3.86e-48	Endo_GC
OAS2	3.38e-52	0.392689	0.352	0.146	6.44e-48	Endo_GC
VPS13D	3.92e-52	0.556545	0.878	0.798	7.48e-48	Endo_GC
MALL	5.31e-52	0.519421	0.569	0.333	1.01e-47	Endo_GC
SLC12A9	6.81e-52	0.506183	0.832	0.659	1.3e-47	Endo_GC
LMCD1	1.17e-51	0.583101	0.766	0.6	2.24e-47	Endo_GC
MATN2	1.48e-51	0.583295	0.683	0.47	2.82e-47	Endo_GC
ANXA2R	3.21e-51	0.43143	0.459	0.231	6.12e-47	Endo_GC
MXD4	3.59e-51	0.549674	0.784	0.61	6.85e-47	Endo_GC
ADAMTS4	4.26e-51	0.428856	0.417	0.195	8.12e-47	Endo_GC
ID1	5.55e-51	0.512788	0.55	0.314	1.06e-46	Endo_GC
PRX	6.11e-51	0.57976	0.531	0.31	1.16e-46	Endo_GC
SMIM3	7.06e-51	0.510117	0.59	0.36	1.35e-46	Endo_GC
PIK3C2A	8.01e-51	0.536638	0.786	0.612	1.53e-46	Endo_GC
MAP3K6	9.33e-51	0.60622	0.63	0.416	1.78e-46	Endo_GC
GGT5	1.05e-50	0.459448	0.359	0.157	2e-46	Endo_GC
SLC43A3	1.32e-50	0.362285	0.33	0.134	2.51e-46	Endo_GC
NIBAN3	1.53e-50	0.406806	0.339	0.143	2.92e-46	Endo_GC
SFMBT2	1.8e-50	0.575139	0.758	0.558	3.43e-46	Endo_GC
SSUH2	1.92e-50	0.692201	0.622	0.421	3.66e-46	Endo_GC
DLL1	2.08e-50	0.512266	0.596	0.363	3.96e-46	Endo_GC
MYO1C	2.43e-50	0.566115	0.732	0.525	4.63e-46	Endo_GC
CLEC3B	2.53e-50	0.51588	0.494	0.259	4.82e-46	Endo_GC
LMO2	3.88e-50	0.512993	0.59	0.37	7.39e-46	Endo_GC
ICAM1	4.56e-50	0.403482	0.404	0.189	8.7e-46	Endo_GC
ULBP2	6.89e-50	0.280797	0.283	0.105	1.31e-45	Endo_GC
EVA1C	1.01e-49	0.545104	0.702	0.503	1.92e-45	Endo_GC
PKN3	1.27e-49	0.539847	0.463	0.25	2.43e-45	Endo_GC
EPHB4	1.76e-49	0.523452	0.604	0.379	3.35e-45	Endo_GC
GAS2L1	1.83e-49	0.488854	0.586	0.357	3.48e-45	Endo_GC
SMG6	2.09e-49	0.559471	0.87	0.751	3.98e-45	Endo_GC
CP	3.1e-49	0.469413	0.446	0.228	5.91e-45	Endo_GC
DIPK2B	3.12e-49	0.344649	0.297	0.115	5.94e-45	Endo_GC
SERPINB6	3.25e-49	0.522674	0.631	0.412	6.19e-45	Endo_GC
LAMA4	3.42e-49	0.553974	0.661	0.438	6.51e-45	Endo_GC
IRX5	4.85e-49	0.451065	0.621	0.371	9.24e-45	Endo_GC
FOSL2	5.17e-49	0.533904	0.847	0.707	9.85e-45	Endo_GC
PPCDC	6.01e-49	0.593638	0.737	0.563	1.15e-44	Endo_GC
GPR17	6.66e-49	0.413944	0.338	0.144	1.27e-44	Endo_GC
LFNG	7.84e-49	0.572726	0.586	0.363	1.5e-44	Endo_GC
SNAI2	8.45e-49	0.323513	0.286	0.108	1.61e-44	Endo_GC
CDRT4	9.37e-49	0.55618	0.657	0.444	1.79e-44	Endo_GC
AKR1E2	9.42e-49	0.528892	0.477	0.266	1.8e-44	Endo_GC
ZBTB46	1.44e-48	0.550833	0.691	0.481	2.75e-44	Endo_GC
NR4A2	1.68e-48	0.50582	0.757	0.561	3.21e-44	Endo_GC
PRKAR1B	1.74e-48	0.56061	0.82	0.687	3.32e-44	Endo_GC
VSIR	1.87e-48	0.562429	0.677	0.469	3.57e-44	Endo_GC
EGLN2	1.94e-48	0.528692	0.694	0.502	3.71e-44	Endo_GC
KAT6A	1.99e-48	0.541168	0.774	0.594	3.8e-44	Endo_GC
LIG1	2.1e-48	0.547944	0.616	0.408	4e-44	Endo_GC
RTEL1	2.69e-48	0.577755	0.662	0.46	5.12e-44	Endo_GC
HLA-DRB1	3.98e-48	0.405935	0.359	0.16	7.58e-44	Endo_GC
UBASH3B	5.79e-48	0.631952	0.708	0.495	1.1e-43	Endo_GC
SRGAP2	9.66e-48	0.550102	0.667	0.474	1.84e-43	Endo_GC
DPEP2	1.63e-47	0.465922	0.346	0.153	3.11e-43	Endo_GC
STEAP1B	2.06e-47	0.552739	0.824	0.671	3.93e-43	Endo_GC
PPFIBP1	2.26e-47	0.631394	0.862	0.757	4.3e-43	Endo_GC
SLFN11	3.51e-47	0.289651	0.278	0.105	6.7e-43	Endo_GC
CYB5D1	3.74e-47	0.521288	0.659	0.453	7.13e-43	Endo_GC
CD74	3.97e-47	0.53523	0.664	0.474	7.56e-43	Endo_GC
STN1	4.39e-47	0.509064	0.772	0.595	8.37e-43	Endo_GC
DHRS3	4.88e-47	0.57762	0.836	0.699	9.31e-43	Endo_GC
SLAMF1	4.95e-47	0.359566	0.252	0.092	9.45e-43	Endo_GC
MYH11	5.3e-47	0.527074	0.58	0.354	1.01e-42	Endo_GC
FKBP1A	1.01e-46	0.49261	0.517	0.304	1.92e-42	Endo_GC
AGTPBP1	1.57e-46	0.591029	0.67	0.493	2.99e-42	Endo_GC
CNRIP1	1.6e-46	0.353756	0.365	0.167	3.05e-42	Endo_GC
ARID1A	4.25e-46	0.503089	0.865	0.75	8.09e-42	Endo_GC
FURIN	7.8e-46	0.506237	0.497	0.283	1.49e-41	Endo_GC
DOC2B	7.94e-46	0.579929	0.491	0.283	1.51e-41	Endo_GC
SHC2	1.75e-45	0.48448	0.369	0.173	3.33e-41	Endo_GC
ADAM15	2.41e-45	0.5316	0.555	0.347	4.6e-41	Endo_GC
ADGRL1	3.33e-45	0.46934	0.593	0.371	6.35e-41	Endo_GC
SLC12A4	3.94e-45	0.505968	0.561	0.347	7.51e-41	Endo_GC
ZCCHC24	4.53e-45	0.573609	0.745	0.587	8.63e-41	Endo_GC
NEURL1B	5.55e-45	0.550523	0.512	0.299	1.06e-40	Endo_GC
RHOJ	7.36e-45	0.385762	0.41	0.2	1.4e-40	Endo_GC
RP1L1	8.6e-45	0.480303	0.573	0.356	1.64e-40	Endo_GC
RRAS	1.35e-44	0.527201	0.818	0.677	2.57e-40	Endo_GC
INMT	1.4e-44	0.543361	0.483	0.277	2.67e-40	Endo_GC
RFTN1	1.5e-44	0.534971	0.729	0.528	2.85e-40	Endo_GC
PTAFR	1.61e-44	0.428401	0.434	0.227	3.08e-40	Endo_GC
RFTN2	1.64e-44	0.399731	0.41	0.205	3.13e-40	Endo_GC
PDGFD	1.81e-44	0.569547	0.662	0.473	3.44e-40	Endo_GC
RIPOR2	2.38e-44	0.608993	0.696	0.523	4.55e-40	Endo_GC
CRIP2	2.97e-44	0.516443	0.602	0.381	5.67e-40	Endo_GC
CEP295NL	3.08e-44	0.449014	0.497	0.277	5.87e-40	Endo_GC
RBP1	3.48e-44	0.383836	0.358	0.165	6.63e-40	Endo_GC
ABLIM2	4.26e-44	0.554186	0.807	0.687	8.13e-40	Endo_GC
TNFRSF8	5.09e-44	0.43312	0.477	0.264	9.71e-40	Endo_GC
SPECC1L	5.11e-44	0.544207	0.804	0.68	9.74e-40	Endo_GC
ACSL5	5.59e-44	0.445584	0.434	0.228	1.07e-39	Endo_GC
BIRC5	6.11e-44	0.379039	0.321	0.139	1.17e-39	Endo_GC
RHBDF2	8.77e-44	0.545749	0.65	0.45	1.67e-39	Endo_GC
KLF4	1.41e-43	0.460916	0.55	0.341	2.69e-39	Endo_GC
WBP2	1.63e-43	0.502505	0.693	0.509	3.11e-39	Endo_GC
IFI44L	1.95e-43	0.323859	0.318	0.137	3.73e-39	Endo_GC
MPZL3	2.24e-43	0.455741	0.381	0.186	4.27e-39	Endo_GC
ADAMTS6	3.8e-43	0.642727	0.639	0.485	7.25e-39	Endo_GC
PIEZO2	5.72e-43	0.600094	0.742	0.582	1.09e-38	Endo_GC
MAP3K11	5.81e-43	0.509583	0.777	0.642	1.11e-38	Endo_GC
CAV2	6.75e-43	0.588368	0.609	0.421	1.29e-38	Endo_GC
FCN3	1.04e-42	0.357093	0.257	0.1	1.99e-38	Endo_GC
FAR2	1.14e-42	0.486097	0.593	0.386	2.17e-38	Endo_GC
LTB4R	1.23e-42	0.519687	0.492	0.286	2.34e-38	Endo_GC
FBXL7	3.11e-42	0.498111	0.725	0.549	5.92e-38	Endo_GC
GNGT2	3.31e-42	0.282501	0.26	0.099	6.31e-38	Endo_GC
RIN3	3.57e-42	0.554103	0.711	0.522	6.8e-38	Endo_GC
TEAD4	4.3e-42	0.55878	0.668	0.491	8.2e-38	Endo_GC
C20orf204	4.5e-42	0.409354	0.361	0.174	8.58e-38	Endo_GC
SGK1	4.87e-42	0.486896	0.847	0.706	9.29e-38	Endo_GC
NCALD	8.86e-42	0.507926	0.791	0.623	1.69e-37	Endo_GC
ZBTB16	9.08e-42	0.401507	0.989	0.948	1.73e-37	Endo_GC
MT1M	1.04e-41	0.323704	0.283	0.116	1.98e-37	Endo_GC
AK1	1.15e-41	0.428814	0.424	0.224	2.2e-37	Endo_GC
SOCS3	1.29e-41	0.41681	0.5	0.289	2.46e-37	Endo_GC
PIP4K2A	1.31e-41	0.567783	0.812	0.671	2.5e-37	Endo_GC
SDK2	1.66e-41	0.494863	0.76	0.58	3.17e-37	Endo_GC
HIST1H2AG	1.9e-41	0.317277	0.317	0.138	3.63e-37	Endo_GC
HLA-E	2.22e-41	0.464241	0.495	0.29	4.23e-37	Endo_GC
ATOH8	3.57e-41	0.527012	0.679	0.478	6.81e-37	Endo_GC
GSG1	3.88e-41	0.41452	0.518	0.305	7.4e-37	Endo_GC
FCHSD2	4.09e-41	0.5088	0.787	0.659	7.8e-37	Endo_GC
TAOK2	5.06e-41	0.477444	0.615	0.422	9.66e-37	Endo_GC
LGALS1	6.63e-41	0.420268	0.443	0.242	1.26e-36	Endo_GC
CALCOCO2	9.88e-41	0.455775	0.543	0.341	1.88e-36	Endo_GC
TTC21A	1.01e-40	0.624665	0.566	0.381	1.93e-36	Endo_GC
ETV6	1.11e-40	0.448857	0.872	0.774	2.12e-36	Endo_GC
MCAM	1.22e-40	0.443782	0.44	0.243	2.32e-36	Endo_GC
FSCN1	1.71e-40	0.379377	0.364	0.177	3.26e-36	Endo_GC
SPRED2	1.81e-40	0.508125	0.765	0.629	3.46e-36	Endo_GC
CASTOR1	2.3e-40	0.4961	0.748	0.582	4.38e-36	Endo_GC
HLA-DRA	3.4e-40	0.265503	0.26	0.103	6.49e-36	Endo_GC
C17orf67	3.52e-40	0.476047	0.601	0.408	6.71e-36	Endo_GC
FAM110A	3.55e-40	0.477943	0.58	0.381	6.77e-36	Endo_GC
CHST3	4.66e-40	0.501499	0.725	0.551	8.89e-36	Endo_GC
CLDN15	4.68e-40	0.473974	0.414	0.221	8.91e-36	Endo_GC
TJP1	4.74e-40	0.484872	0.786	0.649	9.04e-36	Endo_GC
CD109	5.7e-40	0.484061	0.691	0.501	1.09e-35	Endo_GC
STARD8	6.22e-40	0.554382	0.746	0.601	1.19e-35	Endo_GC
FAM43A	7.26e-40	0.375863	0.365	0.177	1.38e-35	Endo_GC
RSAD2	7.32e-40	0.425876	0.425	0.231	1.4e-35	Endo_GC
FXYD6	7.94e-40	0.524225	0.479	0.281	1.51e-35	Endo_GC
CYTH3	9.69e-40	0.494308	0.674	0.499	1.85e-35	Endo_GC
OLFML2A	1.23e-39	0.503845	0.391	0.202	2.35e-35	Endo_GC
RASIP1	1.45e-39	0.447271	0.696	0.523	2.76e-35	Endo_GC
TBC1D2B	1.51e-39	0.475946	0.791	0.623	2.87e-35	Endo_GC
GRAMD1A	1.65e-39	0.531447	0.576	0.387	3.14e-35	Endo_GC
RASSF3	2.56e-39	0.498927	0.709	0.556	4.89e-35	Endo_GC
RCN3	2.69e-39	0.384042	0.436	0.234	5.12e-35	Endo_GC
CIC	3.12e-39	0.451942	0.901	0.815	5.95e-35	Endo_GC
FRMD8	3.2e-39	0.481122	0.59	0.393	6.09e-35	Endo_GC
TRAPPC3L	3.32e-39	0.384458	0.382	0.193	6.33e-35	Endo_GC
ARHGDIB	3.36e-39	0.341826	0.416	0.218	6.42e-35	Endo_GC
CORO2B	3.6e-39	0.51687	0.76	0.59	6.87e-35	Endo_GC
COX7A1	3.95e-39	0.268693	0.257	0.101	7.53e-35	Endo_GC
STPG4	4.5e-39	0.521969	0.691	0.507	8.57e-35	Endo_GC
NCK1	6.55e-39	0.50871	0.685	0.516	1.25e-34	Endo_GC
KANK4	7.1e-39	0.453912	0.428	0.236	1.35e-34	Endo_GC
GPRC5B	8.11e-39	0.468977	0.486	0.288	1.55e-34	Endo_GC
CCDC194	1.25e-38	0.310973	0.292	0.126	2.38e-34	Endo_GC
MYEOV	1.56e-38	0.445744	0.549	0.348	2.97e-34	Endo_GC
C1orf21	1.73e-38	0.455461	0.739	0.575	3.3e-34	Endo_GC
CYFIP1	1.86e-38	0.518327	0.697	0.533	3.54e-34	Endo_GC
UACA	2.34e-38	0.497742	0.775	0.651	4.46e-34	Endo_GC
TNFAIP8L1	2.63e-38	0.472188	0.538	0.342	5.02e-34	Endo_GC
TIMP2	3.16e-38	0.454242	0.674	0.469	6.02e-34	Endo_GC
EMP1	4.08e-38	0.424828	0.54	0.335	7.78e-34	Endo_GC
LIMK2	4.84e-38	0.432778	0.765	0.611	9.23e-34	Endo_GC
FZD4	4.89e-38	0.461822	0.688	0.51	9.32e-34	Endo_GC
DAZL	5.04e-38	0.421119	0.382	0.2	9.6e-34	Endo_GC
ADCY4	5.37e-38	0.437505	0.469	0.279	1.02e-33	Endo_GC
CPT1C	5.41e-38	0.303032	0.329	0.152	1.03e-33	Endo_GC
POMP	8.02e-38	0.379309	0.384	0.2	1.53e-33	Endo_GC
RARG	8.12e-38	0.440133	0.717	0.539	1.55e-33	Endo_GC
SH3BP5	1.14e-37	0.512514	0.813	0.639	2.16e-33	Endo_GC
IZUMO1	1.24e-37	0.370689	0.373	0.186	2.36e-33	Endo_GC
DPYSL3	1.28e-37	0.566775	0.506	0.325	2.43e-33	Endo_GC
2022-03-03	1.35e-37	0.523487	0.668	0.495	2.57e-33	Endo_GC
PITPNC1	1.5e-37	0.499761	0.94	0.884	2.86e-33	Endo_GC
ARHGEF37	2.05e-37	0.525937	0.757	0.658	3.91e-33	Endo_GC
HS3ST3B1	2.26e-37	0.557193	0.67	0.49	4.3e-33	Endo_GC
PI16	2.35e-37	0.314457	0.281	0.121	4.49e-33	Endo_GC
STIM1	3.6e-37	0.491599	0.843	0.709	6.86e-33	Endo_GC
IFITM3	3.75e-37	0.362566	0.42	0.23	7.15e-33	Endo_GC
EPHA4	4.53e-37	0.440328	0.815	0.696	8.64e-33	Endo_GC
EPS15L1	5.4e-37	0.522179	0.87	0.766	1.03e-32	Endo_GC
PIK3R3	5.62e-37	0.554079	0.74	0.611	1.07e-32	Endo_GC
ACER2	6.09e-37	0.465585	0.563	0.372	1.16e-32	Endo_GC
TOR4A	6.15e-37	0.337608	0.379	0.194	1.17e-32	Endo_GC
IFFO1	6.36e-37	0.473202	0.549	0.36	1.21e-32	Endo_GC
STOML1	1.21e-36	0.45272	0.647	0.472	2.31e-32	Endo_GC
ZHX3	1.68e-36	0.460343	0.864	0.776	3.2e-32	Endo_GC
GRB10	1.86e-36	0.542683	0.884	0.793	3.55e-32	Endo_GC
CDC42EP3	1.87e-36	0.462957	0.641	0.47	3.56e-32	Endo_GC
DUSP7	2.07e-36	0.489369	0.638	0.467	3.95e-32	Endo_GC
CORO1C	2.34e-36	0.475367	0.804	0.696	4.47e-32	Endo_GC
LY86	2.48e-36	0.416884	0.408	0.222	4.73e-32	Endo_GC
ANKRD33B	2.93e-36	0.512675	0.827	0.714	5.58e-32	Endo_GC
CCM2L	3.52e-36	0.36081	0.436	0.245	6.71e-32	Endo_GC
KIF17	3.94e-36	0.49583	0.569	0.387	7.51e-32	Endo_GC
SMAD6	4.01e-36	0.459445	0.885	0.799	7.64e-32	Endo_GC
NOS2	4.78e-36	0.51855	0.359	0.187	9.11e-32	Endo_GC
HLA-DQB1	5.45e-36	0.416856	0.457	0.27	1.04e-31	Endo_GC
PLCG2	5.53e-36	0.510634	0.813	0.707	1.05e-31	Endo_GC
ITGB1	5.73e-36	0.453033	0.757	0.627	1.09e-31	Endo_GC
GRIA1	7.97e-36	0.436148	0.596	0.409	1.52e-31	Endo_GC
SIPA1L2	8.08e-36	0.470387	0.55	0.359	1.54e-31	Endo_GC
COG7	8.23e-36	0.463172	0.537	0.347	1.57e-31	Endo_GC
MPP3	8.59e-36	0.463461	0.394	0.215	1.64e-31	Endo_GC
CCDC3	9.61e-36	0.601677	0.639	0.49	1.83e-31	Endo_GC
PRDM11	1.05e-35	0.451049	0.771	0.629	2e-31	Endo_GC
SLC44A2	1.76e-35	0.434965	0.624	0.445	3.36e-31	Endo_GC
DENND6A	1.77e-35	0.456961	0.552	0.368	3.38e-31	Endo_GC
NUAK1	2.25e-35	0.432353	0.757	0.597	4.29e-31	Endo_GC
WDR25	2.4e-35	0.522312	0.757	0.622	4.58e-31	Endo_GC
EXOC6	2.66e-35	0.492605	0.644	0.507	5.08e-31	Endo_GC
UVRAG	2.73e-35	0.478918	0.844	0.764	5.21e-31	Endo_GC
ESAM	3.08e-35	0.474098	0.618	0.448	5.88e-31	Endo_GC
WWC3	3.24e-35	0.585762	0.705	0.543	6.18e-31	Endo_GC
ROBO3	3.85e-35	0.431299	0.5	0.309	7.35e-31	Endo_GC
PMP22	5.15e-35	0.440066	0.521	0.339	9.81e-31	Endo_GC
PTPA	6.72e-35	0.436346	0.823	0.71	1.28e-30	Endo_GC
TRABD2A	7.36e-35	0.430168	0.688	0.52	1.4e-30	Endo_GC
MYO9B	1.04e-34	0.520444	0.766	0.637	1.99e-30	Endo_GC
TGFB1	1.1e-34	0.464728	0.709	0.557	2.1e-30	Endo_GC
TAF1C	1.14e-34	0.409983	0.361	0.19	2.18e-30	Endo_GC
LSS	1.28e-34	0.52387	0.573	0.399	2.44e-30	Endo_GC
ZNF710	1.36e-34	0.511263	0.742	0.581	2.6e-30	Endo_GC
IL20RB	1.74e-34	0.363862	0.416	0.235	3.31e-30	Endo_GC
BATF	2.66e-34	0.369292	0.263	0.115	5.07e-30	Endo_GC
ITPRIPL2	3.06e-34	0.308863	0.35	0.178	5.84e-30	Endo_GC
KCTD2	3.45e-34	0.487002	0.706	0.556	6.57e-30	Endo_GC
NOL4L	3.61e-34	0.4179	0.922	0.821	6.88e-30	Endo_GC
ARID5A	3.99e-34	0.39012	0.468	0.286	7.61e-30	Endo_GC
ANKRD33	6.61e-34	0.254674	0.252	0.106	1.26e-29	Endo_GC
IFITM2	8.4e-34	0.320587	0.359	0.185	1.6e-29	Endo_GC
TMCC3	9.06e-34	0.520119	0.717	0.58	1.73e-29	Endo_GC
SEMA3F	1.13e-33	0.464856	0.696	0.55	2.16e-29	Endo_GC
EML2	1.51e-33	0.476006	0.609	0.425	2.89e-29	Endo_GC
HIP1	1.67e-33	0.372945	0.914	0.849	3.18e-29	Endo_GC
MAP1S	1.82e-33	0.329083	0.309	0.149	3.47e-29	Endo_GC
ISG20	1.98e-33	0.388496	0.437	0.256	3.78e-29	Endo_GC
DAPK3	2.03e-33	0.415007	0.563	0.384	3.86e-29	Endo_GC
MEF2A	2.98e-33	0.463741	0.758	0.643	5.68e-29	Endo_GC
FOXK1	3.06e-33	0.477915	0.797	0.714	5.83e-29	Endo_GC
C8orf33	3.13e-33	0.376172	0.364	0.196	5.97e-29	Endo_GC
PLA2G6	4.3e-33	0.491838	0.852	0.781	8.2e-29	Endo_GC
ATP2A3	5.42e-33	0.466239	0.492	0.311	1.03e-28	Endo_GC
STX11	9.86e-33	0.281185	0.333	0.165	1.88e-28	Endo_GC
SH3TC2	1.58e-32	0.480819	0.664	0.527	3.01e-28	Endo_GC
TTLL2	1.59e-32	0.347482	0.356	0.188	3.02e-28	Endo_GC
CD300LG	1.65e-32	0.467126	0.347	0.182	3.15e-28	Endo_GC
C11orf96	1.88e-32	0.29123	0.289	0.133	3.59e-28	Endo_GC
H1FX	2.15e-32	0.35931	0.396	0.22	4.1e-28	Endo_GC
INSR	2.57e-32	0.455488	0.882	0.814	4.89e-28	Endo_GC
C12orf60	2.72e-32	0.470927	0.732	0.592	5.19e-28	Endo_GC
SNRK	2.73e-32	0.447214	0.748	0.623	5.21e-28	Endo_GC
ZNF532	2.79e-32	0.506941	0.709	0.558	5.33e-28	Endo_GC
CACTIN	2.9e-32	0.433841	0.544	0.366	5.53e-28	Endo_GC
HS3ST3A1	3.54e-32	0.468914	0.39	0.224	6.76e-28	Endo_GC
IRAK2	4.5e-32	0.55083	0.67	0.526	8.58e-28	Endo_GC
USP36	4.95e-32	0.466493	0.671	0.528	9.43e-28	Endo_GC
SHROOM4	5.26e-32	0.519673	0.7	0.564	1e-27	Endo_GC
DUSP1	8.3e-32	0.439634	0.667	0.511	1.58e-27	Endo_GC
RHOA	8.87e-32	0.390072	0.688	0.537	1.69e-27	Endo_GC
OSMR	9.13e-32	0.489138	0.58	0.414	1.74e-27	Endo_GC
CAV1	1.15e-31	0.376978	0.425	0.25	2.18e-27	Endo_GC
TMEM255B	1.36e-31	0.451011	0.505	0.325	2.59e-27	Endo_GC
ADGRG1	1.36e-31	0.436655	0.855	0.736	2.6e-27	Endo_GC
HS6ST1	1.43e-31	0.503647	0.722	0.588	2.73e-27	Endo_GC
DHX8	1.53e-31	0.441662	0.758	0.655	2.91e-27	Endo_GC
CDS2	1.59e-31	0.47754	0.735	0.627	3.03e-27	Endo_GC
TP53I11	2.63e-31	0.521705	0.58	0.42	5.01e-27	Endo_GC
COL25A1	3.19e-31	0.413628	0.731	0.559	6.08e-27	Endo_GC
PDZD2	3.19e-31	0.44454	0.94	0.862	6.08e-27	Endo_GC
PHOSPHO1	4.07e-31	0.345599	0.387	0.216	7.76e-27	Endo_GC
ETS2	4.38e-31	0.471434	0.628	0.467	8.36e-27	Endo_GC
EHBP1L1	4.6e-31	0.421028	0.554	0.38	8.77e-27	Endo_GC
OSBPL5	4.83e-31	0.475841	0.726	0.576	9.22e-27	Endo_GC
CTBP2	5.19e-31	0.390663	0.939	0.902	9.89e-27	Endo_GC
PINX1	7.23e-31	0.435172	0.65	0.497	1.38e-26	Endo_GC
SBNO2	8.68e-31	0.443007	0.781	0.655	1.65e-26	Endo_GC
RASSF2	8.81e-31	0.415527	0.373	0.208	1.68e-26	Endo_GC
MRVI1	1.04e-30	0.440991	0.552	0.373	1.99e-26	Endo_GC
POLR2L	1.45e-30	0.410354	0.502	0.327	2.77e-26	Endo_GC
RBFOX2	1.81e-30	0.382607	0.882	0.823	3.46e-26	Endo_GC
TAB1	2.08e-30	0.391345	0.492	0.315	3.96e-26	Endo_GC
MTUS1	2.2e-30	0.440289	0.812	0.716	4.2e-26	Endo_GC
INPP5K	2.24e-30	0.437826	0.596	0.442	4.27e-26	Endo_GC
LEPR	2.52e-30	0.417278	0.81	0.716	4.8e-26	Endo_GC
CEACAM21	3.1e-30	0.312771	0.327	0.168	5.9e-26	Endo_GC
CACNA2D4	3.12e-30	0.477462	0.631	0.487	5.95e-26	Endo_GC
ZC3HAV1	3.68e-30	0.448135	0.619	0.462	7.02e-26	Endo_GC
EPHA2	3.69e-30	0.399976	0.665	0.497	7.03e-26	Endo_GC
SEPTIN9	4.02e-30	0.409798	0.971	0.92	7.66e-26	Endo_GC
PLEC	4.31e-30	0.442951	0.884	0.791	8.22e-26	Endo_GC
COMMD2	6.16e-30	0.281647	0.312	0.157	1.17e-25	Endo_GC
SCAF1	6.85e-30	0.418285	0.794	0.675	1.31e-25	Endo_GC
TSHZ3	6.99e-30	0.368251	0.532	0.355	1.33e-25	Endo_GC
DDIT4	7.06e-30	0.418737	0.703	0.563	1.35e-25	Endo_GC
FAM118A	9.59e-30	0.456722	0.541	0.379	1.83e-25	Endo_GC
ADIPOR2	9.92e-30	0.50341	0.599	0.459	1.89e-25	Endo_GC
SLC38A9	1.22e-29	0.489771	0.616	0.477	2.33e-25	Endo_GC
PTP4A3	1.23e-29	0.432713	0.537	0.371	2.34e-25	Endo_GC
PIEZO1	2.14e-29	0.464118	0.82	0.701	4.09e-25	Endo_GC
HYAL3	2.35e-29	0.398977	0.7	0.544	4.48e-25	Endo_GC
ENDOU	2.49e-29	0.366979	0.39	0.222	4.74e-25	Endo_GC
MLLT1	3.09e-29	0.447991	0.714	0.594	5.88e-25	Endo_GC
HTRA3	3.5e-29	0.3832	0.333	0.178	6.67e-25	Endo_GC
CDK17	4.56e-29	0.466428	0.673	0.541	8.7e-25	Endo_GC
TBC1D20	4.72e-29	0.394973	0.451	0.282	9e-25	Endo_GC
VAT1	5.42e-29	0.455618	0.546	0.387	1.03e-24	Endo_GC
MEF2D	6.17e-29	0.418914	0.723	0.597	1.18e-24	Endo_GC
NPR1	6.76e-29	0.323951	0.358	0.197	1.29e-24	Endo_GC
CSF3	6.81e-29	0.25901	0.272	0.13	1.3e-24	Endo_GC
SOCS2	9.79e-29	0.424945	0.638	0.495	1.87e-24	Endo_GC
GM2A	9.82e-29	0.427443	0.722	0.619	1.87e-24	Endo_GC
CEP68	1.06e-28	0.405343	0.699	0.552	2.02e-24	Endo_GC
ZNF347	1.17e-28	0.336451	0.404	0.236	2.23e-24	Endo_GC
MAPK3	1.42e-28	0.327782	0.387	0.224	2.7e-24	Endo_GC
H3F3B	2.01e-28	0.410683	0.702	0.572	3.84e-24	Endo_GC
SLFN5	2.35e-28	0.38368	0.526	0.355	4.48e-24	Endo_GC
PSMB9	2.38e-28	0.376195	0.706	0.558	4.53e-24	Endo_GC
C11orf91	2.69e-28	0.397808	0.558	0.392	5.13e-24	Endo_GC
SLC14A1	2.93e-28	0.344209	0.379	0.219	5.58e-24	Endo_GC
FADS1	3.1e-28	0.400927	0.576	0.418	5.92e-24	Endo_GC
NUCB2	3.13e-28	0.406487	0.757	0.629	5.96e-24	Endo_GC
VGLL4	3.22e-28	0.430961	0.872	0.816	6.14e-24	Endo_GC
MYDGF	3.4e-28	0.380339	0.46	0.294	6.48e-24	Endo_GC
BCAP29	3.44e-28	0.335532	0.437	0.271	6.57e-24	Endo_GC
GNG11	3.68e-28	0.282838	0.31	0.159	7.02e-24	Endo_GC
LTBP1	3.75e-28	0.450219	0.772	0.665	7.15e-24	Endo_GC
CCRL2	3.81e-28	0.277305	0.289	0.143	7.26e-24	Endo_GC
FEZ2	3.93e-28	0.458544	0.575	0.439	7.5e-24	Endo_GC
SSBP4	4.08e-28	0.398054	0.581	0.405	7.78e-24	Endo_GC
VIM	4.11e-28	0.326911	0.422	0.255	7.84e-24	Endo_GC
ADORA2A	4.52e-28	0.408237	0.532	0.368	8.61e-24	Endo_GC
MYO7B	5.7e-28	0.555163	0.584	0.439	1.09e-23	Endo_GC
NAA80	6.29e-28	0.399876	0.673	0.514	1.2e-23	Endo_GC
MMRN2	6.38e-28	0.400201	0.781	0.67	1.22e-23	Endo_GC
COL15A1	7.79e-28	0.499867	0.586	0.444	1.49e-23	Endo_GC
VPS35L	1.37e-27	0.437254	0.703	0.612	2.62e-23	Endo_GC
PEAK1	1.77e-27	0.405792	0.8	0.704	3.38e-23	Endo_GC
FAM89A	1.78e-27	0.324848	0.321	0.172	3.39e-23	Endo_GC
FKBP5	2.88e-27	0.353025	0.954	0.858	5.49e-23	Endo_GC
HIST1H3G	2.98e-27	0.299235	0.304	0.158	5.68e-23	Endo_GC
AHNAK	3.08e-27	0.367607	0.898	0.801	5.86e-23	Endo_GC
TRIM56	3.27e-27	0.341856	0.445	0.282	6.23e-23	Endo_GC
FBXO31	3.44e-27	0.429528	0.787	0.699	6.57e-23	Endo_GC
SULF2	3.73e-27	0.446724	0.725	0.577	7.12e-23	Endo_GC
HMGXB3	3.94e-27	0.392965	0.506	0.343	7.52e-23	Endo_GC
GPSM3	4.33e-27	0.425192	0.659	0.537	8.26e-23	Endo_GC
PRMT1	4.88e-27	0.416182	0.746	0.65	9.3e-23	Endo_GC
EFR3B	5.08e-27	0.437426	0.648	0.532	9.68e-23	Endo_GC
CHSY1	6.69e-27	0.486289	0.661	0.522	1.28e-22	Endo_GC
AVIL	8.18e-27	0.352923	0.329	0.181	1.56e-22	Endo_GC
HIST1H2BI	8.61e-27	0.28835	0.291	0.149	1.64e-22	Endo_GC
ZNF503	9.09e-27	0.381723	0.627	0.472	1.73e-22	Endo_GC
KHNYN	1.01e-26	0.382856	0.572	0.423	1.93e-22	Endo_GC
PICALM	1.03e-26	0.383631	0.765	0.665	1.97e-22	Endo_GC
TNK2	1.07e-26	0.448129	0.645	0.509	2.03e-22	Endo_GC
CYBRD1	1.12e-26	0.279912	0.321	0.172	2.14e-22	Endo_GC
ARL15	1.17e-26	0.52272	0.812	0.789	2.22e-22	Endo_GC
LHFPL6	1.21e-26	0.408438	0.748	0.624	2.3e-22	Endo_GC
SP140L	1.51e-26	0.318886	0.346	0.195	2.88e-22	Endo_GC
WASF2	1.52e-26	0.343702	0.775	0.651	2.9e-22	Endo_GC
CEP131	1.7e-26	0.419796	0.633	0.496	3.25e-22	Endo_GC
TNFAIP3	1.77e-26	0.4216	0.55	0.398	3.37e-22	Endo_GC
SH3BP4	1.92e-26	0.342399	0.783	0.637	3.66e-22	Endo_GC
TECPR1	1.92e-26	0.412518	0.554	0.41	3.66e-22	Endo_GC
TRAM2	1.95e-26	0.413301	0.745	0.631	3.73e-22	Endo_GC
CMPK2	3.1e-26	0.266913	0.3	0.157	5.91e-22	Endo_GC
FMNL2	3.15e-26	0.379898	0.896	0.822	6e-22	Endo_GC
SF3B3	3.32e-26	0.43302	0.483	0.333	6.33e-22	Endo_GC
INKA1	3.37e-26	0.319784	0.382	0.226	6.42e-22	Endo_GC
RGL1	4.23e-26	0.376376	0.872	0.798	8.07e-22	Endo_GC
BMPR2	4.5e-26	0.402169	0.734	0.608	8.57e-22	Endo_GC
YPEL3	4.51e-26	0.307706	0.451	0.288	8.6e-22	Endo_GC
SSPO	4.96e-26	0.357957	0.494	0.322	9.46e-22	Endo_GC
IGFBP5	5.88e-26	0.539437	0.476	0.332	1.12e-21	Endo_GC
DCLK2	6.26e-26	0.355772	0.682	0.529	1.19e-21	Endo_GC
NMNAT1	6.84e-26	0.401207	0.514	0.359	1.3e-21	Endo_GC
SYNJ2	7.45e-26	0.429201	0.757	0.678	1.42e-21	Endo_GC
FILIP1	7.6e-26	0.411721	0.546	0.39	1.45e-21	Endo_GC
TREX1	8.42e-26	0.36368	0.575	0.411	1.61e-21	Endo_GC
CD40	1.88e-25	0.252714	0.265	0.132	3.59e-21	Endo_GC
KCTD15	1.94e-25	0.350253	0.485	0.328	3.7e-21	Endo_GC
CSRNP1	2.2e-25	0.417731	0.726	0.611	4.19e-21	Endo_GC
ARHGEF2	2.21e-25	0.43375	0.693	0.563	4.21e-21	Endo_GC
WNT5B	2.43e-25	0.388425	0.794	0.716	4.64e-21	Endo_GC
SLCO3A1	2.71e-25	0.334489	0.881	0.741	5.16e-21	Endo_GC
ITPKC	2.93e-25	0.42491	0.662	0.521	5.58e-21	Endo_GC
MDFIC	3.22e-25	0.376739	0.557	0.404	6.14e-21	Endo_GC
DEPP1	3.34e-25	0.527633	0.607	0.477	6.38e-21	Endo_GC
SPATA5	3.46e-25	0.425086	0.722	0.618	6.59e-21	Endo_GC
CDC45	3.63e-25	0.405605	0.57	0.436	6.92e-21	Endo_GC
LRRFIP1	4.71e-25	0.323348	0.919	0.847	8.99e-21	Endo_GC
TBCD	4.82e-25	0.423269	0.826	0.789	9.19e-21	Endo_GC
FUT1	5.06e-25	0.288152	0.341	0.188	9.66e-21	Endo_GC
SHC1	6.75e-25	0.415926	0.713	0.612	1.29e-20	Endo_GC
PPP1R16B	7.61e-25	0.287024	0.832	0.593	1.45e-20	Endo_GC
JUN	8.15e-25	0.35421	0.74	0.632	1.55e-20	Endo_GC
COL4A1	8.3e-25	0.364078	0.823	0.746	1.58e-20	Endo_GC
PRKD2	8.84e-25	0.397368	0.615	0.471	1.69e-20	Endo_GC
STXBP1	9.04e-25	0.437017	0.722	0.618	1.72e-20	Endo_GC
TRIM54	9.51e-25	0.321488	0.292	0.155	1.81e-20	Endo_GC
DCUN1D2	1.02e-24	0.426273	0.596	0.459	1.95e-20	Endo_GC
RND3	1.03e-24	0.421358	0.635	0.496	1.96e-20	Endo_GC
FOXN3	1.04e-24	0.348881	0.899	0.828	1.98e-20	Endo_GC
ISG15	1.08e-24	0.31693	0.497	0.335	2.07e-20	Endo_GC
PFDN1	1.11e-24	0.399942	0.59	0.447	2.12e-20	Endo_GC
SPNS2	1.19e-24	0.395884	0.728	0.603	2.26e-20	Endo_GC
LIMA1	1.45e-24	0.375309	0.749	0.633	2.77e-20	Endo_GC
IRX3	1.5e-24	0.332306	0.324	0.182	2.85e-20	Endo_GC
XRCC3	1.56e-24	0.40648	0.659	0.543	2.97e-20	Endo_GC
TDRD10	1.57e-24	0.332226	0.384	0.234	3e-20	Endo_GC
ENSA	1.65e-24	0.418314	0.739	0.63	3.14e-20	Endo_GC
SLC12A3	1.84e-24	0.255226	0.512	0.344	3.51e-20	Endo_GC
TPRKB	1.86e-24	0.302278	0.388	0.235	3.56e-20	Endo_GC
COX17	2.01e-24	0.341128	0.408	0.256	3.83e-20	Endo_GC
SLC12A8	2.3e-24	0.374479	0.706	0.571	4.39e-20	Endo_GC
RAPGEF2	2.65e-24	0.405321	0.861	0.813	5.05e-20	Endo_GC
RASAL2	2.77e-24	0.371174	0.846	0.77	5.29e-20	Endo_GC
PIGV	2.95e-24	0.377378	0.497	0.348	5.62e-20	Endo_GC
C8orf58	3.3e-24	0.33707	0.526	0.368	6.28e-20	Endo_GC
LAMA5	3.76e-24	0.383096	0.78	0.69	7.17e-20	Endo_GC
ROPN1L	3.96e-24	0.496189	0.547	0.406	7.55e-20	Endo_GC
NIPAL2	4.23e-24	0.323986	0.44	0.285	8.07e-20	Endo_GC
CSNK1E	4.25e-24	0.431937	0.543	0.393	8.1e-20	Endo_GC
DUS2	4.43e-24	0.518501	0.635	0.513	8.44e-20	Endo_GC
MDK	4.49e-24	0.267293	0.266	0.137	8.55e-20	Endo_GC
MSX1	5.28e-24	0.270514	0.298	0.16	1.01e-19	Endo_GC
HID1	5.91e-24	0.380817	0.417	0.264	1.13e-19	Endo_GC
COL4A2	5.92e-24	0.336292	0.925	0.883	1.13e-19	Endo_GC
HM13	5.92e-24	0.452321	0.74	0.648	1.13e-19	Endo_GC
BTBD19	6.01e-24	0.349744	0.598	0.452	1.15e-19	Endo_GC
TUBB3	6.11e-24	0.380824	0.364	0.222	1.16e-19	Endo_GC
HDAC7	6.49e-24	0.359548	0.742	0.6	1.24e-19	Endo_GC
NHSL2	7.16e-24	0.389638	0.723	0.608	1.36e-19	Endo_GC
TRIB2	7.16e-24	0.346765	0.661	0.521	1.37e-19	Endo_GC
GNB1	7.47e-24	0.370887	0.702	0.576	1.42e-19	Endo_GC
ADAM12	8.33e-24	0.374842	0.752	0.636	1.59e-19	Endo_GC
CASP10	8.83e-24	0.355632	0.526	0.39	1.68e-19	Endo_GC
HLA-DMA	9.82e-24	0.394628	0.7	0.604	1.87e-19	Endo_GC
TMSB10	1.25e-23	0.307926	0.44	0.286	2.38e-19	Endo_GC
LYPD3	1.37e-23	0.316056	0.424	0.274	2.61e-19	Endo_GC
LRCH1	1.38e-23	0.348306	0.902	0.864	2.63e-19	Endo_GC
NRARP	1.46e-23	0.316737	0.388	0.241	2.78e-19	Endo_GC
NCOA3	1.63e-23	0.39253	0.732	0.639	3.11e-19	Endo_GC
PLEKHM1	1.79e-23	0.28775	0.373	0.226	3.41e-19	Endo_GC
TRAPPC6A	1.85e-23	0.421124	0.677	0.564	3.54e-19	Endo_GC
CFAP54	1.89e-23	0.429998	0.602	0.471	3.61e-19	Endo_GC
BAHCC1	1.92e-23	0.36632	0.809	0.718	3.66e-19	Endo_GC
RAD52	2.61e-23	0.378257	0.682	0.573	4.99e-19	Endo_GC
FAM107A	3.46e-23	0.404869	0.706	0.591	6.6e-19	Endo_GC
LONP2	3.87e-23	0.419054	0.589	0.46	7.37e-19	Endo_GC
RBMS1	4.05e-23	0.379727	0.853	0.781	7.72e-19	Endo_GC
RCAN2	4.18e-23	0.427705	0.787	0.69	7.98e-19	Endo_GC
BMERB1	4.24e-23	0.409237	0.732	0.617	8.09e-19	Endo_GC
LPAR6	4.3e-23	0.335	0.531	0.386	8.2e-19	Endo_GC
F8	4.44e-23	0.408035	0.541	0.401	8.46e-19	Endo_GC
RGS12	4.65e-23	0.397537	0.836	0.749	8.86e-19	Endo_GC
AGPAT2	4.71e-23	0.393162	0.518	0.374	8.97e-19	Endo_GC
STRN4	4.92e-23	0.428527	0.469	0.325	9.38e-19	Endo_GC
HVCN1	5.25e-23	0.367379	0.462	0.313	1e-18	Endo_GC
ZBTB38	5.28e-23	0.344206	0.838	0.763	1.01e-18	Endo_GC
ID3	5.47e-23	0.356848	0.474	0.329	1.04e-18	Endo_GC
SLC30A10	5.52e-23	0.383229	0.52	0.37	1.05e-18	Endo_GC
PRPSAP1	5.68e-23	0.419795	0.639	0.524	1.08e-18	Endo_GC
ZFP41	6.87e-23	0.303097	0.491	0.336	1.31e-18	Endo_GC
SPG7	6.98e-23	0.349307	0.821	0.731	1.33e-18	Endo_GC
KRT80	7.09e-23	0.362601	0.434	0.279	1.35e-18	Endo_GC
MYADM	7.72e-23	0.274893	0.407	0.248	1.47e-18	Endo_GC
CD99	8.6e-23	0.368716	0.558	0.424	1.64e-18	Endo_GC
FADS2	8.67e-23	0.347955	0.713	0.608	1.65e-18	Endo_GC
GAB3	1.05e-22	0.324297	0.402	0.255	2e-18	Endo_GC
NDUFA7	1.14e-22	0.326226	0.405	0.262	2.18e-18	Endo_GC
FIS1	1.19e-22	0.387025	0.661	0.549	2.26e-18	Endo_GC
GNG2	1.5e-22	0.358514	0.492	0.345	2.86e-18	Endo_GC
MYC	1.62e-22	0.336947	0.439	0.295	3.09e-18	Endo_GC
PLEKHG2	2.07e-22	0.381205	0.627	0.501	3.95e-18	Endo_GC
LUZP1	2.96e-22	0.367414	0.709	0.619	5.64e-18	Endo_GC
CCNY	3.07e-22	0.361631	0.919	0.869	5.85e-18	Endo_GC
CYTH1	3.14e-22	0.343357	0.784	0.693	5.99e-18	Endo_GC
CD59	3.14e-22	0.354528	0.729	0.618	5.99e-18	Endo_GC
TGFBR2	3.24e-22	0.383228	0.787	0.692	6.18e-18	Endo_GC
ZC3H18	3.51e-22	0.391177	0.492	0.348	6.7e-18	Endo_GC
TMEM87B	3.77e-22	0.326204	0.725	0.638	7.18e-18	Endo_GC
MPG	3.98e-22	0.270531	0.379	0.234	7.58e-18	Endo_GC
RPGR	4.07e-22	0.353693	0.388	0.245	7.76e-18	Endo_GC
DENND2C	4.44e-22	0.33815	0.503	0.362	8.47e-18	Endo_GC
CDC42BPB	4.67e-22	0.368367	0.734	0.613	8.9e-18	Endo_GC
TANC1	4.97e-22	0.323958	0.911	0.862	9.47e-18	Endo_GC
SMARCA2	5.01e-22	0.345893	0.835	0.764	9.56e-18	Endo_GC
SNAI1	5.13e-22	0.323538	0.349	0.211	9.78e-18	Endo_GC
GATAD2B	5.41e-22	0.38873	0.783	0.698	1.03e-17	Endo_GC
RFX8	5.77e-22	0.342795	0.378	0.236	1.1e-17	Endo_GC
DPM2	7.31e-22	0.337185	0.33	0.198	1.39e-17	Endo_GC
INO80	7.67e-22	0.357202	0.647	0.533	1.46e-17	Endo_GC
TSC2	7.86e-22	0.349609	0.557	0.421	1.5e-17	Endo_GC
CC2D1A	7.86e-22	0.283529	0.381	0.237	1.5e-17	Endo_GC
TEX264	8.61e-22	0.392493	0.616	0.508	1.64e-17	Endo_GC
GNB4	8.67e-22	0.325165	0.355	0.217	1.65e-17	Endo_GC
DHH	8.86e-22	0.274217	0.33	0.194	1.69e-17	Endo_GC
PPFIA3	1.01e-21	0.336095	0.82	0.724	1.92e-17	Endo_GC
SP7	1.19e-21	0.281455	0.291	0.161	2.27e-17	Endo_GC
SPECC1	1.2e-21	0.546795	0.688	0.636	2.29e-17	Endo_GC
CEACAM1	1.75e-21	0.334453	0.358	0.222	3.33e-17	Endo_GC
CDC14A	1.81e-21	0.368308	0.794	0.708	3.44e-17	Endo_GC
LGALS9	1.84e-21	0.261293	0.301	0.169	3.5e-17	Endo_GC
ABCB9	2.15e-21	0.39303	0.774	0.691	4.1e-17	Endo_GC
NCOA7	2.24e-21	0.376298	0.885	0.834	4.27e-17	Endo_GC
GLIPR2	2.33e-21	0.342165	0.385	0.241	4.44e-17	Endo_GC
S100A16	2.47e-21	0.346427	0.46	0.32	4.7e-17	Endo_GC
KNOP1	3.25e-21	0.340127	0.425	0.285	6.19e-17	Endo_GC
CDKN1A	3.67e-21	0.380155	0.642	0.537	7.01e-17	Endo_GC
TMEM91	4.02e-21	0.318473	0.67	0.555	7.67e-17	Endo_GC
MIDN	4.34e-21	0.352427	0.749	0.65	8.27e-17	Endo_GC
BTD	4.38e-21	0.348132	0.745	0.667	8.36e-17	Endo_GC
TSPAN4	4.92e-21	0.339516	0.677	0.557	9.39e-17	Endo_GC
GFOD2	5.2e-21	0.360527	0.538	0.41	9.92e-17	Endo_GC
LIFR	5.51e-21	0.398185	0.812	0.75	1.05e-16	Endo_GC
COLGALT1	6.14e-21	0.309446	0.451	0.309	1.17e-16	Endo_GC
PER1	6.27e-21	0.3323	0.82	0.761	1.19e-16	Endo_GC
SNRPA	6.81e-21	0.339197	0.647	0.518	1.3e-16	Endo_GC
RASGRP3	8.23e-21	0.393838	0.661	0.547	1.57e-16	Endo_GC
INPP5A	8.43e-21	0.31528	0.891	0.817	1.61e-16	Endo_GC
PRKY	9.23e-21	0.320166	0.3	0.172	1.76e-16	Endo_GC
ARHGAP29	1.01e-20	0.362709	0.742	0.664	1.92e-16	Endo_GC
DCST1	1.02e-20	0.296721	0.37	0.234	1.95e-16	Endo_GC
MLKL	1.03e-20	0.322104	0.408	0.27	1.97e-16	Endo_GC
CDC37	1.05e-20	0.34045	0.514	0.383	2e-16	Endo_GC
SAE1	1.14e-20	0.35282	0.763	0.672	2.17e-16	Endo_GC
GRIP2	1.16e-20	0.427639	0.454	0.325	2.21e-16	Endo_GC
GRK2	1.22e-20	0.39422	0.5	0.366	2.33e-16	Endo_GC
PRXL2C	1.29e-20	0.290045	0.39	0.253	2.45e-16	Endo_GC
CTDSP2	1.54e-20	0.38491	0.706	0.601	2.93e-16	Endo_GC
CA4	1.72e-20	0.593244	0.48	0.368	3.28e-16	Endo_GC
TIAM2	1.81e-20	0.424575	0.777	0.714	3.44e-16	Endo_GC
TRAK1	1.9e-20	0.324312	0.884	0.849	3.62e-16	Endo_GC
BCL2L1	1.92e-20	0.319345	0.894	0.836	3.67e-16	Endo_GC
IER5	2.07e-20	0.311638	0.457	0.314	3.96e-16	Endo_GC
TMBIM6	2.61e-20	0.328904	0.771	0.685	4.97e-16	Endo_GC
MAP3K3	2.62e-20	0.326365	0.771	0.687	5e-16	Endo_GC
MTERF4	2.74e-20	0.34804	0.442	0.31	5.23e-16	Endo_GC
MRRF	2.76e-20	0.310073	0.43	0.295	5.26e-16	Endo_GC
DENND5A	2.78e-20	0.377748	0.613	0.507	5.3e-16	Endo_GC
P2RX1	2.96e-20	0.323974	0.298	0.172	5.65e-16	Endo_GC
KCNN2	3.21e-20	0.355877	0.683	0.564	6.11e-16	Endo_GC
MCC	3.34e-20	0.322962	0.847	0.763	6.37e-16	Endo_GC
PLS3	3.68e-20	0.33433	0.537	0.398	7.02e-16	Endo_GC
GPR143	4.51e-20	0.348909	0.381	0.251	8.6e-16	Endo_GC
ALPL	4.69e-20	0.332944	0.786	0.658	8.95e-16	Endo_GC
NDRG4	5.01e-20	0.374705	0.422	0.287	9.56e-16	Endo_GC
ART4	5.37e-20	0.275507	0.287	0.163	1.02e-15	Endo_GC
DPYSL2	5.71e-20	0.310691	0.869	0.782	1.09e-15	Endo_GC
AGFG2	5.94e-20	0.330536	0.725	0.638	1.13e-15	Endo_GC
BIN3	6.08e-20	0.333735	0.572	0.447	1.16e-15	Endo_GC
DNMT1	6.18e-20	0.402193	0.528	0.399	1.18e-15	Endo_GC
ITPR3	6.26e-20	0.339689	0.601	0.458	1.19e-15	Endo_GC
NOX3	6.57e-20	0.258735	0.283	0.158	1.25e-15	Endo_GC
PRSS23	6.62e-20	0.361386	0.794	0.712	1.26e-15	Endo_GC
PWWP2B	6.74e-20	0.319818	0.576	0.424	1.28e-15	Endo_GC
AMZ1	7.29e-20	0.371005	0.601	0.463	1.39e-15	Endo_GC
LSG1	7.29e-20	0.367521	0.391	0.261	1.39e-15	Endo_GC
RALGDS	7.51e-20	0.349217	0.78	0.676	1.43e-15	Endo_GC
PLEKHO2	7.65e-20	0.35137	0.584	0.462	1.46e-15	Endo_GC
POLR2A	9.45e-20	0.322382	0.708	0.607	1.8e-15	Endo_GC
CRCP	9.67e-20	0.344723	0.469	0.339	1.84e-15	Endo_GC
SELENON	1.05e-19	0.315459	0.428	0.291	2e-15	Endo_GC
LOXL3	1.05e-19	0.305646	0.402	0.27	2.01e-15	Endo_GC
CETP	1.09e-19	0.277412	0.298	0.173	2.08e-15	Endo_GC
TBX6	1.09e-19	0.288774	0.445	0.31	2.08e-15	Endo_GC
VPS45	1.38e-19	0.382492	0.486	0.355	2.64e-15	Endo_GC
OPA3	1.43e-19	0.365148	0.789	0.721	2.73e-15	Endo_GC
ALG14	1.44e-19	0.342425	0.792	0.705	2.74e-15	Endo_GC
ITGB5	1.62e-19	0.352797	0.869	0.814	3.09e-15	Endo_GC
ATRIP	1.84e-19	0.309514	0.642	0.516	3.51e-15	Endo_GC
RHOC	1.88e-19	0.345361	0.609	0.49	3.59e-15	Endo_GC
UBE4B	2.57e-19	0.306895	0.713	0.618	4.9e-15	Endo_GC
TRIM66	2.75e-19	0.352558	0.498	0.37	5.25e-15	Endo_GC
RBM17	2.85e-19	0.266506	0.457	0.318	5.43e-15	Endo_GC
ADA	3.23e-19	0.295523	0.419	0.279	6.15e-15	Endo_GC
TRAPPC2B	3.26e-19	0.308811	0.37	0.243	6.21e-15	Endo_GC
SLC46A3	3.27e-19	0.304617	0.491	0.356	6.23e-15	Endo_GC
MX1	3.53e-19	0.317412	0.437	0.304	6.72e-15	Endo_GC
TBC1D1	3.78e-19	0.353616	0.913	0.883	7.2e-15	Endo_GC
SPINT2	4.14e-19	0.335679	0.69	0.586	7.9e-15	Endo_GC
ANKRD44	4.64e-19	0.40416	0.777	0.712	8.85e-15	Endo_GC
NDUFS2	4.88e-19	0.332573	0.537	0.413	9.31e-15	Endo_GC
NXPE3	6.37e-19	0.340471	0.52	0.397	1.21e-14	Endo_GC
MORN3	6.91e-19	0.254395	0.303	0.178	1.32e-14	Endo_GC
MAFK	7.04e-19	0.277251	0.654	0.52	1.34e-14	Endo_GC
NECTIN2	8.13e-19	0.330117	0.696	0.606	1.55e-14	Endo_GC
AKAP12	8.23e-19	0.412921	0.642	0.524	1.57e-14	Endo_GC
ADGRD1	8.33e-19	0.59729	0.52	0.409	1.59e-14	Endo_GC
PKP1	8.43e-19	0.321835	0.408	0.276	1.61e-14	Endo_GC
MFRP	9.22e-19	0.278952	0.382	0.247	1.76e-14	Endo_GC
TCIM	9.51e-19	0.263786	0.295	0.172	1.81e-14	Endo_GC
C1QTNF5	9.91e-19	0.254463	0.352	0.22	1.89e-14	Endo_GC
IL3RA	1.09e-18	0.255125	0.31	0.185	2.08e-14	Endo_GC
GIT1	1.12e-18	0.335343	0.635	0.515	2.14e-14	Endo_GC
NEDD4	1.22e-18	0.352057	0.631	0.51	2.32e-14	Endo_GC
PLEKHO1	1.34e-18	0.310561	0.385	0.254	2.56e-14	Endo_GC
FOS	1.96e-18	0.275753	0.57	0.432	3.74e-14	Endo_GC
RFX3	2.11e-18	0.35959	0.706	0.632	4.02e-14	Endo_GC
NNMT	2.14e-18	0.361602	0.512	0.393	4.08e-14	Endo_GC
KCNC1	2.24e-18	0.353341	0.521	0.404	4.27e-14	Endo_GC
PITPNB	2.28e-18	0.31709	0.622	0.51	4.34e-14	Endo_GC
UNC13A	2.35e-18	0.325328	0.401	0.271	4.49e-14	Endo_GC
ABLIM3	2.51e-18	0.331083	0.674	0.52	4.78e-14	Endo_GC
ATG5	2.53e-18	0.343705	0.771	0.69	4.83e-14	Endo_GC
ESYT1	2.56e-18	0.295619	0.804	0.747	4.87e-14	Endo_GC
BOP1	2.76e-18	0.400866	0.592	0.501	5.27e-14	Endo_GC
GVQW2	3.07e-18	0.351102	0.494	0.367	5.85e-14	Endo_GC
RAC1	3.1e-18	0.318527	0.612	0.496	5.91e-14	Endo_GC
RNF14	3.28e-18	0.327924	0.564	0.44	6.26e-14	Endo_GC
LDLR	3.3e-18	0.30874	0.638	0.53	6.29e-14	Endo_GC
ATG7	3.57e-18	0.331538	0.82	0.758	6.8e-14	Endo_GC
TMIGD3	3.89e-18	0.306373	0.543	0.417	7.42e-14	Endo_GC
PTTG1IP	4.27e-18	0.328147	0.628	0.522	8.14e-14	Endo_GC
SMAD9	4.56e-18	0.311041	0.453	0.321	8.69e-14	Endo_GC
ZNF547	4.79e-18	0.308841	0.385	0.262	9.14e-14	Endo_GC
TNFAIP1	4.88e-18	0.331112	0.612	0.506	9.3e-14	Endo_GC
ELMSAN1	5.06e-18	0.318398	0.878	0.829	9.65e-14	Endo_GC
FMO2	6.29e-18	0.292094	0.327	0.205	1.2e-13	Endo_GC
DNAJB12	7.16e-18	0.332915	0.654	0.555	1.37e-13	Endo_GC
AKT1S1	7.96e-18	0.310544	0.83	0.772	1.52e-13	Endo_GC
GDPD5	8.76e-18	0.400359	0.572	0.47	1.67e-13	Endo_GC
BEGAIN	9.64e-18	0.313581	0.417	0.292	1.84e-13	Endo_GC
IL16	1.06e-17	0.310034	0.555	0.412	2.03e-13	Endo_GC
PLXNA2	1.11e-17	0.273709	0.904	0.852	2.11e-13	Endo_GC
VWA1	1.11e-17	0.340459	0.456	0.338	2.11e-13	Endo_GC
INTS3	1.12e-17	0.333261	0.768	0.676	2.14e-13	Endo_GC
MAP3K8	1.17e-17	0.292499	0.558	0.437	2.24e-13	Endo_GC
CD200	1.19e-17	0.250501	0.321	0.199	2.28e-13	Endo_GC
PDCL	1.29e-17	0.303777	0.424	0.294	2.46e-13	Endo_GC
ST3GAL2	1.37e-17	0.302263	0.765	0.696	2.62e-13	Endo_GC
USP4	1.39e-17	0.359572	0.544	0.427	2.64e-13	Endo_GC
CCDC85B	1.46e-17	0.281186	0.442	0.318	2.78e-13	Endo_GC
TAP1	1.47e-17	0.304717	0.526	0.408	2.8e-13	Endo_GC
JUNB	1.48e-17	0.297126	0.624	0.512	2.83e-13	Endo_GC
CCDC85A	1.56e-17	0.352807	0.619	0.515	2.97e-13	Endo_GC
ZNF136	1.57e-17	0.274946	0.375	0.25	3e-13	Endo_GC
CYGB	1.66e-17	0.360792	0.575	0.465	3.17e-13	Endo_GC
CDH24	1.81e-17	0.311345	0.41	0.288	3.44e-13	Endo_GC
CHD3	2.23e-17	0.33129	0.558	0.447	4.26e-13	Endo_GC
GABRP	2.25e-17	0.274339	0.358	0.235	4.29e-13	Endo_GC
SIVA1	2.31e-17	0.285084	0.648	0.541	4.41e-13	Endo_GC
BICD2	2.33e-17	0.315596	0.661	0.554	4.44e-13	Endo_GC
AFAP1L2	2.62e-17	0.381435	0.595	0.498	5e-13	Endo_GC
NOD1	2.68e-17	0.321101	0.601	0.485	5.1e-13	Endo_GC
PRCD	2.82e-17	0.360141	0.576	0.469	5.38e-13	Endo_GC
ERGIC1	3.4e-17	0.271912	0.899	0.868	6.48e-13	Endo_GC
BBC3	3.54e-17	0.297561	0.583	0.458	6.74e-13	Endo_GC
CHST12	3.85e-17	0.336784	0.563	0.439	7.33e-13	Endo_GC
COL17A1	3.91e-17	0.271231	0.407	0.282	7.45e-13	Endo_GC
RAI2	4.03e-17	0.27726	0.382	0.258	7.69e-13	Endo_GC
NDUFA12	5.11e-17	0.316643	0.477	0.356	9.74e-13	Endo_GC
MAP4K2	5.19e-17	0.316118	0.463	0.339	9.9e-13	Endo_GC
HERPUD1	6.12e-17	0.328715	0.627	0.524	1.17e-12	Endo_GC
KLF10	6.36e-17	0.295285	0.679	0.579	1.21e-12	Endo_GC
TTC27	6.41e-17	0.372423	0.598	0.49	1.22e-12	Endo_GC
TBC1D17	7.17e-17	0.301463	0.732	0.661	1.37e-12	Endo_GC
IQGAP1	7.19e-17	0.3055	0.729	0.648	1.37e-12	Endo_GC
PRRT1	7.44e-17	0.280454	0.414	0.29	1.42e-12	Endo_GC
ITGA10	8.09e-17	0.283853	0.445	0.321	1.54e-12	Endo_GC
MINK1	8.51e-17	0.32119	0.619	0.522	1.62e-12	Endo_GC
CCDC9B	8.91e-17	0.291451	0.451	0.325	1.7e-12	Endo_GC
CCDC9	9.32e-17	0.271922	0.749	0.666	1.78e-12	Endo_GC
RIPOR1	1.01e-16	0.30959	0.714	0.634	1.93e-12	Endo_GC
ANKRD55	1.11e-16	0.401851	0.757	0.66	2.11e-12	Endo_GC
CAMK1D	1.26e-16	0.284904	0.827	0.742	2.39e-12	Endo_GC
OTUD7A	1.36e-16	0.329988	0.768	0.698	2.6e-12	Endo_GC
PNKP	1.4e-16	0.284233	0.869	0.821	2.66e-12	Endo_GC
TRIM3	1.45e-16	0.305517	0.535	0.415	2.77e-12	Endo_GC
BRD2	1.56e-16	0.285234	0.772	0.711	2.97e-12	Endo_GC
GCH1	1.59e-16	0.295493	0.54	0.431	3.03e-12	Endo_GC
RAPGEF3	1.72e-16	0.273253	0.798	0.727	3.27e-12	Endo_GC
TLNRD1	1.78e-16	0.259305	0.361	0.242	3.4e-12	Endo_GC
SLC35E4	1.84e-16	0.338682	0.55	0.457	3.52e-12	Endo_GC
PHLPP1	1.86e-16	0.344364	0.847	0.801	3.56e-12	Endo_GC
CDK6	1.97e-16	0.312601	0.824	0.763	3.76e-12	Endo_GC
AP3M2	2.05e-16	0.319672	0.572	0.465	3.9e-12	Endo_GC
CARD8	2.16e-16	0.327214	0.55	0.441	4.12e-12	Endo_GC
IFT20	2.3e-16	0.306223	0.57	0.46	4.38e-12	Endo_GC
ALDH16A1	2.4e-16	0.321318	0.606	0.507	4.58e-12	Endo_GC
NRG2	3.15e-16	0.351561	0.728	0.655	6.01e-12	Endo_GC
SSBP2	3.28e-16	0.286273	0.786	0.706	6.25e-12	Endo_GC
SYT11	3.38e-16	0.309161	0.503	0.387	6.44e-12	Endo_GC
SERPINH1	3.46e-16	0.293076	0.472	0.358	6.6e-12	Endo_GC
ZCCHC14	3.77e-16	0.34923	0.806	0.75	7.19e-12	Endo_GC
ATF6B	3.87e-16	0.29303	0.544	0.431	7.39e-12	Endo_GC
TCF25	4.15e-16	0.371972	0.578	0.467	7.92e-12	Endo_GC
TSPAN18	4.78e-16	0.408661	0.737	0.662	9.11e-12	Endo_GC
BAIAP2L1	4.92e-16	0.315568	0.621	0.516	9.37e-12	Endo_GC
VWA8	5.05e-16	0.323924	0.83	0.776	9.64e-12	Endo_GC
PHF12	5.35e-16	0.332487	0.739	0.675	1.02e-11	Endo_GC
L3MBTL2	5.69e-16	0.312109	0.446	0.326	1.08e-11	Endo_GC
GTF3C1	5.96e-16	0.284446	0.766	0.657	1.14e-11	Endo_GC
VMAC	6.39e-16	0.284869	0.752	0.667	1.22e-11	Endo_GC
AKAP13	8.6e-16	0.261451	0.937	0.902	1.64e-11	Endo_GC
TTYH2	8.6e-16	0.316377	0.413	0.295	1.64e-11	Endo_GC
SH3BGRL2	8.77e-16	0.348329	0.515	0.404	1.67e-11	Endo_GC
ZDHHC14	9.31e-16	0.325707	0.887	0.847	1.78e-11	Endo_GC
IKBKE	1e-15	0.303732	0.367	0.251	1.91e-11	Endo_GC
ROM1	1.03e-15	0.256469	0.39	0.268	1.97e-11	Endo_GC
MICALL2	1.04e-15	0.317475	0.685	0.587	1.98e-11	Endo_GC
TIMM22	1.04e-15	0.316074	0.488	0.377	1.99e-11	Endo_GC
IPO11	1.06e-15	0.354124	0.722	0.65	2.01e-11	Endo_GC
CDH23	1.06e-15	0.313899	0.928	0.875	2.01e-11	Endo_GC
ITGA11	1.07e-15	0.344401	0.592	0.502	2.05e-11	Endo_GC
PPP2R5B	1.09e-15	0.29084	0.656	0.57	2.08e-11	Endo_GC
CSGALNACT1	1.09e-15	0.337292	0.786	0.702	2.08e-11	Endo_GC
FAM189B	1.1e-15	0.305218	0.462	0.342	2.1e-11	Endo_GC
SNAP23	1.19e-15	0.324552	0.592	0.494	2.28e-11	Endo_GC
DNAAF1	1.27e-15	0.304379	0.489	0.379	2.42e-11	Endo_GC
ARHGAP45	1.44e-15	0.310627	0.503	0.381	2.74e-11	Endo_GC
NPY1R	1.51e-15	0.251603	0.352	0.234	2.88e-11	Endo_GC
PLCB4	1.52e-15	0.395994	0.76	0.694	2.91e-11	Endo_GC
GCNT2	1.56e-15	0.2702	0.795	0.716	2.98e-11	Endo_GC
NANOS3	1.63e-15	0.282966	0.503	0.388	3.1e-11	Endo_GC
TMC6	1.65e-15	0.312173	0.419	0.299	3.14e-11	Endo_GC
TRIOBP	1.85e-15	0.294855	0.691	0.592	3.52e-11	Endo_GC
NIBAN2	1.86e-15	0.277726	0.758	0.655	3.55e-11	Endo_GC
EMP3	1.92e-15	0.27831	0.606	0.493	3.65e-11	Endo_GC
FAR1	1.96e-15	0.293082	0.595	0.478	3.74e-11	Endo_GC
RB1	2.11e-15	0.30577	0.856	0.823	4.02e-11	Endo_GC
PITPNM2	2.15e-15	0.333735	0.859	0.8	4.1e-11	Endo_GC
EXOSC7	2.17e-15	0.309182	0.572	0.451	4.14e-11	Endo_GC
C1orf112	2.2e-15	0.304299	0.554	0.444	4.19e-11	Endo_GC
NPAS2	2.27e-15	0.3662	0.65	0.566	4.33e-11	Endo_GC
VOPP1	2.3e-15	0.268024	0.714	0.622	4.38e-11	Endo_GC
PICK1	2.35e-15	0.328423	0.399	0.287	4.48e-11	Endo_GC
ADAM19	2.73e-15	0.280912	0.651	0.557	5.2e-11	Endo_GC
TRIM47	2.81e-15	0.293096	0.515	0.402	5.37e-11	Endo_GC
SEMA7A	3.03e-15	0.290254	0.341	0.227	5.77e-11	Endo_GC
ADAMTS7	3.11e-15	0.301779	0.353	0.242	5.93e-11	Endo_GC
CYP4B1	3.44e-15	0.353973	0.495	0.392	6.55e-11	Endo_GC
TCIRG1	3.46e-15	0.264498	0.411	0.29	6.59e-11	Endo_GC
CCDC114	4.7e-15	0.338137	0.54	0.434	8.97e-11	Endo_GC
SELENOM	5.05e-15	0.298028	0.469	0.359	9.62e-11	Endo_GC
FBXL14	7.49e-15	0.299848	0.57	0.475	1.43e-10	Endo_GC
CHST11	7.89e-15	0.299125	0.809	0.715	1.5e-10	Endo_GC
CLIC4	8.97e-15	0.259644	0.821	0.732	1.71e-10	Endo_GC
EMID1	9.34e-15	0.314532	0.408	0.299	1.78e-10	Endo_GC
ERF	9.87e-15	0.285257	0.531	0.423	1.88e-10	Endo_GC
CDC42EP1	1.21e-14	0.280103	0.437	0.317	2.3e-10	Endo_GC
NID2	1.34e-14	0.319205	0.52	0.404	2.55e-10	Endo_GC
TMEM39B	1.36e-14	0.283113	0.486	0.378	2.59e-10	Endo_GC
AHR	1.48e-14	0.300379	0.754	0.676	2.81e-10	Endo_GC
TPST2	1.51e-14	0.299433	0.613	0.493	2.88e-10	Endo_GC
TAP2	1.66e-14	0.266195	0.439	0.325	3.16e-10	Endo_GC
RC3H2	1.75e-14	0.289829	0.489	0.385	3.33e-10	Endo_GC
C8orf86	1.96e-14	0.358603	0.606	0.514	3.73e-10	Endo_GC
MAP1B	1.99e-14	0.320084	0.44	0.334	3.79e-10	Endo_GC
SLC27A3	2.08e-14	0.286889	0.379	0.267	3.96e-10	Endo_GC
MEX3B	2.16e-14	0.261324	0.378	0.262	4.12e-10	Endo_GC
EHD3	2.19e-14	0.354649	0.39	0.285	4.18e-10	Endo_GC
EFHC1	2.2e-14	0.281775	0.781	0.724	4.19e-10	Endo_GC
BCKDHA	2.54e-14	0.317096	0.491	0.377	4.85e-10	Endo_GC
FOXO1	2.54e-14	0.276222	0.885	0.844	4.85e-10	Endo_GC
ETV4	2.7e-14	0.295342	0.528	0.421	5.14e-10	Endo_GC
MICALL1	2.76e-14	0.329076	0.497	0.39	5.27e-10	Endo_GC
LRRC29	2.82e-14	0.272218	0.446	0.33	5.39e-10	Endo_GC
KIF13A	2.96e-14	0.276818	0.711	0.621	5.65e-10	Endo_GC
ADCY1	3.41e-14	0.525418	0.477	0.38	6.49e-10	Endo_GC
STARD13	3.64e-14	0.292663	0.875	0.832	6.95e-10	Endo_GC
MYO1F	3.67e-14	0.285992	0.61	0.508	6.99e-10	Endo_GC
STIM2	3.73e-14	0.287748	0.746	0.665	7.12e-10	Endo_GC
USHBP1	3.79e-14	0.338239	0.561	0.466	7.23e-10	Endo_GC
FLYWCH2	3.89e-14	0.267086	0.581	0.482	7.42e-10	Endo_GC
ARHGEF7	4.35e-14	0.373969	0.801	0.766	8.3e-10	Endo_GC
IL6ST	4.56e-14	0.328111	0.651	0.575	8.69e-10	Endo_GC
NQO2	4.9e-14	0.253295	0.794	0.721	9.34e-10	Endo_GC
ALS2CL	5.13e-14	0.265471	0.431	0.312	9.79e-10	Endo_GC
LTC4S	5.5e-14	0.338429	0.437	0.338	1.05e-09	Endo_GC
WNT2B	6.18e-14	0.250571	0.462	0.344	1.18e-09	Endo_GC
AP5Z1	6.33e-14	0.26489	0.408	0.299	1.21e-09	Endo_GC
DDX39A	6.76e-14	0.260035	0.431	0.32	1.29e-09	Endo_GC
ARHGAP4	8.08e-14	0.283862	0.554	0.454	1.54e-09	Endo_GC
RXFP1	8.11e-14	0.304535	0.517	0.405	1.55e-09	Endo_GC
C1QTNF6	8.88e-14	0.305273	0.633	0.571	1.69e-09	Endo_GC
DAPK2	9.02e-14	0.351339	0.644	0.567	1.72e-09	Endo_GC
MYL12A	9.69e-14	0.26493	0.578	0.476	1.85e-09	Endo_GC
DPH6	9.86e-14	0.28515	0.702	0.614	1.88e-09	Endo_GC
SIDT1	1.02e-13	0.296866	0.454	0.351	1.94e-09	Endo_GC
TSEN54	1.05e-13	0.267596	0.566	0.471	2.01e-09	Endo_GC
RIMS3	1.1e-13	0.31711	0.41	0.311	2.09e-09	Endo_GC
EML3	1.14e-13	0.26285	0.472	0.366	2.17e-09	Endo_GC
PLK2	1.19e-13	0.275743	0.469	0.362	2.28e-09	Endo_GC
CDKN1B	1.2e-13	0.260783	0.538	0.437	2.29e-09	Endo_GC
THSD7A	1.39e-13	0.350048	0.795	0.778	2.65e-09	Endo_GC
IL4I1	1.39e-13	0.308032	0.514	0.411	2.66e-09	Endo_GC
FHOD1	1.52e-13	0.304104	0.583	0.494	2.89e-09	Endo_GC
USP31	1.55e-13	0.290685	0.636	0.556	2.96e-09	Endo_GC
EIF2AK4	1.6e-13	0.30114	0.56	0.48	3.05e-09	Endo_GC
PRKAR2A	1.65e-13	0.278912	0.56	0.453	3.14e-09	Endo_GC
FAAP20	1.66e-13	0.264447	0.83	0.782	3.16e-09	Endo_GC
BTBD2	1.83e-13	0.263034	0.671	0.596	3.48e-09	Endo_GC
CA5B	1.93e-13	0.355414	0.566	0.472	3.68e-09	Endo_GC
IQCE	1.97e-13	0.306828	0.498	0.39	3.75e-09	Endo_GC
RARA	2.07e-13	0.278329	0.862	0.837	3.94e-09	Endo_GC
ARFGAP3	2.07e-13	0.297426	0.606	0.513	3.95e-09	Endo_GC
PSMG4	2.17e-13	0.283747	0.676	0.597	4.14e-09	Endo_GC
KLF3	2.24e-13	0.281193	0.723	0.66	4.27e-09	Endo_GC
IRF1	2.28e-13	0.26604	0.505	0.403	4.35e-09	Endo_GC
HERC5	2.4e-13	0.276057	0.433	0.326	4.57e-09	Endo_GC
CDC42EP2	2.44e-13	0.29928	0.482	0.38	4.66e-09	Endo_GC
MYO18B	2.5e-13	0.283956	0.477	0.374	4.76e-09	Endo_GC
FGD6	2.99e-13	0.292656	0.784	0.745	5.71e-09	Endo_GC
PCDH1	3.53e-13	0.255221	0.671	0.574	6.73e-09	Endo_GC
C10orf105	3.85e-13	0.264034	0.335	0.23	7.35e-09	Endo_GC
SCUBE1	3.96e-13	0.339	0.635	0.522	7.56e-09	Endo_GC
TACR2	4.13e-13	0.281847	0.466	0.358	7.87e-09	Endo_GC
ADAM17	4.75e-13	0.273023	0.58	0.488	9.07e-09	Endo_GC
IGFBP2	4.87e-13	0.268736	0.35	0.246	9.28e-09	Endo_GC
PTGIS	4.91e-13	0.264879	0.365	0.259	9.36e-09	Endo_GC
ARGLU1	5.06e-13	0.270967	0.45	0.349	9.64e-09	Endo_GC
HMG20A	5.49e-13	0.276527	0.613	0.528	1.05e-08	Endo_GC
ENC1	6.59e-13	0.297677	0.459	0.364	1.26e-08	Endo_GC
KLF16	7.15e-13	0.312704	0.685	0.608	1.36e-08	Endo_GC
TNRC6C	7.78e-13	0.312914	0.664	0.593	1.48e-08	Endo_GC
ATF3	8.08e-13	0.26021	0.621	0.531	1.54e-08	Endo_GC
DSN1	8.27e-13	0.266702	0.42	0.316	1.58e-08	Endo_GC
SF3A1	8.42e-13	0.273182	0.424	0.329	1.61e-08	Endo_GC
NDUFB9	8.78e-13	0.283663	0.483	0.383	1.67e-08	Endo_GC
MVB12B	9e-13	0.3483	0.595	0.533	1.72e-08	Endo_GC
CCDC151	9.67e-13	0.263641	0.665	0.579	1.84e-08	Endo_GC
KCNQ4	9.79e-13	0.335117	0.518	0.421	1.87e-08	Endo_GC
GMFG	1e-12	0.284942	0.573	0.482	1.91e-08	Endo_GC
ZNF331	1.01e-12	0.278536	0.529	0.423	1.93e-08	Endo_GC
SH3TC1	1.02e-12	0.309946	0.818	0.765	1.95e-08	Endo_GC
B4GALT1	1.07e-12	0.277953	0.839	0.785	2.03e-08	Endo_GC
STRA6	1.07e-12	0.275817	0.405	0.299	2.04e-08	Endo_GC
CREM	1.09e-12	0.285996	0.664	0.585	2.07e-08	Endo_GC
MFSD6	1.1e-12	0.258042	0.521	0.423	2.09e-08	Endo_GC
C3orf70	1.12e-12	0.278254	0.284	0.188	2.14e-08	Endo_GC
2022-03-04	1.18e-12	0.251611	0.353	0.247	2.25e-08	Endo_GC
EVL	1.24e-12	0.309068	0.723	0.637	2.36e-08	Endo_GC
C19orf54	1.27e-12	0.254349	0.615	0.523	2.42e-08	Endo_GC
TRIM16	1.28e-12	0.282651	0.446	0.345	2.44e-08	Endo_GC
TPGS1	1.3e-12	0.281297	0.624	0.532	2.48e-08	Endo_GC
ENDOD1	1.38e-12	0.291474	0.528	0.433	2.63e-08	Endo_GC
PMEL	1.39e-12	0.253592	0.731	0.674	2.65e-08	Endo_GC
RPL37A	1.41e-12	0.286831	0.627	0.56	2.68e-08	Endo_GC
KL	1.45e-12	0.251395	0.586	0.487	2.76e-08	Endo_GC
FBLN2	1.51e-12	0.364357	0.369	0.28	2.88e-08	Endo_GC
PLEKHG6	1.62e-12	0.287542	0.511	0.405	3.09e-08	Endo_GC
SH3PXD2A	1.82e-12	0.274805	0.852	0.807	3.47e-08	Endo_GC
ZNFX1	1.85e-12	0.269192	0.592	0.505	3.53e-08	Endo_GC
PTPN12	2.09e-12	0.274632	0.673	0.6	3.99e-08	Endo_GC
ABCC8	2.46e-12	0.29173	0.42	0.322	4.69e-08	Endo_GC
KIAA1257	2.48e-12	0.27639	0.498	0.404	4.72e-08	Endo_GC
KANK2	2.59e-12	0.269667	0.549	0.441	4.93e-08	Endo_GC
CCDC102A	2.67e-12	0.29807	0.558	0.477	5.09e-08	Endo_GC
CRADD	2.73e-12	0.262735	0.884	0.826	5.2e-08	Endo_GC
EIF1	2.77e-12	0.253598	0.601	0.521	5.28e-08	Endo_GC
PARP12	2.79e-12	0.281076	0.411	0.31	5.33e-08	Endo_GC
APOL4	2.9e-12	0.270763	0.291	0.193	5.53e-08	Endo_GC
PCNX3	3e-12	0.282693	0.679	0.62	5.72e-08	Endo_GC
RHOB	3.01e-12	0.288661	0.56	0.469	5.73e-08	Endo_GC
UMODL1	3.27e-12	0.272115	0.52	0.417	6.23e-08	Endo_GC
MAF	3.51e-12	0.271243	0.576	0.479	6.69e-08	Endo_GC
SOS1	3.53e-12	0.299398	0.68	0.611	6.72e-08	Endo_GC
GON4L	3.55e-12	0.277914	0.61	0.531	6.77e-08	Endo_GC
MYOM1	3.73e-12	0.272154	0.537	0.44	7.11e-08	Endo_GC
BASP1	3.76e-12	0.289197	0.592	0.503	7.17e-08	Endo_GC
STK38L	3.91e-12	0.301391	0.58	0.523	7.46e-08	Endo_GC
COQ8B	3.93e-12	0.289658	0.624	0.541	7.5e-08	Endo_GC
MIS18BP1	3.95e-12	0.25847	0.468	0.368	7.53e-08	Endo_GC
ELF4	3.96e-12	0.281118	0.419	0.326	7.54e-08	Endo_GC
DENND4B	4.11e-12	0.277886	0.396	0.298	7.83e-08	Endo_GC
C20orf203	4.16e-12	0.255992	0.287	0.194	7.93e-08	Endo_GC
ATP8B2	4.2e-12	0.286682	0.396	0.297	8e-08	Endo_GC
PACS2	4.49e-12	0.317151	0.742	0.707	8.57e-08	Endo_GC
FAM214B	5.86e-12	0.284946	0.74	0.682	1.12e-07	Endo_GC
SIPA1	6.24e-12	0.27217	0.419	0.317	1.19e-07	Endo_GC
HLA-B	6.91e-12	0.271117	0.578	0.498	1.32e-07	Endo_GC
C20orf27	7.23e-12	0.258051	0.494	0.399	1.38e-07	Endo_GC
CYB5B	8.64e-12	0.276228	0.462	0.368	1.65e-07	Endo_GC
RHBDL3	1.02e-11	0.308092	0.382	0.285	1.95e-07	Endo_GC
SYCP2L	1.07e-11	0.278301	0.281	0.188	2.04e-07	Endo_GC
LYRM1	1.18e-11	0.287905	0.609	0.538	2.26e-07	Endo_GC
NACC2	1.25e-11	0.296324	0.664	0.606	2.38e-07	Endo_GC
GNAS	1.25e-11	0.280907	0.554	0.462	2.39e-07	Endo_GC
TBC1D8	1.31e-11	0.284486	0.914	0.871	2.49e-07	Endo_GC
KIAA0513	1.33e-11	0.313082	0.555	0.479	2.54e-07	Endo_GC
MAFF	1.33e-11	0.321896	0.506	0.422	2.54e-07	Endo_GC
GNA12	1.44e-11	0.276363	0.791	0.699	2.76e-07	Endo_GC
SORBS3	1.48e-11	0.307593	0.61	0.533	2.82e-07	Endo_GC
NVL	1.49e-11	0.310674	0.454	0.366	2.84e-07	Endo_GC
FAM178B	1.58e-11	0.280372	0.601	0.504	3e-07	Endo_GC
HIC1	1.63e-11	0.258327	0.323	0.227	3.1e-07	Endo_GC
FGF1	1.71e-11	0.287921	0.528	0.437	3.25e-07	Endo_GC
IGFBP6	1.76e-11	0.250139	0.333	0.236	3.35e-07	Endo_GC
RAB7A	1.86e-11	0.294946	0.651	0.593	3.54e-07	Endo_GC
PDE4A	2.11e-11	0.260658	0.558	0.463	4.02e-07	Endo_GC
ARHGEF6	2.22e-11	0.254398	0.379	0.28	4.23e-07	Endo_GC
ATF7	2.37e-11	0.26413	0.74	0.692	4.53e-07	Endo_GC
SPTAN1	2.41e-11	0.285984	0.638	0.578	4.59e-07	Endo_GC
TLE2	2.43e-11	0.296541	0.595	0.51	4.64e-07	Endo_GC
AQP1	2.68e-11	0.263834	0.495	0.381	5.12e-07	Endo_GC
EDARADD	3.15e-11	0.260642	0.462	0.36	6e-07	Endo_GC
POLK	3.57e-11	0.270385	0.635	0.568	6.81e-07	Endo_GC
DNAI1	3.78e-11	0.254883	0.564	0.486	7.22e-07	Endo_GC
ELN	4.18e-11	0.30821	0.491	0.405	7.97e-07	Endo_GC
CDK9	4.41e-11	0.285938	0.442	0.355	8.4e-07	Endo_GC
C17orf97	6.65e-11	0.27141	0.408	0.314	1.27e-06	Endo_GC
ZC3H12D	6.74e-11	0.302472	0.59	0.516	1.28e-06	Endo_GC
LRRK1	7.01e-11	0.293768	0.589	0.521	1.34e-06	Endo_GC
RASSF4	7.48e-11	0.374972	0.801	0.766	1.43e-06	Endo_GC
ANO6	7.82e-11	0.275927	0.763	0.723	1.49e-06	Endo_GC
CDC14B	8.26e-11	0.278279	0.644	0.573	1.58e-06	Endo_GC
DGLUCY	8.32e-11	0.259694	0.839	0.83	1.59e-06	Endo_GC
DELE1	8.67e-11	0.25488	0.463	0.367	1.65e-06	Endo_GC
TMEM242	9.33e-11	0.286343	0.514	0.433	1.78e-06	Endo_GC
PCBP3	9.46e-11	0.289678	0.644	0.556	1.8e-06	Endo_GC
KLF9	1.1e-10	0.251518	0.798	0.729	2.11e-06	Endo_GC
DAGLB	1.14e-10	0.257286	0.633	0.562	2.18e-06	Endo_GC
FBXO46	1.17e-10	0.251559	0.638	0.571	2.23e-06	Endo_GC
TRAF7	1.2e-10	0.279013	0.653	0.607	2.3e-06	Endo_GC
ATP6AP1L	1.43e-10	0.27511	0.575	0.495	2.72e-06	Endo_GC
NCKIPSD	1.49e-10	0.307022	0.365	0.283	2.84e-06	Endo_GC
WFDC1	1.53e-10	0.307409	0.336	0.245	2.92e-06	Endo_GC
AGAP3	1.68e-10	0.299165	0.621	0.549	3.2e-06	Endo_GC
VPS13C	1.72e-10	0.263532	0.59	0.521	3.28e-06	Endo_GC
HCFC1	1.72e-10	0.284749	0.547	0.471	3.29e-06	Endo_GC
RXRA	2.29e-10	0.273121	0.905	0.89	4.36e-06	Endo_GC
HBP1	2.54e-10	0.27601	0.711	0.662	4.85e-06	Endo_GC
FAM193A	2.69e-10	0.294385	0.809	0.759	5.13e-06	Endo_GC
YEATS2	2.71e-10	0.272393	0.466	0.381	5.17e-06	Endo_GC
CDC42EP4	3.52e-10	0.256627	0.728	0.664	6.7e-06	Endo_GC
MID1	4.27e-10	0.288902	0.682	0.613	8.14e-06	Endo_GC
PCDHGB2	5.05e-10	0.252927	0.615	0.532	9.62e-06	Endo_GC
TIAM1	5.45e-10	0.269522	0.697	0.644	1.04e-05	Endo_GC
PLPP3	5.48e-10	0.348908	0.862	0.817	1.05e-05	Endo_GC
SH3D19	5.59e-10	0.278831	0.743	0.67	1.07e-05	Endo_GC
GPR146	5.75e-10	0.25582	0.557	0.494	1.1e-05	Endo_GC
SV2B	6.13e-10	0.255396	0.43	0.334	1.17e-05	Endo_GC
PPFIA4	7.21e-10	0.283658	0.413	0.327	1.38e-05	Endo_GC
SGTA	8.96e-10	0.277156	0.512	0.436	1.71e-05	Endo_GC
YES1	1.02e-09	0.271221	0.558	0.489	1.94e-05	Endo_GC
SOX13	1.03e-09	0.263797	0.78	0.734	1.96e-05	Endo_GC
MGAT3	1.12e-09	0.271176	0.509	0.421	2.14e-05	Endo_GC
SLC6A6	1.29e-09	0.330406	0.815	0.765	2.45e-05	Endo_GC
SSR3	1.52e-09	0.266749	0.509	0.434	2.9e-05	Endo_GC
AP1B1	1.84e-09	0.267647	0.581	0.517	3.51e-05	Endo_GC
SYN2	2.1e-09	0.295825	0.558	0.508	4e-05	Endo_GC
CBX7	2.43e-09	0.275452	0.558	0.496	4.63e-05	Endo_GC
UNC13B	2.49e-09	0.26725	0.781	0.737	4.74e-05	Endo_GC
EBF3	2.55e-09	0.263755	0.414	0.34	4.86e-05	Endo_GC
NEK6	2.61e-09	0.273047	0.697	0.616	4.97e-05	Endo_GC
KMT2D	2.67e-09	0.289891	0.549	0.486	5.08e-05	Endo_GC
FAM207A	2.74e-09	0.266456	0.427	0.339	5.22e-05	Endo_GC
HDAC5	3.35e-09	0.280722	0.606	0.547	6.4e-05	Endo_GC
RSPO3	3.57e-09	0.257703	0.313	0.24	6.82e-05	Endo_GC
TEDC1	3.91e-09	0.257231	0.631	0.589	7.46e-05	Endo_GC
SPRYD3	4.31e-09	0.273016	0.538	0.475	8.21e-05	Endo_GC
LYRM4	4.58e-09	0.27943	0.67	0.613	8.73e-05	Endo_GC
SP100	5.21e-09	0.259704	0.437	0.359	9.94e-05	Endo_GC
WDR86	5.36e-09	0.260739	0.317	0.234	0.000102129	Endo_GC
BACH2	5.43e-09	0.274046	0.798	0.761	0.00010362	Endo_GC
ZSWIM4	7.05e-09	0.2513	0.569	0.489	0.000134469	Endo_GC
UNC13D	7.49e-09	0.274704	0.378	0.295	0.000142755	Endo_GC
DUSP3	2.16e-08	0.256795	0.479	0.415	0.00041106	Endo_GC
TEX22	6.41e-08	0.307244	0.509	0.444	0.00122176	Endo_GC
GABRR2	7.49e-08	0.285067	0.439	0.365	0.00142829	Endo_GC
ANKRD13B	1.15e-07	0.260944	0.538	0.471	0.00218683	Endo_GC
PRR7	1.2e-07	0.263651	0.437	0.368	0.00228959	Endo_GC
FPGS	1.49e-07	0.269627	0.443	0.376	0.00284549	Endo_GC
TMEM230	2.43e-07	0.265564	0.408	0.343	0.00463933	Endo_GC
FLRT2	3.41e-07	0.255523	0.352	0.279	0.00650865	Endo_GC
CYB5R3	3.49e-07	0.268421	0.557	0.513	0.00666256	Endo_GC
PYGL	4e-07	0.268762	0.373	0.307	0.00763212	Endo_GC
MTA1	8.34e-07	0.313041	0.437	0.375	0.0159103	Endo_GC
IP6K2	1.46e-06	0.294207	0.635	0.596	0.0278285	Endo_GC
ASCC1	1.59e-06	0.267145	0.616	0.566	0.0303644	Endo_GC
APTX	5.47e-06	0.259189	0.612	0.573	0.104241	Endo_GC
POLR2F	6.75e-06	0.263149	0.503	0.462	0.128655	Endo_GC
PCSK6	5.27e-05	0.255261	0.561	0.52	1	Endo_GC
LYPD6B	7.91e-05	0.323897	0.446	0.415	1	Endo_GC
FLT1	0	1.84761	0.907	0.426	0	Endo_Peritubular
TEK	0	1.68419	0.834	0.278	0	Endo_Peritubular
PECAM1	0	1.59873	0.844	0.328	0	Endo_Peritubular
PTPRB	0	1.57242	0.839	0.31	0	Endo_Peritubular
TMEM204	0	1.36218	0.741	0.198	0	Endo_Peritubular
CAVIN2	0	1.23082	0.649	0.164	0	Endo_Peritubular
PLVAP	0	1.17501	0.606	0.107	0	Endo_Peritubular
CDH5	0	1.09736	0.621	0.148	0	Endo_Peritubular
KDR	0	1.02171	0.571	0.118	0	Endo_Peritubular
ROBO4	0	0.882147	0.499	0.09	0	Endo_Peritubular
CLEC14A	0	0.836821	0.457	0.046	0	Endo_Peritubular
CD93	0	0.787353	0.463	0.065	0	Endo_Peritubular
GIMAP6	0	0.757897	0.439	0.049	0	Endo_Peritubular
GPR182	0	0.731257	0.38	0.03	0	Endo_Peritubular
MYCT1	0	0.61196	0.385	0.054	0	Endo_Peritubular
S1PR1	2.44e-301	1.02124	0.627	0.165	4.66e-297	Endo_Peritubular
ADGRF5	2e-295	1.38965	0.808	0.323	3.82e-291	Endo_Peritubular
F2RL3	1.21e-294	0.670723	0.369	0.052	2.3e-290	Endo_Peritubular
NOVA2	4.66e-283	1.0127	0.592	0.15	8.89e-279	Endo_Peritubular
NOS3	2.89e-281	1.04511	0.61	0.165	5.51e-277	Endo_Peritubular
P2RY8	2.3e-279	1.16139	0.664	0.2	4.39e-275	Endo_Peritubular
LIMS2	1.34e-276	1.40598	0.779	0.321	2.55e-272	Endo_Peritubular
TCF4	8.35e-276	1.49017	0.934	0.642	1.59e-271	Endo_Peritubular
SH3RF3	9.42e-257	1.37798	0.97	0.761	1.8e-252	Endo_Peritubular
SEC14L1	4.61e-254	1.39984	0.963	0.773	8.78e-250	Endo_Peritubular
LRRC32	3.39e-249	0.939672	0.558	0.148	6.46e-245	Endo_Peritubular
PDE2A	6.79e-247	1.36619	0.849	0.457	1.3e-242	Endo_Peritubular
EXOC3L2	7.17e-245	0.942073	0.56	0.152	1.37e-240	Endo_Peritubular
EBF1	2.05e-237	1.38153	0.884	0.534	3.92e-233	Endo_Peritubular
SPARC	1.16e-230	0.952883	0.662	0.222	2.22e-226	Endo_Peritubular
TRIML1	2.26e-229	0.509934	0.266	0.034	4.32e-225	Endo_Peritubular
LDB2	2.73e-225	1.28508	0.898	0.608	5.21e-221	Endo_Peritubular
CMKLR1	7.34e-223	1.187	0.703	0.281	1.4e-218	Endo_Peritubular
ERG	1.62e-222	1.25673	0.788	0.386	3.09e-218	Endo_Peritubular
PLXND1	1.64e-222	1.1936	0.784	0.361	3.12e-218	Endo_Peritubular
EGFL7	8.52e-221	1.05202	0.663	0.239	1.62e-216	Endo_Peritubular
TAL1	1.14e-220	0.806022	0.471	0.114	2.18e-216	Endo_Peritubular
RAMP3	7.78e-217	0.819569	0.423	0.093	1.48e-212	Endo_Peritubular
FAM167B	1.2e-216	0.670187	0.42	0.092	2.29e-212	Endo_Peritubular
MEIS2	6.25e-216	1.28215	0.807	0.413	1.19e-211	Endo_Peritubular
RAPGEF4	1.32e-215	1.25943	0.833	0.487	2.52e-211	Endo_Peritubular
MEF2C	6.97e-215	1.2106	0.862	0.52	1.33e-210	Endo_Peritubular
ENG	4.33e-211	1.14123	0.756	0.344	8.26e-207	Endo_Peritubular
POPDC2	3.73e-209	0.845457	0.512	0.142	7.12e-205	Endo_Peritubular
LYL1	4.25e-201	0.775696	0.441	0.107	8.11e-197	Endo_Peritubular
HS3ST3A1	3.46e-200	1.01389	0.6	0.213	6.59e-196	Endo_Peritubular
LYVE1	5.57e-200	0.886013	0.551	0.172	1.06e-195	Endo_Peritubular
BCL6B	5.74e-199	0.9555	0.618	0.225	1.09e-194	Endo_Peritubular
TM4SF1	1.44e-197	0.743267	0.477	0.128	2.74e-193	Endo_Peritubular
TCF15	4.16e-196	0.511874	0.305	0.052	7.94e-192	Endo_Peritubular
CD34	6.81e-196	1.00547	0.622	0.236	1.3e-191	Endo_Peritubular
ITGA8	6.54e-195	1.07917	0.701	0.308	1.25e-190	Endo_Peritubular
XXYLT1	2.42e-191	1.1585	0.931	0.773	4.62e-187	Endo_Peritubular
CLEC1A	1.52e-189	0.88837	0.529	0.167	2.89e-185	Endo_Peritubular
PLAT	4.98e-187	1.01259	0.585	0.209	9.5e-183	Endo_Peritubular
ADGRL4	1.72e-186	1.17938	0.774	0.432	3.28e-182	Endo_Peritubular
GIMAP5	4.69e-184	0.619834	0.394	0.091	8.94e-180	Endo_Peritubular
SELP	9.57e-184	0.648816	0.404	0.097	1.83e-179	Endo_Peritubular
ITPRIP	2.55e-183	1.12857	0.782	0.411	4.87e-179	Endo_Peritubular
PTPRR	2.38e-180	1.15682	0.796	0.482	4.53e-176	Endo_Peritubular
FLRT2	4.84e-180	1.08386	0.633	0.266	9.23e-176	Endo_Peritubular
ENTPD1	5.25e-180	1.0372	0.735	0.359	1e-175	Endo_Peritubular
NXN	1.94e-178	1.13071	0.855	0.578	3.69e-174	Endo_Peritubular
GALNT15	3.25e-178	0.938812	0.569	0.204	6.2e-174	Endo_Peritubular
AFAP1L1	6.89e-177	1.12735	0.784	0.453	1.31e-172	Endo_Peritubular
FLT4	7.95e-177	1.02495	0.603	0.234	1.52e-172	Endo_Peritubular
NRN1	7.27e-176	0.676042	0.426	0.113	1.39e-171	Endo_Peritubular
TMTC1	1.65e-175	1.13001	0.848	0.577	3.15e-171	Endo_Peritubular
PALD1	5.35e-175	1.15828	0.76	0.416	1.02e-170	Endo_Peritubular
GSN	4.76e-174	1.04729	0.921	0.72	9.07e-170	Endo_Peritubular
RARB	1.67e-173	1.15805	0.918	0.76	3.19e-169	Endo_Peritubular
ELK3	1.99e-173	1.07344	0.724	0.374	3.79e-169	Endo_Peritubular
SH2D3C	1.24e-170	1.05966	0.824	0.525	2.36e-166	Endo_Peritubular
DYSF	1.55e-170	1.12427	0.882	0.635	2.96e-166	Endo_Peritubular
SOX18	6.86e-170	0.508185	0.305	0.059	1.31e-165	Endo_Peritubular
DNASE1L3	1.43e-169	0.810398	0.532	0.178	2.73e-165	Endo_Peritubular
TEAD2	1.29e-168	0.922749	0.679	0.3	2.45e-164	Endo_Peritubular
RGCC	6.18e-168	0.892909	0.439	0.124	1.18e-163	Endo_Peritubular
PRKCH	7.37e-168	0.969044	0.949	0.827	1.41e-163	Endo_Peritubular
PREX2	6.34e-167	1.10665	0.735	0.38	1.21e-162	Endo_Peritubular
SELE	8.12e-167	0.634286	0.38	0.094	1.55e-162	Endo_Peritubular
GYPC	1.02e-166	1.00494	0.679	0.313	1.95e-162	Endo_Peritubular
FGR	1.09e-166	0.767407	0.507	0.162	2.08e-162	Endo_Peritubular
LDLRAD4	1.32e-166	1.06708	0.945	0.811	2.52e-162	Endo_Peritubular
SLCO2A1	1.77e-166	1.21143	0.836	0.568	3.37e-162	Endo_Peritubular
IFT140	1.17e-163	1.06955	0.86	0.62	2.23e-159	Endo_Peritubular
THBD	2.68e-163	0.646092	0.418	0.114	5.1e-159	Endo_Peritubular
PODXL	4.92e-163	1.09745	0.824	0.554	9.37e-159	Endo_Peritubular
GIMAP8	1.08e-162	0.74325	0.47	0.145	2.06e-158	Endo_Peritubular
INPP5D	3.62e-161	1.01961	0.694	0.339	6.9e-157	Endo_Peritubular
BMERB1	8.41e-161	1.07291	0.84	0.611	1.6e-156	Endo_Peritubular
GNA14	2.93e-160	1.02788	0.836	0.548	5.58e-156	Endo_Peritubular
ICAM2	4.19e-160	0.748119	0.499	0.162	7.98e-156	Endo_Peritubular
EHD4	1.46e-159	1.06954	0.853	0.644	2.78e-155	Endo_Peritubular
JCAD	4.11e-159	1.01967	0.717	0.372	7.84e-155	Endo_Peritubular
CDA	5.19e-159	0.926072	0.57	0.227	9.9e-155	Endo_Peritubular
SIN3B	1.62e-157	0.915237	0.623	0.265	3.1e-153	Endo_Peritubular
SASH1	5.9e-156	0.938277	0.957	0.836	1.12e-151	Endo_Peritubular
DCHS1	1.02e-155	0.794014	0.58	0.228	1.95e-151	Endo_Peritubular
ABCG1	9.93e-155	1.04634	0.815	0.527	1.89e-150	Endo_Peritubular
TMEM88	1.65e-154	0.453325	0.294	0.059	3.14e-150	Endo_Peritubular
RPH3AL	2.81e-154	1.05866	0.905	0.712	5.37e-150	Endo_Peritubular
CCL17	1.05e-153	0.553672	0.338	0.079	2e-149	Endo_Peritubular
ITGA9	3.2e-153	1.02274	0.917	0.774	6.1e-149	Endo_Peritubular
MTHFD1L	4.94e-152	0.979987	0.931	0.756	9.42e-148	Endo_Peritubular
TPM4	9.02e-152	0.904555	0.647	0.282	1.72e-147	Endo_Peritubular
TMOD1	1.79e-151	0.969766	0.699	0.362	3.41e-147	Endo_Peritubular
NOSTRIN	1.79e-151	0.968581	0.719	0.39	3.42e-147	Endo_Peritubular
SHANK3	2.06e-151	1.02649	0.756	0.436	3.93e-147	Endo_Peritubular
ADAMTS10	2.62e-151	0.878289	0.565	0.216	5e-147	Endo_Peritubular
LRRC74A	3.62e-151	0.776603	0.47	0.151	6.89e-147	Endo_Peritubular
TCEA2	4.57e-151	1.01338	0.729	0.41	8.71e-147	Endo_Peritubular
GRASP	8.54e-149	0.824929	0.527	0.192	1.63e-144	Endo_Peritubular
VASH1	1.77e-147	0.727843	0.507	0.178	3.38e-143	Endo_Peritubular
APP	1.14e-146	0.942646	0.957	0.839	2.18e-142	Endo_Peritubular
DOCK9	1.36e-146	0.957728	0.928	0.785	2.6e-142	Endo_Peritubular
MRVI1	2.84e-146	0.994823	0.699	0.365	5.41e-142	Endo_Peritubular
PREX1	1.68e-145	1.12366	0.818	0.543	3.2e-141	Endo_Peritubular
ME3	3.09e-143	1.01158	0.886	0.7	5.89e-139	Endo_Peritubular
ARAP3	8.08e-140	0.872159	0.576	0.244	1.54e-135	Endo_Peritubular
PCDH17	3.07e-139	0.817427	0.568	0.239	5.85e-135	Endo_Peritubular
IKBKB	1.74e-138	0.946515	0.682	0.371	3.33e-134	Endo_Peritubular
EDNRB	6.9e-138	0.808752	0.529	0.202	1.32e-133	Endo_Peritubular
HHEX	1.13e-137	0.527209	0.337	0.085	2.16e-133	Endo_Peritubular
EPAS1	3.41e-136	0.980108	0.912	0.745	6.5e-132	Endo_Peritubular
KLF7	4.06e-136	0.914628	0.896	0.731	7.75e-132	Endo_Peritubular
SLC2A3	5.12e-136	0.634941	0.405	0.121	9.76e-132	Endo_Peritubular
TIMP3	1.05e-135	1.01643	0.828	0.526	1.99e-131	Endo_Peritubular
IL4R	1.55e-135	0.994774	0.647	0.32	2.96e-131	Endo_Peritubular
SYNPO	2.08e-135	0.958366	0.825	0.586	3.97e-131	Endo_Peritubular
BOC	3.51e-135	0.919817	0.689	0.361	6.7e-131	Endo_Peritubular
ANKS1A	1.25e-134	0.982712	0.897	0.75	2.39e-130	Endo_Peritubular
PLEKHG1	1.74e-133	0.986106	0.89	0.744	3.32e-129	Endo_Peritubular
ST6GAL1	1.92e-133	0.986755	0.822	0.543	3.67e-129	Endo_Peritubular
NSMCE1	2.05e-133	1.02168	0.724	0.42	3.91e-129	Endo_Peritubular
PGS1	2.2e-133	0.894839	0.659	0.338	4.19e-129	Endo_Peritubular
NRROS	2.67e-132	0.589954	0.387	0.114	5.1e-128	Endo_Peritubular
SLC9A3R2	5.18e-132	0.852186	0.608	0.285	9.87e-128	Endo_Peritubular
KANK3	2.17e-131	0.831388	0.637	0.312	4.13e-127	Endo_Peritubular
HLA-DPA1	4.37e-131	0.744363	0.535	0.218	8.32e-127	Endo_Peritubular
BLOC1S3	1.62e-128	0.876325	0.81	0.589	3.08e-124	Endo_Peritubular
EMCN	2.59e-128	0.896214	0.823	0.578	4.94e-124	Endo_Peritubular
CP	2.75e-128	0.814595	0.534	0.223	5.25e-124	Endo_Peritubular
EFCC1	3.83e-128	0.886822	0.647	0.334	7.3e-124	Endo_Peritubular
FLI1	8.72e-128	0.884537	0.706	0.402	1.66e-123	Endo_Peritubular
TLR4	2.09e-127	0.676033	0.421	0.142	3.99e-123	Endo_Peritubular
HSPA12B	5.8e-127	0.721691	0.48	0.18	1.11e-122	Endo_Peritubular
APOLD1	1.55e-126	0.851526	0.854	0.665	2.96e-122	Endo_Peritubular
HECW2	8.04e-126	0.926538	0.788	0.547	1.53e-121	Endo_Peritubular
BST2	3.3e-125	0.47592	0.337	0.09	6.29e-121	Endo_Peritubular
GATA2	3.35e-125	0.72085	0.561	0.235	6.38e-121	Endo_Peritubular
KLF2	1e-124	0.655394	0.466	0.17	1.91e-120	Endo_Peritubular
IFI27	1.72e-124	0.547022	0.354	0.101	3.29e-120	Endo_Peritubular
JAM2	1.36e-122	0.712112	0.489	0.194	2.59e-118	Endo_Peritubular
SMG6	5.54e-122	0.866777	0.9	0.749	1.06e-117	Endo_Peritubular
DKKL1	3.56e-121	0.747001	0.586	0.263	6.78e-117	Endo_Peritubular
HSPG2	7.94e-121	0.961197	0.866	0.665	1.51e-116	Endo_Peritubular
IFI16	8.54e-121	0.715189	0.519	0.217	1.63e-116	Endo_Peritubular
ARHGEF15	2.38e-120	0.501233	0.335	0.092	4.54e-116	Endo_Peritubular
PPM1F	2.8e-120	0.908064	0.726	0.461	5.34e-116	Endo_Peritubular
MEAK7	1.61e-119	0.886305	0.848	0.653	3.06e-115	Endo_Peritubular
DUSP5	3.78e-119	0.86066	0.623	0.325	7.21e-115	Endo_Peritubular
ZNF366	8.79e-119	0.872952	0.727	0.452	1.68e-114	Endo_Peritubular
RBMS2	1.65e-118	0.899771	0.73	0.46	3.15e-114	Endo_Peritubular
HLX	5.08e-118	0.559574	0.384	0.121	9.69e-114	Endo_Peritubular
FGD5	6.45e-118	0.8713	0.798	0.55	1.23e-113	Endo_Peritubular
OLFML2A	5.11e-116	0.719795	0.492	0.197	9.74e-112	Endo_Peritubular
PTPRE	1e-115	0.939721	0.771	0.543	1.91e-111	Endo_Peritubular
CDRT4	3.48e-114	0.928366	0.699	0.441	6.64e-110	Endo_Peritubular
VPS53	1.51e-113	0.924585	0.758	0.525	2.88e-109	Endo_Peritubular
FMNL3	2.07e-113	0.871006	0.789	0.545	3.95e-109	Endo_Peritubular
ZNF521	2.25e-113	0.890556	0.836	0.623	4.29e-109	Endo_Peritubular
ACVRL1	1.62e-112	0.658241	0.496	0.201	3.09e-108	Endo_Peritubular
RNF144A	1.99e-112	0.816349	0.804	0.573	3.79e-108	Endo_Peritubular
PALMD	2.49e-112	0.835342	0.659	0.379	4.76e-108	Endo_Peritubular
RYK	1.15e-111	0.805336	0.817	0.614	2.2e-107	Endo_Peritubular
RAET1E	4.78e-111	0.483517	0.356	0.109	9.11e-107	Endo_Peritubular
PPFIBP1	7.45e-111	0.799335	0.886	0.756	1.42e-106	Endo_Peritubular
MARK4	9.56e-110	0.774182	0.954	0.871	1.82e-105	Endo_Peritubular
LOXL2	2.32e-109	0.823726	0.776	0.525	4.42e-105	Endo_Peritubular
ARRB1	3.47e-109	0.805623	0.75	0.505	6.62e-105	Endo_Peritubular
AMOTL1	1.18e-108	0.844533	0.777	0.544	2.25e-104	Endo_Peritubular
ASAP1	2.07e-108	0.782543	0.887	0.765	3.94e-104	Endo_Peritubular
CEACAM21	5.94e-108	0.654432	0.431	0.162	1.13e-103	Endo_Peritubular
ARHGAP26	1.55e-107	0.713433	0.978	0.927	2.96e-103	Endo_Peritubular
C11orf96	2.58e-105	0.553958	0.383	0.128	4.91e-101	Endo_Peritubular
RAPGEF5	3.35e-105	0.876788	0.706	0.448	6.38e-101	Endo_Peritubular
GAS6	3.55e-105	0.807278	0.641	0.345	6.78e-101	Endo_Peritubular
EFNB2	4.54e-105	0.832082	0.719	0.456	8.66e-101	Endo_Peritubular
LIMCH1	9.39e-105	0.775864	0.942	0.856	1.79e-100	Endo_Peritubular
RCSD1	4.25e-104	0.78251	0.591	0.308	8.1e-100	Endo_Peritubular
INMT	6.68e-104	0.734662	0.558	0.272	1.27e-99	Endo_Peritubular
GJA1	1.23e-103	0.510964	0.369	0.123	2.34e-99	Endo_Peritubular
PDGFRL	3.37e-103	0.792838	0.658	0.382	6.43e-99	Endo_Peritubular
DOCK4	4.68e-103	0.718697	0.942	0.874	8.92e-99	Endo_Peritubular
ABR	1.18e-101	0.796296	0.902	0.76	2.24e-97	Endo_Peritubular
ABI3	1.71e-101	0.623222	0.471	0.189	3.26e-97	Endo_Peritubular
CALCRL	4.37e-101	0.783337	0.669	0.409	8.33e-97	Endo_Peritubular
SH3BP5	4.2e-100	0.806504	0.86	0.636	8.02e-96	Endo_Peritubular
LRRC8C	5.74e-100	0.815044	0.719	0.487	1.09e-95	Endo_Peritubular
CPAMD8	1.18e-99	0.857757	0.679	0.403	2.26e-95	Endo_Peritubular
CHN1	1.75e-99	0.76535	0.674	0.401	3.34e-95	Endo_Peritubular
SPARCL1	4.3e-99	0.842586	0.608	0.336	8.19e-95	Endo_Peritubular
RPS6KA2	1.06e-98	0.705681	0.938	0.869	2.03e-94	Endo_Peritubular
EMP2	3.47e-98	0.669731	0.503	0.226	6.61e-94	Endo_Peritubular
MVB12A	6.27e-98	0.714574	0.617	0.345	1.2e-93	Endo_Peritubular
ETS1	6.31e-98	0.798516	0.839	0.664	1.2e-93	Endo_Peritubular
IRX3	4.04e-97	0.569415	0.441	0.176	7.7e-93	Endo_Peritubular
HMBOX1	4.1e-96	0.791162	0.86	0.708	7.81e-92	Endo_Peritubular
PIP4K2A	4.71e-96	0.775074	0.833	0.669	8.98e-92	Endo_Peritubular
CLEC2B	8.45e-96	0.344856	0.258	0.067	1.61e-91	Endo_Peritubular
NEURL1B	1.4e-95	0.765183	0.568	0.295	2.68e-91	Endo_Peritubular
ECSCR	3.78e-95	0.390669	0.273	0.075	7.2e-91	Endo_Peritubular
ABCG2	7.18e-95	0.780363	0.69	0.45	1.37e-90	Endo_Peritubular
HLA-DQA1	2.59e-94	0.441028	0.3	0.091	4.93e-90	Endo_Peritubular
NR5A2	8.09e-94	0.759859	0.563	0.299	1.54e-89	Endo_Peritubular
DIPK2B	1.27e-93	0.491655	0.337	0.112	2.43e-89	Endo_Peritubular
GATA6	8.85e-93	0.71065	0.542	0.269	1.69e-88	Endo_Peritubular
C2CD4B	1.03e-92	0.371646	0.259	0.07	1.96e-88	Endo_Peritubular
SCN4A	1.35e-92	0.687059	0.507	0.238	2.58e-88	Endo_Peritubular
MGAT5B	4.13e-92	0.761926	0.539	0.269	7.87e-88	Endo_Peritubular
COL25A1	4.96e-92	0.804449	0.752	0.557	9.46e-88	Endo_Peritubular
FN1	1.05e-91	0.628697	0.439	0.18	2e-87	Endo_Peritubular
ST3GAL1	1.5e-91	0.705379	0.905	0.757	2.87e-87	Endo_Peritubular
PDLIM1	3.1e-91	0.816845	0.612	0.351	5.92e-87	Endo_Peritubular
KCNE4	5.19e-91	0.795718	0.55	0.286	9.89e-87	Endo_Peritubular
CYYR1	1.67e-90	0.646476	0.576	0.305	3.19e-86	Endo_Peritubular
ITPKB	5.35e-90	0.818162	0.838	0.649	1.02e-85	Endo_Peritubular
TM6SF1	5.28e-89	0.518358	0.341	0.118	1.01e-84	Endo_Peritubular
FYN	6.91e-89	0.704419	0.87	0.732	1.32e-84	Endo_Peritubular
PDE7B	7.45e-89	0.740004	0.859	0.751	1.42e-84	Endo_Peritubular
HYAL2	8.37e-89	0.754389	0.644	0.405	1.6e-84	Endo_Peritubular
IL2RA	1.16e-87	0.684507	0.511	0.251	2.2e-83	Endo_Peritubular
DAZL	2.87e-87	0.604593	0.445	0.196	5.47e-83	Endo_Peritubular
PXN	4.06e-87	0.742248	0.875	0.75	7.74e-83	Endo_Peritubular
HRH1	8.4e-87	0.739598	0.633	0.364	1.6e-82	Endo_Peritubular
2022-03-02	1.41e-86	0.691895	0.658	0.418	2.69e-82	Endo_Peritubular
UBA7	9.64e-86	0.560441	0.4	0.16	1.84e-81	Endo_Peritubular
SORBS1	1.07e-85	0.750011	0.928	0.845	2.04e-81	Endo_Peritubular
ABCA4	5.95e-85	0.688749	0.836	0.676	1.13e-80	Endo_Peritubular
TIE1	7.49e-85	0.590778	0.434	0.185	1.43e-80	Endo_Peritubular
FAM124B	8.51e-85	0.379903	0.263	0.076	1.62e-80	Endo_Peritubular
HLA-DPB1	9.25e-84	0.599665	0.457	0.208	1.76e-79	Endo_Peritubular
MN1	1.39e-83	0.679822	0.461	0.21	2.65e-79	Endo_Peritubular
SLC12A9	2.08e-83	0.706398	0.808	0.659	3.96e-79	Endo_Peritubular
CFAP161	3.4e-83	0.777119	0.667	0.43	6.48e-79	Endo_Peritubular
PML	9.44e-83	0.743334	0.644	0.408	1.8e-78	Endo_Peritubular
CASKIN2	2.83e-82	0.809999	0.743	0.56	5.4e-78	Endo_Peritubular
FMNL2	6.29e-82	0.679316	0.911	0.821	1.2e-77	Endo_Peritubular
RUNX1T1	1.28e-81	0.688162	0.565	0.313	2.44e-77	Endo_Peritubular
STEAP1B	2.58e-81	0.718559	0.81	0.67	4.93e-77	Endo_Peritubular
LCK	4.05e-81	0.51798	0.392	0.158	7.72e-77	Endo_Peritubular
VWF	7.34e-81	0.83796	0.779	0.618	1.4e-76	Endo_Peritubular
GPM6A	7.7e-81	0.749588	0.679	0.465	1.47e-76	Endo_Peritubular
ARHGAP25	1.27e-80	0.692915	0.642	0.405	2.41e-76	Endo_Peritubular
GGT5	3.1e-80	0.513389	0.385	0.154	5.91e-76	Endo_Peritubular
MAML3	2.26e-79	0.643469	0.95	0.905	4.31e-75	Endo_Peritubular
PIGX	2.01e-78	0.717512	0.642	0.415	3.83e-74	Endo_Peritubular
GPR4	2.58e-78	0.475971	0.362	0.138	4.92e-74	Endo_Peritubular
ETV6	3.94e-78	0.666783	0.867	0.774	7.51e-74	Endo_Peritubular
SHE	6.75e-78	0.68445	0.561	0.32	1.29e-73	Endo_Peritubular
SPAAR	2.05e-77	0.673002	0.686	0.452	3.9e-73	Endo_Peritubular
VAMP5	3.01e-77	0.604985	0.457	0.219	5.74e-73	Endo_Peritubular
TMEM255B	5.57e-77	0.679143	0.565	0.321	1.06e-72	Endo_Peritubular
AKAP12	8.85e-77	0.765069	0.73	0.519	1.69e-72	Endo_Peritubular
ABCC1	1.17e-76	0.727096	0.819	0.67	2.23e-72	Endo_Peritubular
NIBAN3	2.63e-76	0.497868	0.358	0.14	5.02e-72	Endo_Peritubular
KLHL5	2.94e-76	0.709445	0.613	0.39	5.61e-72	Endo_Peritubular
ARHGAP23	3.61e-76	0.709252	0.68	0.459	6.88e-72	Endo_Peritubular
FAM110D	8.99e-76	0.429361	0.281	0.094	1.71e-71	Endo_Peritubular
PINX1	2.01e-75	0.673116	0.693	0.494	3.83e-71	Endo_Peritubular
ATP6AP1L	2.33e-75	0.710641	0.683	0.49	4.45e-71	Endo_Peritubular
SH2B3	5.51e-75	0.710452	0.741	0.566	1.05e-70	Endo_Peritubular
C1orf112	1.17e-74	0.735218	0.639	0.44	2.23e-70	Endo_Peritubular
FAM53B	1.66e-74	0.620472	0.914	0.826	3.17e-70	Endo_Peritubular
DGKZ	2.32e-74	0.725128	0.752	0.59	4.43e-70	Endo_Peritubular
SNCG	2.54e-74	0.456576	0.344	0.134	4.84e-70	Endo_Peritubular
TMEM94	1.08e-73	0.733572	0.74	0.562	2.05e-69	Endo_Peritubular
LIPE	1.48e-73	0.607615	0.542	0.3	2.82e-69	Endo_Peritubular
PARVB	6.76e-73	0.746972	0.669	0.448	1.29e-68	Endo_Peritubular
CXCL17	1.15e-72	0.580884	0.415	0.19	2.2e-68	Endo_Peritubular
CBFA2T3	1.23e-72	0.720774	0.551	0.321	2.34e-68	Endo_Peritubular
FAT4	3.37e-72	0.684324	0.765	0.618	6.43e-68	Endo_Peritubular
SHC2	3.47e-72	0.593836	0.39	0.17	6.62e-68	Endo_Peritubular
ADAMTS4	4.36e-72	0.561512	0.421	0.193	8.32e-68	Endo_Peritubular
PEAR1	5.94e-72	0.554012	0.444	0.211	1.13e-67	Endo_Peritubular
ZNF438	8.9e-72	0.733274	0.81	0.711	1.7e-67	Endo_Peritubular
EML1	1.21e-71	0.670575	0.807	0.644	2.31e-67	Endo_Peritubular
VPS13D	1.49e-71	0.7229	0.885	0.798	2.84e-67	Endo_Peritubular
GFOD1	1.93e-71	0.658899	0.711	0.525	3.68e-67	Endo_Peritubular
CAMKK1	2.58e-71	0.69161	0.647	0.437	4.92e-67	Endo_Peritubular
PIP5K1C	3.82e-71	0.732288	0.667	0.453	7.28e-67	Endo_Peritubular
STOM	6.38e-71	0.667398	0.675	0.474	1.22e-66	Endo_Peritubular
C1QTNF1	6.53e-71	0.612427	0.48	0.248	1.24e-66	Endo_Peritubular
KCNG4	6.65e-71	0.467725	0.316	0.119	1.27e-66	Endo_Peritubular
CTIF	7.73e-71	0.630291	0.932	0.871	1.47e-66	Endo_Peritubular
RASSF3	1.47e-70	0.650717	0.73	0.554	2.8e-66	Endo_Peritubular
HIST1H2BJ	1.51e-70	0.479987	0.416	0.189	2.88e-66	Endo_Peritubular
EPHB4	2.27e-70	0.658187	0.599	0.377	4.32e-66	Endo_Peritubular
ZEB1	2.44e-70	0.743659	0.66	0.467	4.65e-66	Endo_Peritubular
FBN1	3.49e-70	0.736087	0.641	0.435	6.65e-66	Endo_Peritubular
LAYN	3.54e-70	0.417681	0.332	0.128	6.75e-66	Endo_Peritubular
TLL1	6.17e-70	0.736385	0.622	0.421	1.18e-65	Endo_Peritubular
SCUBE1	8.89e-70	0.83415	0.71	0.518	1.69e-65	Endo_Peritubular
TGFBR2	1.51e-69	0.650993	0.812	0.69	2.87e-65	Endo_Peritubular
PLAUR	2.07e-69	0.647659	0.641	0.425	3.96e-65	Endo_Peritubular
HS3ST3B1	2.8e-69	0.723498	0.693	0.488	5.33e-65	Endo_Peritubular
GNAQ	2.96e-69	0.630746	0.893	0.835	5.64e-65	Endo_Peritubular
TSPAN15	3.25e-69	0.671197	0.695	0.502	6.2e-65	Endo_Peritubular
PTGDS	3.65e-69	0.486784	0.295	0.106	6.95e-65	Endo_Peritubular
CEACAM1	4.56e-69	0.57466	0.444	0.217	8.69e-65	Endo_Peritubular
TNFAIP8L1	5.71e-69	0.659596	0.563	0.339	1.09e-64	Endo_Peritubular
DENND3	6.44e-69	0.646513	0.824	0.696	1.23e-64	Endo_Peritubular
TSPAN14	1.09e-68	0.611919	0.866	0.779	2.07e-64	Endo_Peritubular
DISC1	1.13e-68	0.714076	0.74	0.585	2.15e-64	Endo_Peritubular
C1orf21	1.99e-68	0.731093	0.736	0.574	3.79e-64	Endo_Peritubular
SLC35G2	2.12e-68	0.498612	0.374	0.163	4.04e-64	Endo_Peritubular
CHST1	3.93e-68	0.507712	0.406	0.189	7.49e-64	Endo_Peritubular
PITPNC1	8.58e-68	0.628507	0.947	0.883	1.64e-63	Endo_Peritubular
OSMR	1.17e-67	0.62909	0.634	0.41	2.23e-63	Endo_Peritubular
CPNE2	1.68e-67	0.67054	0.553	0.327	3.2e-63	Endo_Peritubular
MT2A	2.61e-67	0.62205	0.579	0.359	4.98e-63	Endo_Peritubular
SLC23A2	3.08e-67	0.665131	0.667	0.471	5.86e-63	Endo_Peritubular
SLC30A10	3.29e-67	0.677614	0.572	0.366	6.26e-63	Endo_Peritubular
NFATC2	1.47e-66	0.65445	0.752	0.575	2.81e-62	Endo_Peritubular
SLC24A4	1.76e-66	0.624002	0.572	0.348	3.35e-62	Endo_Peritubular
CD74	1.96e-66	0.657669	0.672	0.472	3.73e-62	Endo_Peritubular
SRGN	2.97e-66	0.429549	0.352	0.144	5.66e-62	Endo_Peritubular
ANKRD44	2.99e-66	0.613906	0.838	0.709	5.7e-62	Endo_Peritubular
SERPINE1	4.45e-66	0.547442	0.406	0.189	8.48e-62	Endo_Peritubular
CAV2	4.57e-66	0.662808	0.629	0.419	8.72e-62	Endo_Peritubular
CCRL2	7.95e-66	0.420794	0.341	0.139	1.52e-61	Endo_Peritubular
WNT2	8.02e-66	0.461636	0.321	0.128	1.53e-61	Endo_Peritubular
PKIG	2.46e-65	0.627803	0.694	0.512	4.68e-61	Endo_Peritubular
TUSC2	3.08e-65	0.716278	0.678	0.5	5.87e-61	Endo_Peritubular
ZNF423	3.39e-65	0.60848	0.871	0.766	6.46e-61	Endo_Peritubular
THSD1	5.03e-65	0.438251	0.331	0.134	9.6e-61	Endo_Peritubular
NOTCH4	5.9e-65	0.653611	0.72	0.556	1.13e-60	Endo_Peritubular
IQCK	1.54e-64	0.668317	0.72	0.548	2.94e-60	Endo_Peritubular
OTC	2.55e-64	0.342854	0.257	0.087	4.87e-60	Endo_Peritubular
MIER2	3.78e-64	0.571549	0.437	0.217	7.2e-60	Endo_Peritubular
CCDC69	6.19e-64	0.603821	0.463	0.249	1.18e-59	Endo_Peritubular
FAM78A	7.99e-64	0.534338	0.399	0.186	1.52e-59	Endo_Peritubular
MALL	9.64e-64	0.617805	0.542	0.332	1.84e-59	Endo_Peritubular
ZCCHC24	1.69e-63	0.67232	0.729	0.587	3.22e-59	Endo_Peritubular
TACR1	2.35e-63	0.645062	0.545	0.33	4.47e-59	Endo_Peritubular
FSCN1	2.49e-63	0.463756	0.384	0.174	4.74e-59	Endo_Peritubular
NINJ2	2.53e-63	0.675994	0.689	0.512	4.82e-59	Endo_Peritubular
SPTBN1	3.32e-63	0.538952	0.958	0.927	6.34e-59	Endo_Peritubular
SMIM3	5.11e-63	0.681368	0.564	0.359	9.75e-59	Endo_Peritubular
PCSK1	1.12e-62	0.473947	0.33	0.137	2.13e-58	Endo_Peritubular
TOX2	2.96e-62	0.690159	0.556	0.348	5.65e-58	Endo_Peritubular
TNFRSF1B	3.12e-62	0.558165	0.522	0.292	5.95e-58	Endo_Peritubular
PGM5	3.32e-62	0.740125	0.632	0.459	6.34e-58	Endo_Peritubular
LMCD1	3.88e-62	0.620708	0.739	0.6	7.39e-58	Endo_Peritubular
SLC10A6	7.99e-62	0.354841	0.26	0.091	1.52e-57	Endo_Peritubular
MRRF	8.12e-62	0.584534	0.498	0.291	1.55e-57	Endo_Peritubular
OAS2	1.15e-61	0.442857	0.341	0.145	2.19e-57	Endo_Peritubular
PLTP	1.53e-61	0.441219	0.368	0.165	2.91e-57	Endo_Peritubular
SNAI2	1.79e-61	0.388824	0.284	0.107	3.41e-57	Endo_Peritubular
GNG2	2.19e-61	0.630855	0.551	0.341	4.19e-57	Endo_Peritubular
TBCD	4.24e-61	0.623546	0.853	0.788	8.09e-57	Endo_Peritubular
MYH9	1.12e-60	0.560201	0.931	0.873	2.14e-56	Endo_Peritubular
MFNG	1.51e-60	0.535999	0.411	0.203	2.88e-56	Endo_Peritubular
RBP1	1.57e-60	0.48628	0.363	0.163	3e-56	Endo_Peritubular
PPARG	1.7e-60	0.600315	0.711	0.541	3.23e-56	Endo_Peritubular
KIAA0355	1.83e-60	0.665677	0.777	0.653	3.49e-56	Endo_Peritubular
SAP30BP	2.65e-60	0.627163	0.659	0.486	5.05e-56	Endo_Peritubular
ZNF160	3.31e-60	0.587862	0.558	0.356	6.3e-56	Endo_Peritubular
LY86	3.43e-60	0.515782	0.43	0.219	6.54e-56	Endo_Peritubular
EVA1C	3.96e-60	0.610438	0.684	0.502	7.55e-56	Endo_Peritubular
LY96	4.24e-60	0.299911	0.252	0.087	8.09e-56	Endo_Peritubular
ITGA5	4.34e-60	0.561124	0.447	0.237	8.28e-56	Endo_Peritubular
CPNE5	1.19e-59	0.676945	0.717	0.555	2.28e-55	Endo_Peritubular
TBXA2R	2.94e-59	0.448571	0.314	0.127	5.61e-55	Endo_Peritubular
HEG1	3.23e-59	0.599789	0.72	0.552	6.16e-55	Endo_Peritubular
ATP2B4	5.82e-59	0.619969	0.725	0.555	1.11e-54	Endo_Peritubular
TNXB	6.06e-59	0.63972	0.617	0.409	1.16e-54	Endo_Peritubular
DOCK6	8.01e-59	0.670253	0.69	0.506	1.53e-54	Endo_Peritubular
RASIP1	8.33e-59	0.606347	0.689	0.522	1.59e-54	Endo_Peritubular
HIC1	8.64e-59	0.508106	0.43	0.222	1.65e-54	Endo_Peritubular
DOC2B	1.47e-58	0.598404	0.488	0.281	2.81e-54	Endo_Peritubular
A2M	3.32e-58	0.4147	0.333	0.144	6.34e-54	Endo_Peritubular
STIM1	4.37e-58	0.647201	0.799	0.71	8.33e-54	Endo_Peritubular
MSN	4.41e-58	0.654737	0.81	0.697	8.4e-54	Endo_Peritubular
ECE1	5.67e-58	0.560613	0.898	0.82	1.08e-53	Endo_Peritubular
IZUMO1	6.1e-58	0.466999	0.387	0.184	1.16e-53	Endo_Peritubular
ARHGAP31	8.43e-58	0.592006	0.699	0.527	1.61e-53	Endo_Peritubular
CHST2	1.25e-57	0.373522	0.291	0.114	2.38e-53	Endo_Peritubular
LTB4R	1.4e-57	0.51073	0.492	0.284	2.67e-53	Endo_Peritubular
F2R	1.89e-57	0.445952	0.336	0.147	3.6e-53	Endo_Peritubular
DLL4	2.44e-57	0.540321	0.4	0.2	4.64e-53	Endo_Peritubular
GRAMD1A	3.88e-57	0.581768	0.581	0.385	7.41e-53	Endo_Peritubular
HLA-DQB1	4.27e-57	0.528073	0.476	0.267	8.13e-53	Endo_Peritubular
SNRK	5.61e-57	0.595284	0.748	0.622	1.07e-52	Endo_Peritubular
HIST1H2AG	6.32e-57	0.395809	0.323	0.137	1.2e-52	Endo_Peritubular
HID1	9.32e-57	0.567967	0.466	0.261	1.78e-52	Endo_Peritubular
PIEZO2	9.84e-57	0.699055	0.725	0.581	1.88e-52	Endo_Peritubular
SEMA6B	1.46e-56	0.362789	0.278	0.106	2.79e-52	Endo_Peritubular
STK10	1.48e-56	0.598741	0.768	0.631	2.83e-52	Endo_Peritubular
2022-03-03	1.85e-56	0.591164	0.663	0.494	3.52e-52	Endo_Peritubular
TMEM173	2.3e-56	0.306037	0.252	0.091	4.39e-52	Endo_Peritubular
TCF7L1	1.33e-55	0.577816	0.804	0.703	2.53e-51	Endo_Peritubular
JAM3	1.44e-55	0.540319	0.463	0.26	2.75e-51	Endo_Peritubular
NLRC5	1.75e-55	0.643888	0.602	0.417	3.33e-51	Endo_Peritubular
SPECC1L	2.5e-55	0.6186	0.778	0.68	4.77e-51	Endo_Peritubular
IRX5	4.81e-55	0.556333	0.584	0.371	9.18e-51	Endo_Peritubular
MYDGF	9.33e-55	0.572978	0.493	0.291	1.78e-50	Endo_Peritubular
C2orf73	1.27e-54	0.61278	0.601	0.421	2.42e-50	Endo_Peritubular
NOTCH1	1.47e-54	0.612087	0.814	0.725	2.81e-50	Endo_Peritubular
TIAM1	2e-54	0.6977	0.753	0.642	3.81e-50	Endo_Peritubular
PZP	2.76e-54	0.344849	0.278	0.109	5.26e-50	Endo_Peritubular
GASK1B	2.93e-54	0.514398	0.436	0.234	5.59e-50	Endo_Peritubular
APOL1	3.24e-54	0.483744	0.361	0.173	6.18e-50	Endo_Peritubular
PXDC1	3.63e-54	0.574813	0.628	0.443	6.92e-50	Endo_Peritubular
CDC42EP5	3.92e-54	0.370344	0.291	0.119	7.48e-50	Endo_Peritubular
APOL3	8.37e-54	0.552352	0.524	0.328	1.6e-49	Endo_Peritubular
ARRDC2	1.18e-53	0.660249	0.544	0.346	2.26e-49	Endo_Peritubular
SPRY4	1.52e-53	0.544502	0.569	0.373	2.9e-49	Endo_Peritubular
FCHSD2	1.53e-53	0.571292	0.781	0.658	2.93e-49	Endo_Peritubular
OSBPL5	2.67e-53	0.637683	0.72	0.575	5.09e-49	Endo_Peritubular
ZBTB46	4.82e-53	0.643396	0.648	0.481	9.19e-49	Endo_Peritubular
NNMT	6.31e-53	0.594036	0.572	0.389	1.2e-48	Endo_Peritubular
SNED1	6.7e-53	0.661184	0.664	0.495	1.28e-48	Endo_Peritubular
PKN1	1.01e-52	0.529202	0.48	0.277	1.92e-48	Endo_Peritubular
FES	1.68e-52	0.498466	0.41	0.215	3.2e-48	Endo_Peritubular
GRK5	2.03e-52	0.579293	0.823	0.71	3.88e-48	Endo_Peritubular
SOX7	2.91e-52	0.366377	0.302	0.128	5.54e-48	Endo_Peritubular
FBXL7	2.98e-52	0.566481	0.709	0.549	5.69e-48	Endo_Peritubular
SEMA3D	3.34e-52	0.693726	0.648	0.505	6.36e-48	Endo_Peritubular
PIEZO1	3.71e-52	0.552356	0.807	0.701	7.07e-48	Endo_Peritubular
PIK3C2A	4.55e-52	0.531745	0.737	0.613	8.68e-48	Endo_Peritubular
KIAA1671	4.61e-52	0.545526	0.932	0.862	8.79e-48	Endo_Peritubular
ARHGEF3	4.79e-52	0.504005	0.918	0.858	9.14e-48	Endo_Peritubular
USP36	5.44e-52	0.672759	0.663	0.527	1.04e-47	Endo_Peritubular
AKT3	5.8e-52	0.556942	0.747	0.613	1.11e-47	Endo_Peritubular
RASSF1	8.54e-52	0.693497	0.616	0.446	1.63e-47	Endo_Peritubular
LRRC8A	2.49e-51	0.592582	0.67	0.507	4.75e-47	Endo_Peritubular
NCOR2	2.52e-51	0.483972	0.967	0.953	4.8e-47	Endo_Peritubular
ADAMTSL2	3.64e-51	0.57036	0.577	0.388	6.93e-47	Endo_Peritubular
STN1	4.04e-51	0.591173	0.716	0.596	7.71e-47	Endo_Peritubular
NEDD9	4.37e-51	0.465001	0.95	0.91	8.33e-47	Endo_Peritubular
IL15RA	5.3e-51	0.532406	0.527	0.332	1.01e-46	Endo_Peritubular
PRPSAP1	1e-50	0.607689	0.673	0.522	1.91e-46	Endo_Peritubular
IL34	1.25e-50	0.566485	0.538	0.345	2.39e-46	Endo_Peritubular
NLRP1	1.28e-50	0.583749	0.493	0.297	2.43e-46	Endo_Peritubular
PCDH12	2.06e-50	0.572873	0.595	0.418	3.93e-46	Endo_Peritubular
HIF3A	3.81e-50	0.537953	0.621	0.438	7.26e-46	Endo_Peritubular
DPH6	4.47e-50	0.647171	0.715	0.613	8.52e-46	Endo_Peritubular
BIRC5	4.8e-50	0.431823	0.309	0.138	9.15e-46	Endo_Peritubular
ADAM19	1.96e-49	0.583139	0.69	0.555	3.74e-45	Endo_Peritubular
LAMA4	1.96e-49	0.566496	0.607	0.438	3.74e-45	Endo_Peritubular
SLC15A3	2.2e-49	0.393751	0.305	0.134	4.19e-45	Endo_Peritubular
WARS	2.24e-49	0.609116	0.618	0.463	4.27e-45	Endo_Peritubular
GNA15	2.66e-49	0.41917	0.332	0.155	5.08e-45	Endo_Peritubular
SSH1	3.54e-49	0.590545	0.773	0.676	6.76e-45	Endo_Peritubular
NCALD	3.95e-49	0.546796	0.752	0.623	7.54e-45	Endo_Peritubular
TMEM233	6.08e-49	0.413807	0.343	0.165	1.16e-44	Endo_Peritubular
KLC1	6.9e-49	0.560863	0.841	0.769	1.32e-44	Endo_Peritubular
GSTO2	8.31e-49	0.584646	0.694	0.556	1.59e-44	Endo_Peritubular
ALG14	8.35e-49	0.544752	0.794	0.704	1.59e-44	Endo_Peritubular
SFMBT2	9.52e-49	0.587752	0.69	0.559	1.81e-44	Endo_Peritubular
SLC43A3	1.76e-48	0.424084	0.3	0.134	3.36e-44	Endo_Peritubular
GNAI2	2.04e-48	0.529599	0.84	0.777	3.9e-44	Endo_Peritubular
NCOA7	3.16e-48	0.539361	0.881	0.834	6.02e-44	Endo_Peritubular
GAB3	3.62e-48	0.479071	0.441	0.252	6.91e-44	Endo_Peritubular
BTNL9	5.83e-48	0.50207	0.279	0.12	1.11e-43	Endo_Peritubular
COX7A1	1.06e-47	0.32092	0.253	0.1	2.01e-43	Endo_Peritubular
NPDC1	1.08e-47	0.455411	0.348	0.172	2.06e-43	Endo_Peritubular
VAT1	2.19e-47	0.566933	0.554	0.386	4.18e-43	Endo_Peritubular
ADARB1	2.8e-47	0.57951	0.678	0.531	5.34e-43	Endo_Peritubular
SULF2	3.12e-47	0.600639	0.71	0.576	5.94e-43	Endo_Peritubular
RIMKLB	6.71e-47	0.564606	0.691	0.56	1.28e-42	Endo_Peritubular
FAM120B	8.7e-47	0.572154	0.664	0.51	1.66e-42	Endo_Peritubular
ANKRD33	9.4e-47	0.322768	0.259	0.105	1.79e-42	Endo_Peritubular
ZBTB7C	1.06e-46	0.687524	0.812	0.755	2.02e-42	Endo_Peritubular
IGFBP5	1.24e-46	0.536955	0.523	0.328	2.37e-42	Endo_Peritubular
NDE1	1.26e-46	0.553374	0.644	0.496	2.4e-42	Endo_Peritubular
KCNN3	1.47e-46	0.609817	0.757	0.652	2.8e-42	Endo_Peritubular
KLF4	2.05e-46	0.497931	0.519	0.341	3.91e-42	Endo_Peritubular
STRN4	2.71e-46	0.549453	0.509	0.322	5.17e-42	Endo_Peritubular
RBMS1	3.87e-46	0.550005	0.825	0.781	7.38e-42	Endo_Peritubular
LRRK1	4.43e-46	0.590712	0.66	0.518	8.45e-42	Endo_Peritubular
VEGFC	8.55e-46	0.589692	0.441	0.267	1.63e-41	Endo_Peritubular
MAP3K11	8.79e-46	0.539472	0.748	0.642	1.68e-41	Endo_Peritubular
HDGFL3	1.01e-45	0.535835	0.419	0.239	1.93e-41	Endo_Peritubular
MID1	1.22e-45	0.551848	0.746	0.609	2.33e-41	Endo_Peritubular
ICAM1	1.7e-45	0.485511	0.364	0.189	3.25e-41	Endo_Peritubular
MPZL3	2.87e-45	0.441333	0.359	0.186	5.46e-41	Endo_Peritubular
FXYD6	3.02e-45	0.478855	0.465	0.28	5.76e-41	Endo_Peritubular
DLL1	3.04e-45	0.543061	0.539	0.363	5.79e-41	Endo_Peritubular
GNG11	3.44e-45	0.358407	0.328	0.157	6.55e-41	Endo_Peritubular
NAV1	5.14e-45	0.574669	0.746	0.645	9.79e-41	Endo_Peritubular
STARD8	8.69e-45	0.574213	0.729	0.6	1.66e-40	Endo_Peritubular
NR4A1	1.03e-44	0.5525	0.849	0.758	1.97e-40	Endo_Peritubular
MTUS1	1.16e-44	0.509599	0.786	0.717	2.22e-40	Endo_Peritubular
IRAK3	1.2e-44	0.404212	0.351	0.177	2.29e-40	Endo_Peritubular
NFATC1	2.12e-44	0.600277	0.667	0.519	4.05e-40	Endo_Peritubular
RNF166	3.48e-44	0.472752	0.406	0.231	6.64e-40	Endo_Peritubular
ZNF710	3.55e-44	0.570751	0.71	0.581	6.76e-40	Endo_Peritubular
GRB10	4e-44	0.519311	0.898	0.791	7.63e-40	Endo_Peritubular
NOS2	4.12e-44	0.52512	0.354	0.186	7.85e-40	Endo_Peritubular
BAALC	4.24e-44	0.540323	0.475	0.299	8.08e-40	Endo_Peritubular
RASGRP3	4.38e-44	0.563007	0.667	0.546	8.35e-40	Endo_Peritubular
ATP8B1	5.16e-44	0.59998	0.7	0.591	9.83e-40	Endo_Peritubular
SRGAP2	7.02e-44	0.501748	0.625	0.474	1.34e-39	Endo_Peritubular
CHST7	7.06e-44	0.361196	0.297	0.137	1.35e-39	Endo_Peritubular
ANXA2R	1.37e-43	0.442145	0.409	0.232	2.61e-39	Endo_Peritubular
MCAM	2.17e-43	0.513752	0.419	0.242	4.15e-39	Endo_Peritubular
CPVL	2.78e-43	0.483486	0.808	0.717	5.3e-39	Endo_Peritubular
PPP1R16B	5.04e-43	0.469675	0.809	0.592	9.62e-39	Endo_Peritubular
SPATA5	6.72e-43	0.48834	0.714	0.618	1.28e-38	Endo_Peritubular
ATG16L2	6.74e-43	0.55542	0.68	0.558	1.29e-38	Endo_Peritubular
CD9	6.9e-43	0.56419	0.737	0.595	1.32e-38	Endo_Peritubular
RRAS	1.47e-42	0.46573	0.768	0.678	2.8e-38	Endo_Peritubular
ZFR2	1.81e-42	0.479518	0.371	0.199	3.44e-38	Endo_Peritubular
CCDC194	2.75e-42	0.344814	0.279	0.125	5.24e-38	Endo_Peritubular
DCLK2	4.08e-42	0.538273	0.672	0.528	7.78e-38	Endo_Peritubular
HIST1H2AH	4.55e-42	0.341339	0.315	0.15	8.68e-38	Endo_Peritubular
SDCBP2	6.22e-42	0.529432	0.549	0.389	1.19e-37	Endo_Peritubular
JAG2	6.65e-42	0.477753	0.361	0.189	1.27e-37	Endo_Peritubular
ANXA2	7.12e-42	0.481589	0.589	0.424	1.36e-37	Endo_Peritubular
SWAP70	1.23e-41	0.543263	0.693	0.575	2.34e-37	Endo_Peritubular
CHST15	2.06e-41	0.505723	0.535	0.358	3.93e-37	Endo_Peritubular
LIG1	2.15e-41	0.533393	0.56	0.409	4.09e-37	Endo_Peritubular
MDFIC	3.25e-41	0.510879	0.558	0.403	6.2e-37	Endo_Peritubular
FUT1	7.85e-41	0.378316	0.357	0.186	1.5e-36	Endo_Peritubular
C12orf74	9.95e-41	0.472394	0.437	0.269	1.9e-36	Endo_Peritubular
GM2A	1.06e-40	0.517192	0.711	0.619	2.02e-36	Endo_Peritubular
ACER2	1.09e-40	0.5062	0.533	0.372	2.08e-36	Endo_Peritubular
NTHL1	1.15e-40	0.4776	0.468	0.297	2.2e-36	Endo_Peritubular
DHRS3	1.25e-40	0.541061	0.797	0.7	2.38e-36	Endo_Peritubular
LRCOL1	1.33e-40	0.333247	0.29	0.136	2.53e-36	Endo_Peritubular
TGFBR3	1.38e-40	0.494291	0.901	0.863	2.64e-36	Endo_Peritubular
STX11	1.45e-40	0.358609	0.326	0.164	2.77e-36	Endo_Peritubular
WWTR1	4.91e-40	0.497802	0.885	0.844	9.37e-36	Endo_Peritubular
SCAF1	5.02e-40	0.471303	0.761	0.676	9.57e-36	Endo_Peritubular
BASP1	6.8e-40	0.566431	0.634	0.501	1.3e-35	Endo_Peritubular
XYLT1	6.87e-40	0.446155	0.729	0.563	1.31e-35	Endo_Peritubular
EXD3	6.96e-40	0.632321	0.674	0.579	1.33e-35	Endo_Peritubular
CAVIN1	1.08e-39	0.496794	0.577	0.413	2.06e-35	Endo_Peritubular
RGS7BP	1.62e-39	0.54249	0.507	0.346	3.09e-35	Endo_Peritubular
RFTN1	3.74e-39	0.528748	0.673	0.528	7.13e-35	Endo_Peritubular
TGFB1	4.23e-39	0.578611	0.677	0.557	8.06e-35	Endo_Peritubular
NUCB2	4.72e-39	0.493848	0.719	0.63	9e-35	Endo_Peritubular
NVL	5.17e-39	0.469258	0.519	0.362	9.85e-35	Endo_Peritubular
EGLN2	5.47e-39	0.490404	0.627	0.503	1.04e-34	Endo_Peritubular
SHC1	6.09e-39	0.513182	0.711	0.611	1.16e-34	Endo_Peritubular
RHOJ	6.19e-39	0.435309	0.363	0.201	1.18e-34	Endo_Peritubular
PLCG1	6.35e-39	0.540262	0.725	0.63	1.21e-34	Endo_Peritubular
EMP1	6.69e-39	0.462023	0.502	0.335	1.28e-34	Endo_Peritubular
PLPP1	7.48e-39	0.574402	0.771	0.682	1.43e-34	Endo_Peritubular
UVRAG	8.32e-39	0.437116	0.827	0.764	1.59e-34	Endo_Peritubular
ST8SIA4	9.65e-39	0.399574	0.372	0.203	1.84e-34	Endo_Peritubular
SCHIP1	9.94e-39	0.490883	0.532	0.371	1.9e-34	Endo_Peritubular
ADA	1.25e-38	0.446668	0.441	0.277	2.38e-34	Endo_Peritubular
PICALM	1.33e-38	0.426621	0.753	0.665	2.54e-34	Endo_Peritubular
AHNAK	1.52e-38	0.44469	0.87	0.802	2.91e-34	Endo_Peritubular
WBP2	1.65e-38	0.491715	0.637	0.51	3.16e-34	Endo_Peritubular
PMP22	2.19e-38	0.478321	0.498	0.339	4.18e-34	Endo_Peritubular
BAHCC1	2.54e-38	0.499227	0.796	0.718	4.83e-34	Endo_Peritubular
DIPK1B	2.78e-38	0.461785	0.399	0.235	5.31e-34	Endo_Peritubular
SOCS3	3.39e-38	0.458186	0.457	0.29	6.46e-34	Endo_Peritubular
HAS2	3.47e-38	0.378327	0.27	0.127	6.61e-34	Endo_Peritubular
[truncated: 22,893 more rows]
