# Supplementary material for: Unraveling the epigenetic code: human kidney DNA methylation and chromatin dynamics in renal disease development
Source: Nat Commun. 2024 Jan 29;15:873. doi: 10.1038/s41467-024-45295-y (PMC10824731; doi:10.1038/s41467-024-45295-y)
Supplement: Supplementary file 4 — Supplementary Dataset 1-20 [file 41467_2024_45295_MOESM4_ESM.zip › Supplementary Data 1-20/Supplementary Data 10.xlsx]

## Sheet: Sheet1
Supplementary Data 10: Target genes for meQTLs based on eQTL associations
RSID	SNP Position	Ref allele	Alt allele	Direction	Gene ID	Gene Symbol	Effect respect to alt allele	SE	P value
rs34528840	7:3227799	G	A	----	ENSG00000146555	SDK1	-0.3525	0.0293	1.955e-33
rs10887865	10:82190741	C	T	-?--	ENSG00000122378	PRXL2A	-0.2817	0.0241	1.688e-31
rs8735	10:82192713	T	A	-?--	ENSG00000122378	PRXL2A	-0.2796	0.0241	4.005e-31
rs4934147	10:82186261	A	G	-?--	ENSG00000122378	PRXL2A	-0.2801	0.0242	5.765e-31
rs66586255	10:82189478	C	T	-?--	ENSG00000122378	PRXL2A	-0.2654	0.0241	3.397e-28
rs56084453	3:44762830	A	G	+?++	ENSG00000186446	ZNF501	0.3756	0.0345	1.146e-27
rs10514710	3:44883971	G	A	+?++	ENSG00000186446	ZNF501	0.3792	0.035	2.715e-27
rs6560884	12:133142411	T	C	-?--	ENSG00000112787	FBRSL1	-0.2777	0.0261	1.787e-26
rs7398059	12:133150506	A	G	-?--	ENSG00000112787	FBRSL1	-0.2789	0.0264	3.834e-26
rs111279508	12:133109762	C	T	+?++	ENSG00000112787	FBRSL1	0.2814	0.0268	7.399e-26
rs508205	11:120057343	G	A	++++	ENSG00000184232	OAF	0.3432	0.0327	7.786e-26
rs76734539	12:133108555	G	A	+?++	ENSG00000112787	FBRSL1	0.2789	0.0266	9.308e-26
rs12424388	12:133114570	G	A	+?++	ENSG00000112787	FBRSL1	0.2788	0.0266	1.141e-25
rs79009737	12:133124753	G	A	+?++	ENSG00000112787	FBRSL1	0.2776	0.0267	2.151e-25
rs77502095	12:133119022	G	A	+?++	ENSG00000112787	FBRSL1	0.2769	0.0266	2.201e-25
rs74397112	12:133094111	C	T	+?++	ENSG00000112787	FBRSL1	0.276	0.0266	3.456e-25
rs139223084	12:133116893	G	A	+??+	ENSG00000112787	FBRSL1	0.2805	0.0271	4.732e-25
rs73486469	12:133065832	A	G	+?++	ENSG00000112787	FBRSL1	0.2704	0.0263	7.704e-25
rs76636886	12:133113747	G	A	+?++	ENSG00000112787	FBRSL1	0.2774	0.027	9.318e-25
rs12426349	12:133064494	C	T	+?++	ENSG00000112787	FBRSL1	0.2719	0.0266	1.419e-24
rs75312918	12:133071761	G	A	+?++	ENSG00000112787	FBRSL1	0.2716	0.0266	1.711e-24
rs12423664	12:133069894	G	A	+?++	ENSG00000112787	FBRSL1	0.2728	0.0268	2.101e-24
rs78532986	12:133062952	C	T	+?++	ENSG00000112787	FBRSL1	0.2697	0.0265	2.186e-24
rs10052399	5:138668504	T	C	-?--	ENSG00000170464	DNAJC18	-0.2692	0.0264	2.303e-24
rs56084453	3:44762830	A	G	+?++	ENSG00000196653	ZNF502	0.3511	0.0345	2.548e-24
rs10781620	12:133138557	A	G	-?--	ENSG00000112787	FBRSL1	-0.263	0.0259	2.981e-24
rs10514710	3:44883971	G	A	+?++	ENSG00000196653	ZNF502	0.354	0.0351	6.579e-24
rs10788619	10:82195355	A	C	-?--	ENSG00000122378	PRXL2A	-0.2297	0.0231	3.074e-23
rs2444239	11:120056416	A	T	+?++	ENSG00000184232	OAF	0.3271	0.0333	1.026e-22
rs75526993	12:133060439	G	A	+?++	ENSG00000112787	FBRSL1	0.2586	0.0265	1.782e-22
rs75758998	12:133059428	T	A	+?++	ENSG00000112787	FBRSL1	0.2582	0.0266	2.553e-22
rs5744780	12:133249139	T	A	----	ENSG00000176894	PXMP2	-0.1918	0.0199	6.792e-22
rs5744772	12:133250569	T	G	----	ENSG00000176894	PXMP2	-0.1915	0.0199	7.55e-22
rs5744750	12:133254083	T	C	++++	ENSG00000176894	PXMP2	0.1915	0.0199	8.079e-22
rs9630293	12:133260288	T	A	++++	ENSG00000176894	PXMP2	0.1913	0.02	8.977e-22
rs4883577	12:133243788	T	A	----	ENSG00000176894	PXMP2	-0.1908	0.0199	1.047e-21
rs10892547	11:120060793	G	T	----	ENSG00000184232	OAF	-0.3168	0.0331	1.066e-21
rs117206641	12:133086888	C	T	+?++	ENSG00000112787	FBRSL1	0.3087	0.0323	1.216e-21
rs6560895	12:133228117	G	C	----	ENSG00000176894	PXMP2	-0.191	0.02	1.309e-21
rs12273399	11:120060102	C	T	----	ENSG00000184232	OAF	-0.3147	0.033	1.318e-21
rs4883615	12:133217872	G	A	----	ENSG00000176894	PXMP2	-0.1903	0.02	1.817e-21
rs77206294	12:133056435	C	T	+?++	ENSG00000112787	FBRSL1	0.26	0.0273	1.935e-21
rs1955367	12:133052449	G	A	+?++	ENSG00000112787	FBRSL1	0.2632	0.0277	2.002e-21
rs5744960	12:133216248	C	T	----	ENSG00000176894	PXMP2	-0.1901	0.02	2.224e-21
rs1955368	12:133052257	G	T	+?++	ENSG00000112787	FBRSL1	0.2633	0.0277	2.289e-21
rs7135610	12:133273255	A	G	++++	ENSG00000176894	PXMP2	0.1891	0.0199	2.411e-21
rs7956850	12:133227619	G	A	----	ENSG00000176894	PXMP2	-0.1896	0.02	2.945e-21
rs12370832	12:133274145	T	C	++++	ENSG00000176894	PXMP2	0.1893	0.02	3.052e-21
rs4883618	12:133214130	G	T	----	ENSG00000176894	PXMP2	-0.1933	0.0204	3.188e-21
rs75588192	12:133048600	G	A	+?++	ENSG00000112787	FBRSL1	0.2713	0.0288	3.81e-21
rs5745031	12:133208611	A	G	----	ENSG00000176894	PXMP2	-0.1887	0.0201	5.13e-21
rs5745028	12:133208739	A	G	----	ENSG00000176894	PXMP2	-0.1887	0.0201	7.151e-21
rs4883619	12:133213121	C	T	----	ENSG00000176894	PXMP2	-0.184	0.0198	1.691e-20
rs5745023	12:133208886	C	T	----	ENSG00000176894	PXMP2	-0.186	0.0201	1.991e-20
rs12278345	11:120058685	T	G	----	ENSG00000184232	OAF	-0.308	0.0333	2.035e-20
rs4883541	12:133205655	G	A	----	ENSG00000176894	PXMP2	-0.1829	0.0198	2.326e-20
rs4883543	12:133202004	C	T	----	ENSG00000176894	PXMP2	-0.1858	0.0201	2.534e-20
rs6596468	5:138584966	A	G	----	ENSG00000170464	DNAJC18	-0.2448	0.0267	4.067e-20
rs11202815	10:82171583	G	A	-?--	ENSG00000122378	PRXL2A	-0.2224	0.0248	3.496e-19
rs61952133	12:133282353	G	C	++++	ENSG00000176894	PXMP2	0.1853	0.0207	3.832e-19
rs59514433	12:133282320	A	T	++++	ENSG00000176894	PXMP2	0.1845	0.0207	4.176e-19
rs7485668	12:133206166	T	C	----	ENSG00000176894	PXMP2	-0.1816	0.0205	6.895e-19
rs5744757	12:133253310	A	G	++++	ENSG00000176894	PXMP2	0.1795	0.0202	7.62e-19
rs6560896	12:133228453	C	T	----	ENSG00000176894	PXMP2	-0.1787	0.0203	1.224e-18
rs5744789	12:133247985	G	A	----	ENSG00000176894	PXMP2	-0.1815	0.0207	1.846e-18
rs4883620	12:133212974	G	A	----	ENSG00000176894	PXMP2	-0.1792	0.0207	4.675e-18
rs10062870	5:138569486	G	A	-?--	ENSG00000170464	DNAJC18	-0.2391	0.0277	5.422e-18
rs59762387	12:133243288	A	G	----	ENSG00000176894	PXMP2	-0.1776	0.0206	6.961e-18
rs5744792	12:133246468	C	T	----	ENSG00000176894	PXMP2	-0.1765	0.0206	1.122e-17
rs5744783	12:133249017	G	A	----	ENSG00000176894	PXMP2	-0.1765	0.0206	1.122e-17
rs5744811	12:133243226	C	T	----	ENSG00000176894	PXMP2	-0.1765	0.0206	1.122e-17
rs12670408	7:2672972	C	T	----	ENSG00000136295	TTYH3	-0.195	0.0228	1.204e-17
rs7307845	12:133259157	C	G	++++	ENSG00000176894	PXMP2	0.1764	0.0206	1.26e-17
rs4883579	12:133242795	G	A	----	ENSG00000176894	PXMP2	-0.1761	0.0206	1.309e-17
rs10781627	12:133272380	G	C	++++	ENSG00000176894	PXMP2	0.176	0.0206	1.378e-17
rs7489112	12:133238679	G	A	----	ENSG00000176894	PXMP2	-0.1749	0.0206	1.812e-17
rs4883555	12:133250118	C	T	----	ENSG00000176894	PXMP2	-0.1747	0.0206	2.551e-17
rs4883616	12:133217245	G	A	----	ENSG00000176894	PXMP2	-0.1749	0.0207	2.714e-17
rs11146998	12:133246859	G	A	----	ENSG00000176894	PXMP2	-0.1744	0.0206	2.865e-17
rs7957171	12:133227827	G	T	----	ENSG00000176894	PXMP2	-0.174	0.0206	3.483e-17
rs59292205	12:133227555	G	A	----	ENSG00000176894	PXMP2	-0.1739	0.0206	3.498e-17
rs5744844	12:133238076	T	C	----	ENSG00000176894	PXMP2	-0.1735	0.0207	5.098e-17
rs10870493	12:133275050	T	C	++++	ENSG00000176894	PXMP2	0.1725	0.0207	7.63e-17
rs5744999	12:133211753	C	T	----	ENSG00000176894	PXMP2	-0.1722	0.0207	8.272e-17
rs7974140	12:133224410	C	T	----	ENSG00000176894	PXMP2	-0.1724	0.0208	9.923e-17
rs4883630	12:133200087	T	C	----	ENSG00000176894	PXMP2	-0.1722	0.0207	1.045e-16
rs4883586	12:133242140	A	G	---?	ENSG00000176894	PXMP2	-0.1781	0.0215	1.103e-16
rs11202759	10:82153195	G	A	-?-?	ENSG00000122378	PRXL2A	-0.2331	0.0281	1.18e-16
rs12230022	12:133205160	C	T	----	ENSG00000176894	PXMP2	-0.1704	0.0206	1.356e-16
rs7486492	12:133289992	G	A	++++	ENSG00000176894	PXMP2	0.1693	0.0205	1.358e-16
rs4883537	12:133226196	G	A	----	ENSG00000176894	PXMP2	-0.1736	0.021	1.463e-16
rs7965904	12:133286077	A	C	++++	ENSG00000176894	PXMP2	0.1711	0.0208	1.662e-16
rs78097142	10:82153502	T	C	-?--	ENSG00000122378	PRXL2A	-0.2178	0.0264	1.686e-16
rs4721898	7:2669544	C	T	-?--	ENSG00000136295	TTYH3	-0.2008	0.0244	2.043e-16
rs10781629	12:133280243	G	A	++++	ENSG00000176894	PXMP2	0.1706	0.0208	2.341e-16
rs7954928	12:133224393	T	C	----	ENSG00000176894	PXMP2	-0.1699	0.0208	2.942e-16
rs7958381	12:133222861	G	C	----	ENSG00000176894	PXMP2	-0.1698	0.0208	3.702e-16
rs5741813	20:36979011	A	G	++++	ENSG00000129988	LBP	0.3824	0.047	3.917e-16
rs2232581	20:36979133	T	G	++++	ENSG00000129988	LBP	0.3821	0.0469	3.971e-16
rs6560900	12:133314927	C	T	++++	ENSG00000176894	PXMP2	0.1707	0.021	4.555e-16
rs10870495	12:133282661	T	G	++++	ENSG00000176894	PXMP2	0.1689	0.0208	4.604e-16
rs3751311	12:133147303	A	G	-?--	ENSG00000112787	FBRSL1	-0.2101	0.0259	5.362e-16
rs7805199	7:2670659	T	A	-?--	ENSG00000136295	TTYH3	-0.1963	0.0242	5.486e-16
rs5744951	12:133218724	C	T	----	ENSG00000176894	PXMP2	-0.1687	0.0209	6.449e-16
rs4883538	12:133225446	G	T	----	ENSG00000176894	PXMP2	-0.1684	0.0209	6.572e-16
rs12791292	11:120058640	G	C	----	ENSG00000184232	OAF	-0.279	0.0345	6.605e-16
rs12790943	11:120058623	C	T	----	ENSG00000184232	OAF	-0.279	0.0345	6.607e-16
rs1918013	7:2668825	G	C	-?--	ENSG00000136295	TTYH3	-0.1965	0.0243	6.797e-16
rs7976244	12:133152840	A	G	-?--	ENSG00000112787	FBRSL1	-0.2084	0.0259	7.647e-16
rs5744976	12:133214441	C	T	----	ENSG00000176894	PXMP2	-0.1676	0.0208	8.004e-16
rs7807521	7:2668657	G	A	-?--	ENSG00000136295	TTYH3	-0.1944	0.0243	1.112e-15
rs5741815	20:36979514	T	C	++++	ENSG00000129988	LBP	0.3828	0.0478	1.115e-15
rs7782935	7:2670628	C	T	-?--	ENSG00000136295	TTYH3	-0.1933	0.0242	1.515e-15
rs7131963	12:133278634	C	T	++++	ENSG00000176894	PXMP2	0.1685	0.0212	2.205e-15
rs10274923	7:2671223	G	A	-?--	ENSG00000136295	TTYH3	-0.1905	0.0241	2.706e-15
rs4721895	7:2668334	T	C	-?--	ENSG00000136295	TTYH3	-0.1922	0.0243	2.796e-15
rs2232582	20:36979265	T	C	++++	ENSG00000129988	LBP	0.3737	0.0474	3.123e-15
rs5744805	12:133243650	T	C	----	ENSG00000176894	PXMP2	-0.1634	0.0208	4.254e-15
rs10007	12:133281462	G	A	++++	ENSG00000176894	PXMP2	0.1651	0.0212	7.568e-15
rs117037316	12:133076274	C	G	+?++	ENSG00000112787	FBRSL1	0.3174	0.041	1.047e-14
rs58388153	7:2669545	G	A	-??-	ENSG00000136295	TTYH3	-0.1961	0.0254	1.213e-14
rs78644250	12:133140329	C	G	+???	ENSG00000112787	FBRSL1	0.2228	0.0291	1.863e-14
rs75660934	12:133140328	C	T	+???	ENSG00000112787	FBRSL1	0.2228	0.0291	1.863e-14
rs5744975	12:133214517	G	A	-?--	ENSG00000176894	PXMP2	-0.1607	0.0211	2.37e-14
rs11538534	12:133264332	C	T	++++	ENSG00000176894	PXMP2	0.1586	0.0208	2.84e-14
rs2075784	12:133263825	G	A	++++	ENSG00000176894	PXMP2	0.1595	0.021	3.13e-14
rs10870494	12:133276284	T	C	++++	ENSG00000176894	PXMP2	0.1624	0.0214	3.308e-14
rs4883609	12:133293051	G	A	++++	ENSG00000176894	PXMP2	0.1612	0.0213	3.795e-14
rs11147003	12:133260381	G	A	++++	ENSG00000176894	PXMP2	0.1579	0.021	4.882e-14
rs5744745	12:133255792	A	C	++++	ENSG00000176894	PXMP2	0.1572	0.0209	5.04e-14
rs5744774	12:133250442	A	G	----	ENSG00000176894	PXMP2	-0.158	0.021	5.559e-14
rs5744798	12:133245149	A	G	----	ENSG00000176894	PXMP2	-0.1575	0.021	5.71e-14
rs5744808	12:133243347	C	G	----	ENSG00000176894	PXMP2	-0.1575	0.021	5.71e-14
rs5744838	12:133240181	A	G	----	ENSG00000176894	PXMP2	-0.1573	0.021	6.055e-14
rs5744731	12:133258088	C	T	++++	ENSG00000176894	PXMP2	0.1574	0.021	6.183e-14
rs5744853	12:133236425	A	G	----	ENSG00000176894	PXMP2	-0.1566	0.021	8.539e-14
rs7135759	12:133232405	C	G	----	ENSG00000176894	PXMP2	-0.1566	0.021	8.689e-14
rs5744867	12:133235789	A	G	----	ENSG00000176894	PXMP2	-0.1566	0.021	9.129e-14
rs5744791	12:133246543	T	C	----	ENSG00000176894	PXMP2	-0.157	0.0211	9.467e-14
rs4128449	12:133259920	G	C	++++	ENSG00000176894	PXMP2	0.157	0.0211	9.789e-14
rs4883617	12:133216617	A	G	----	ENSG00000176894	PXMP2	-0.1566	0.0211	1.12e-13
rs4883592	12:133240782	A	G	----	ENSG00000176894	PXMP2	-0.1562	0.0211	1.185e-13
rs5744874	12:133235157	A	G	----	ENSG00000176894	PXMP2	-0.156	0.0211	1.304e-13
rs7973238	12:133223642	C	T	----	ENSG00000176894	PXMP2	-0.1556	0.0211	1.601e-13
rs10781626	12:133222644	A	G	----	ENSG00000176894	PXMP2	-0.1556	0.0211	1.614e-13
rs5744944	12:133219831	T	C	----	ENSG00000176894	PXMP2	-0.1556	0.0211	1.652e-13
rs10870482	12:133217346	T	C	----	ENSG00000176894	PXMP2	-0.1554	0.0211	1.81e-13
rs11609235	12:133262922	C	G	++++	ENSG00000176894	PXMP2	0.1599	0.0218	1.979e-13
rs5744857	12:133236000	C	T	----	ENSG00000176894	PXMP2	-0.1546	0.0211	2.045e-13
rs12219271	10:81788033	G	A	+?++	ENSG00000230091	TMEM254-AS1	0.3595	0.0492	2.883e-13
rs4883545	12:133252556	T	C	----	ENSG00000176894	PXMP2	-0.1587	0.0218	2.93e-13
rs56366286	12:133230451	A	T	----	ENSG00000176894	PXMP2	-0.1529	0.0211	3.903e-13
rs5741814	20:36979049	C	T	++++	ENSG00000129988	LBP	0.4205	0.0579	3.911e-13
rs6560885	12:133145929	A	C	-?+-	ENSG00000112787	FBRSL1	-0.1867	0.0257	3.912e-13
rs842273	3:16328356	C	T	-?-?	ENSG00000271964	AC090948.1	-0.4422	0.0611	4.383e-13
rs6025102	20:36981762	C	T	++++	ENSG00000129988	LBP	0.3413	0.0473	5.571e-13
rs1566972	3:16320360	A	G	+?+?	ENSG00000271964	AC090948.1	0.4424	0.0614	5.942e-13
rs14080	3:16305674	C	G	+?+?	ENSG00000271964	AC090948.1	0.4428	0.0615	6.115e-13
rs842257	3:16304146	A	G	+?+?	ENSG00000271964	AC090948.1	0.4428	0.0615	6.115e-13
rs842256	3:16303647	A	T	+?+?	ENSG00000271964	AC090948.1	0.4428	0.0615	6.115e-13
rs842260	3:16313878	G	T	+?+?	ENSG00000271964	AC090948.1	0.4415	0.0613	6.158e-13
rs842287	3:16317943	C	T	+?+?	ENSG00000271964	AC090948.1	0.4417	0.0614	6.179e-13
rs1514892	3:16307043	C	T	-?-?	ENSG00000271964	AC090948.1	-0.4413	0.0613	6.187e-13
rs842258	3:16310857	G	A	-?-?	ENSG00000271964	AC090948.1	-0.4413	0.0613	6.187e-13
rs7637475	3:16333316	T	C	-?-?	ENSG00000271964	AC090948.1	-0.4415	0.0614	6.456e-13
rs842272	3:16332046	A	G	+?+?	ENSG00000271964	AC090948.1	0.4415	0.0614	6.456e-13
rs842270	3:16332988	A	G	-?-?	ENSG00000271964	AC090948.1	-0.4415	0.0614	6.456e-13
rs842268	3:16325182	T	C	+?+?	ENSG00000271964	AC090948.1	0.4415	0.0614	6.456e-13
rs842274	3:16327855	T	G	+?+?	ENSG00000271964	AC090948.1	0.4415	0.0614	6.456e-13
rs2672562	3:16307935	G	A	-?-?	ENSG00000271964	AC090948.1	-0.4407	0.0616	8.685e-13
rs60676888	12:133306927	A	G	++?+	ENSG00000176894	PXMP2	0.1578	0.0223	1.512e-12
rs1566973	3:16320101	T	C	+?+?	ENSG00000271964	AC090948.1	0.4339	0.0614	1.556e-12
rs60469942	12:133306928	T	C	++?+	ENSG00000176894	PXMP2	0.1577	0.0223	1.608e-12
rs2672556	3:16335733	A	G	-?-?	ENSG00000271964	AC090948.1	-0.4325	0.0613	1.686e-12
rs2470510	3:16338698	C	A	+?+?	ENSG00000271964	AC090948.1	0.4327	0.0614	1.893e-12
rs842246	3:16293425	T	C	+?+?	ENSG00000271964	AC090948.1	0.4346	0.0618	2.024e-12
rs10087	3:16301148	T	C	+?+?	ENSG00000271964	AC090948.1	0.4312	0.0613	2.063e-12
rs842284	3:16340668	C	T	-?-?	ENSG00000271964	AC090948.1	-0.4311	0.0613	2.074e-12
rs842259	3:16312564	C	T	+?+?	ENSG00000271964	AC090948.1	0.4293	0.0611	2.164e-12
rs842251	3:16299091	C	G	+?+?	ENSG00000271964	AC090948.1	0.4346	0.0619	2.22e-12
rs2657598	3:16354679	A	C	+?+?	ENSG00000271964	AC090948.1	0.4242	0.0611	3.909e-12
rs478483	3:16362129	G	T	-?-?	ENSG00000271964	AC090948.1	-0.4247	0.0612	4.072e-12
rs112754827	12:133271355	T	C	++??	ENSG00000176894	PXMP2	0.1601	0.0231	4.136e-12
rs493626	3:16359961	T	C	-?-?	ENSG00000271964	AC090948.1	-0.4256	0.0614	4.205e-12
rs842425	3:16356869	T	C	-?-?	ENSG00000271964	AC090948.1	-0.425	0.0613	4.226e-12
rs689716	3:16360345	T	C	-?-?	ENSG00000271964	AC090948.1	-0.4257	0.0615	4.29e-12
rs563014	3:16357048	C	T	-?-?	ENSG00000271964	AC090948.1	-0.4248	0.0613	4.345e-12
rs80229782	20:36968436	C	T	++++	ENSG00000129988	LBP	0.4111	0.0594	4.678e-12
rs77603326	20:36968507	T	C	++++	ENSG00000129988	LBP	0.4111	0.0594	4.697e-12
rs489956	3:16359565	T	C	-?-?	ENSG00000271964	AC090948.1	-0.4227	0.0614	5.653e-12
rs859703	3:16303839	G	A	+?+?	ENSG00000271964	AC090948.1	0.4222	0.0622	1.12e-11
rs7257872	19:58928786	A	G	+?+?	ENSG00000232098	AC012313.1	0.2124	0.0313	1.154e-11
rs568798	3:16367822	A	C	-?-?	ENSG00000271964	AC090948.1	-0.4229	0.0625	1.337e-11
rs690094	3:16368699	C	T	-?-?	ENSG00000271964	AC090948.1	-0.4229	0.0625	1.337e-11
rs690097	3:16368693	G	T	-?-?	ENSG00000271964	AC090948.1	-0.4229	0.0625	1.337e-11
rs519819	3:16368575	C	T	-?-?	ENSG00000271964	AC090948.1	-0.4229	0.0625	1.337e-11
rs690241	3:16358584	T	C	-?-?	ENSG00000271964	AC090948.1	-0.4131	0.0613	1.6e-11
rs7250394	19:58930177	A	C	+?+?	ENSG00000232098	AC012313.1	0.2121	0.0315	1.672e-11
rs6770707	3:16295265	G	C	-?-?	ENSG00000271964	AC090948.1	-0.4187	0.0622	1.69e-11
rs541299	3:16367122	C	T	-?-?	ENSG00000271964	AC090948.1	-0.4196	0.0624	1.733e-11
rs842254	3:16300625	T	C	-?-?	ENSG00000271964	AC090948.1	-0.4151	0.062	2.195e-11
rs12808627	11:120038717	C	T	----	ENSG00000184232	OAF	-0.2848	0.0426	2.397e-11
rs8102457	19:58926008	C	T	+?+?	ENSG00000232098	AC012313.1	0.2116	0.0318	2.685e-11
rs509464	3:16365986	T	C	-?-?	ENSG00000271964	AC090948.1	-0.4113	0.062	3.24e-11
rs6510148	19:58924210	G	A	+?+?	ENSG00000232098	AC012313.1	0.2109	0.0318	3.471e-11
rs10411892	19:58923725	C	T	+?+?	ENSG00000232098	AC012313.1	0.2109	0.0318	3.484e-11
rs12802652	11:120037862	G	T	----	ENSG00000184232	OAF	-0.2867	0.0434	3.907e-11
rs6765960	3:16366636	A	G	-?-?	ENSG00000271964	AC090948.1	-0.4097	0.0621	4.287e-11
rs842253	3:16300335	T	C	+?+?	ENSG00000271964	AC090948.1	0.4139	0.0628	4.287e-11
rs2342606	10:81794163	T	C	+?++	ENSG00000230091	TMEM254-AS1	0.3481	0.0529	4.555e-11
rs567541	3:16364617	A	G	-?-?	ENSG00000271964	AC090948.1	-0.411	0.0625	4.846e-11
rs2366348	10:127674645	A	G	----	ENSG00000203780	FANK1	-0.2384	0.0365	6.779e-11
rs690216	3:16364919	A	C	-?-?	ENSG00000271964	AC090948.1	-0.4071	0.0624	6.828e-11
rs690145	3:16368121	T	C	-?-?	ENSG00000271964	AC090948.1	-0.4022	0.0618	7.724e-11
rs77473749	8:21877382	C	G	-?--	ENSG00000158806	NPM2	-0.3913	0.0602	7.896e-11
rs7076607	10:127675981	C	A	---?	ENSG00000203780	FANK1	-0.2568	0.0395	8.222e-11
rs842421	3:16362300	T	C	-?-?	ENSG00000271964	AC090948.1	-0.4043	0.0623	8.514e-11
rs7917476	10:81794992	A	T	+?++	ENSG00000230091	TMEM254-AS1	0.3429	0.0529	9.066e-11
rs2880398	10:81794056	T	C	+?++	ENSG00000230091	TMEM254-AS1	0.3407	0.0528	1.077e-10
rs880162	19:59013134	G	A	+?+-	ENSG00000171574	ZNF584	0.2307	0.0358	1.129e-10
rs7898968	10:81795086	G	T	+?++	ENSG00000230091	TMEM254-AS1	0.3392	0.0527	1.213e-10
rs6069847	20:36983251	G	A	++++	ENSG00000129988	LBP	0.3331	0.0519	1.436e-10
rs3026427	12:110690569	T	A	++++	ENSG00000111237	VPS29	0.1165	0.0182	1.45e-10
rs34533368	12:133268993	A	G	++??	ENSG00000176894	PXMP2	0.1509	0.0237	1.803e-10
rs842247	3:16291822	T	C	-?-?	ENSG00000271964	AC090948.1	-0.399	0.0627	1.986e-10
rs5744810	12:133243281	T	TG	?---	ENSG00000176894	PXMP2	-0.2616	0.0411	1.992e-10
rs11832936	12:110549533	A	C	++++	ENSG00000111237	VPS29	0.114	0.0179	2.025e-10
rs7964056	12:133179218	T	C	-?--	ENSG00000176894	PXMP2	-0.1369	0.0216	2.166e-10
rs4630352	12:110747419	G	A	++++	ENSG00000111237	VPS29	0.1152	0.0182	2.509e-10
rs11065628	12:110766166	C	A	++++	ENSG00000111237	VPS29	0.1148	0.0182	2.701e-10
rs56388802	15:69565789	C	G	+???	ENSG00000261634	AC026992.2	0.2479	0.0393	2.756e-10
rs11638990	15:69569464	A	G	+???	ENSG00000261634	AC026992.2	0.2475	0.0393	2.899e-10
rs10788400	10:81804214	G	A	+?++	ENSG00000230091	TMEM254-AS1	0.3319	0.0527	2.904e-10
rs7073816	10:81786686	C	T	+?++	ENSG00000230091	TMEM254-AS1	0.3288	0.0524	3.58e-10
rs12948096	17:37745676	C	T	-?--	ENSG00000161395	PGAP3	-0.2623	0.0418	3.636e-10
rs7296679	12:110629492	T	C	++++	ENSG00000111237	VPS29	0.1141	0.0183	4.305e-10
rs12297035	12:110578192	C	T	++++	ENSG00000111237	VPS29	0.112	0.018	4.411e-10
rs61940949	12:110615249	A	G	++++	ENSG00000111237	VPS29	0.1119	0.018	4.595e-10
rs493626	3:16359961	T	C	++++	ENSG00000154813	DPH3	0.1074	0.0173	4.718e-10
rs5015413	10:81789883	G	C	+?++	ENSG00000230091	TMEM254-AS1	0.3281	0.0527	4.75e-10
rs17789061	12:110572140	C	T	++++	ENSG00000111237	VPS29	0.1122	0.018	4.832e-10
rs3026445	12:110723203	T	C	++++	ENSG00000111237	VPS29	0.1135	0.0182	4.875e-10
rs10901497	10:127674925	T	G	----	ENSG00000203780	FANK1	-0.2215	0.0356	5.195e-10
rs1091811	7:73491212	A	G	++++	ENSG00000106683	LIMK1	0.1094	0.0176	5.628e-10
rs10887388	10:81790035	C	A	+?++	ENSG00000230091	TMEM254-AS1	0.3264	0.0527	5.995e-10
rs2672562	3:16307935	G	A	++++	ENSG00000154813	DPH3	0.1078	0.0174	6.119e-10
rs1182196	7:2866478	T	G	+++-	ENSG00000146535	GNA12	0.1299	0.021	6.151e-10
rs5744884	12:133234389	CAT	C	?---	ENSG00000176894	PXMP2	-0.257	0.0416	6.154e-10
rs689716	3:16360345	T	C	++++	ENSG00000154813	DPH3	0.1068	0.0173	6.356e-10
rs12413828	10:81784618	C	T	+?++	ENSG00000230091	TMEM254-AS1	0.3236	0.0524	6.403e-10
rs7904380	10:81792192	A	G	+?++	ENSG00000230091	TMEM254-AS1	0.324	0.0525	6.662e-10
rs810535	7:73504631	A	G	++++	ENSG00000106683	LIMK1	0.1087	0.0176	7.077e-10
rs2237503	7:73509326	G	C	----	ENSG00000106683	LIMK1	-0.1093	0.0177	7.159e-10
rs842244	3:16294258	G	A	+?+?	ENSG00000271964	AC090948.1	0.3915	0.0636	7.291e-10
rs12265591	10:81789301	A	G	+?++	ENSG00000230091	TMEM254-AS1	0.3246	0.0527	7.311e-10
rs2269082	7:73519875	A	G	----	ENSG00000106683	LIMK1	-0.1073	0.0174	7.756e-10
rs1986123	12:110705800	A	G	++++	ENSG00000111237	VPS29	0.1117	0.0182	8.018e-10
rs10774599	12:110697448	T	G	++++	ENSG00000111237	VPS29	0.1126	0.0183	8.226e-10
rs842273	3:16328356	C	T	++++	ENSG00000154813	DPH3	0.1061	0.0173	8.477e-10
rs1566972	3:16320360	A	G	----	ENSG00000154813	DPH3	-0.1067	0.0174	8.501e-10
rs1514892	3:16307043	C	T	++++	ENSG00000154813	DPH3	0.1065	0.0174	8.64e-10
rs72756329	15:69592908	T	G	+???	ENSG00000261634	AC026992.2	0.2343	0.0382	8.66e-10
rs810534	7:73505045	A	G	++++	ENSG00000106683	LIMK1	0.1083	0.0177	8.709e-10
rs14080	3:16305674	C	G	----	ENSG00000154813	DPH3	-0.1068	0.0174	8.711e-10
rs842256	3:16303647	A	T	----	ENSG00000154813	DPH3	-0.1068	0.0174	8.711e-10
rs810532	7:73505188	C	T	++++	ENSG00000106683	LIMK1	0.1082	0.0177	9.097e-10
rs7306072	12:110556712	C	T	++++	ENSG00000111237	VPS29	0.1099	0.018	9.374e-10
rs842251	3:16299091	C	G	----	ENSG00000154813	DPH3	-0.1069	0.0175	9.583e-10
rs842272	3:16332046	A	G	----	ENSG00000154813	DPH3	-0.1063	0.0174	9.608e-10
rs842274	3:16327855	T	G	----	ENSG00000154813	DPH3	-0.1063	0.0174	9.608e-10
rs7637475	3:16333316	T	C	++++	ENSG00000154813	DPH3	0.1063	0.0174	9.608e-10
rs842268	3:16325182	T	C	----	ENSG00000154813	DPH3	-0.1063	0.0174	9.608e-10
rs842270	3:16332988	A	G	++++	ENSG00000154813	DPH3	0.1062	0.0174	1.001e-09
rs842425	3:16356869	T	C	++++	ENSG00000154813	DPH3	0.1054	0.0173	1.026e-09
rs842287	3:16317943	C	T	----	ENSG00000154813	DPH3	-0.1061	0.0174	1.029e-09
rs842257	3:16304146	A	G	----	ENSG00000154813	DPH3	-0.1063	0.0174	1.042e-09
rs563014	3:16357048	C	T	++++	ENSG00000154813	DPH3	0.1052	0.0173	1.074e-09
rs842260	3:16313878	G	T	----	ENSG00000154813	DPH3	-0.1059	0.0174	1.113e-09
rs842258	3:16310857	G	A	++++	ENSG00000154813	DPH3	0.1057	0.0174	1.147e-09
rs10052399	5:138668504	T	C	+?++	ENSG00000228672	PROB1	0.2	0.0329	1.179e-09
rs489956	3:16359565	T	C	++++	ENSG00000154813	DPH3	0.1049	0.0173	1.197e-09
rs2041911	12:110519660	G	C	++++	ENSG00000111237	VPS29	0.111	0.0183	1.406e-09
rs710968	7:73497728	A	G	++++	ENSG00000106683	LIMK1	0.1072	0.0177	1.416e-09
rs13439519	8:145012206	G	A	-?-+	ENSG00000178209	PLEC	-0.1083	0.0179	1.423e-09
rs12267474	10:81789351	T	C	+?++	ENSG00000230091	TMEM254-AS1	0.3184	0.0527	1.524e-09
rs842244	3:16294258	G	A	----	ENSG00000154813	DPH3	-0.1063	0.0176	1.564e-09
rs768923	12:110522399	A	G	++++	ENSG00000111237	VPS29	0.1095	0.0182	1.671e-09
rs5745022	12:133208979	T	C	----	ENSG00000176894	PXMP2	-0.1394	0.0232	1.874e-09
rs4883627	12:133207412	T	C	----	ENSG00000176894	PXMP2	-0.1394	0.0232	1.874e-09
rs5745020	12:133209593	T	C	----	ENSG00000176894	PXMP2	-0.1394	0.0232	1.874e-09
rs5745032	12:133208511	G	C	----	ENSG00000176894	PXMP2	-0.1394	0.0232	1.874e-09
rs1182209	7:2808595	C	T	+++-	ENSG00000146535	GNA12	0.125	0.0208	1.928e-09
rs5744998	12:133211791	G	A	----	ENSG00000176894	PXMP2	-0.1389	0.0232	2.031e-09
rs2527692	7:2856533	G	A	+++-	ENSG00000146535	GNA12	0.1248	0.0208	2.056e-09
rs842253	3:16300335	T	C	----	ENSG00000154813	DPH3	-0.1053	0.0176	2.323e-09
rs12593391	15:69592267	T	C	+?-?	ENSG00000261634	AC026992.2	0.2108	0.0353	2.365e-09
rs2644295	7:2860217	A	C	+++-	ENSG00000146535	GNA12	0.124	0.0208	2.679e-09
rs581152	3:16370675	C	T	-?-?	ENSG00000271964	AC090948.1	-0.3753	0.0631	2.689e-09
rs7173011	15:69528964	T	C	+?-?	ENSG00000261634	AC026992.2	0.2154	0.0364	3.167e-09
rs2527690	7:2854250	C	T	+++-	ENSG00000146535	GNA12	0.123	0.0208	3.181e-09
rs2527694	7:2858240	T	C	+++-	ENSG00000146535	GNA12	0.123	0.0208	3.215e-09
rs1636251	7:2884720	T	C	+++-	ENSG00000146535	GNA12	0.1204	0.0204	3.26e-09
rs859703	3:16303839	G	A	----	ENSG00000154813	DPH3	-0.1033	0.0175	3.496e-09
rs2644296	7:2859061	A	T	+++-	ENSG00000146535	GNA12	0.1226	0.0208	3.512e-09
rs34553900	20:36981949	C	T	++++	ENSG00000129988	LBP	0.3135	0.0531	3.591e-09
rs5745016	12:133209724	C	T	----	ENSG00000176894	PXMP2	-0.1366	0.0231	3.638e-09
rs2644275	7:2854010	G	A	+++-	ENSG00000146535	GNA12	0.1226	0.0208	3.643e-09
rs4883628	12:133204797	G	A	----	ENSG00000176894	PXMP2	-0.137	0.0232	3.66e-09
rs2644274	7:2854380	A	T	+++-	ENSG00000146535	GNA12	0.1225	0.0208	3.691e-09
rs12595044	15:69552570	T	A	+?-?	ENSG00000261634	AC026992.2	0.2132	0.0362	3.71e-09
rs6494791	15:69590490	A	G	+?-?	ENSG00000261634	AC026992.2	0.2007	0.0341	4.039e-09
rs2232590	20:36983670	C	G	++++	ENSG00000129988	LBP	0.3	0.0511	4.25e-09
rs2657598	3:16354679	A	C	----	ENSG00000154813	DPH3	-0.1012	0.0172	4.387e-09
rs1182191	7:2869364	A	T	+++-	ENSG00000146535	GNA12	0.1216	0.0207	4.471e-09
rs1182192	7:2869274	G	A	+++-	ENSG00000146535	GNA12	0.1216	0.0207	4.503e-09
rs2644304	7:2878779	T	C	+++-	ENSG00000146535	GNA12	0.1214	0.0207	4.505e-09
rs690555	3:16376664	G	A	-?-?	ENSG00000271964	AC090948.1	-0.3729	0.0636	4.53e-09
rs11146984	12:133209984	C	T	+?++	ENSG00000112787	FBRSL1	0.2465	0.0421	4.59e-09
rs690145	3:16368121	T	C	++++	ENSG00000154813	DPH3	0.1013	0.0173	4.599e-09
rs12901260	15:69592929	C	T	+???	ENSG00000261634	AC026992.2	0.2189	0.0374	4.618e-09
rs1182173	7:2878016	C	G	+++-	ENSG00000146535	GNA12	0.121	0.0207	4.802e-09
rs690267	3:16377434	A	T	-?-?	ENSG00000271964	AC090948.1	-0.3741	0.064	4.921e-09
rs1182180	7:2873279	G	T	+++-	ENSG00000146535	GNA12	0.1213	0.0207	4.977e-09
rs1182193	7:2869240	A	G	+++-	ENSG00000146535	GNA12	0.1212	0.0207	5.102e-09
rs1182194	7:2868824	C	G	+++-	ENSG00000146535	GNA12	0.1211	0.0207	5.223e-09
rs1182190	7:2869391	T	C	+++-	ENSG00000146535	GNA12	0.121	0.0207	5.386e-09
rs5745019	12:133209653	C	T	----	ENSG00000176894	PXMP2	-0.1348	0.0231	5.403e-09
rs5745018	12:133209660	G	A	----	ENSG00000176894	PXMP2	-0.1348	0.0231	5.403e-09
rs567541	3:16364617	A	G	++++	ENSG00000154813	DPH3	0.102	0.0175	5.502e-09
rs10788619	10:82195355	A	C	+???	ENSG00000271738	ENSG00000271738	0.179	0.0307	5.508e-09
rs11633143	15:69564912	A	G	+?-?	ENSG00000261634	AC026992.2	0.2119	0.0364	5.586e-09
rs2047821	15:69565259	C	G	+?-?	ENSG00000261634	AC026992.2	0.2119	0.0364	5.586e-09
rs11637924	15:69516750	T	C	+?-?	ENSG00000261634	AC026992.2	0.2119	0.0364	5.586e-09
rs4777128	15:69520737	A	G	+?-?	ENSG00000261634	AC026992.2	0.2119	0.0364	5.586e-09
rs34330876	15:69559218	A	G	+?-?	ENSG00000261634	AC026992.2	0.2119	0.0364	5.586e-09
rs4381539	15:69522829	T	C	+?-?	ENSG00000261634	AC026992.2	0.2119	0.0364	5.586e-09
rs2899748	15:69524718	A	G	+?-?	ENSG00000261634	AC026992.2	0.2119	0.0364	5.586e-09
rs12905585	15:69516181	A	G	+?-?	ENSG00000261634	AC026992.2	0.2119	0.0364	5.586e-09
rs4777131	15:69556850	A	G	+?-?	ENSG00000261634	AC026992.2	0.2119	0.0364	5.586e-09
rs1967212	15:69526448	C	T	+?-?	ENSG00000261634	AC026992.2	0.2119	0.0364	5.586e-09
rs11637106	15:69512924	G	A	+?-?	ENSG00000261634	AC026992.2	0.2119	0.0364	5.586e-09
rs7162044	15:69523654	G	C	+?-?	ENSG00000261634	AC026992.2	0.2119	0.0364	5.586e-09
rs6545	15:69564343	C	T	+?-?	ENSG00000261634	AC026992.2	0.2119	0.0364	5.586e-09
rs11630886	15:69558137	G	A	+?-?	ENSG00000261634	AC026992.2	0.2119	0.0364	5.586e-09
rs16953036	15:69559103	C	T	+?-?	ENSG00000261634	AC026992.2	0.2119	0.0364	5.586e-09
rs34245142	15:69549680	T	A	+?-?	ENSG00000261634	AC026992.2	0.2119	0.0364	5.586e-09
rs10087	3:16301148	T	C	----	ENSG00000154813	DPH3	-0.1013	0.0174	5.728e-09
rs2644298	7:2858448	G	C	+++-	ENSG00000146535	GNA12	0.121	0.0208	5.844e-09
rs12905798	15:69551621	T	C	+?-?	ENSG00000261634	AC026992.2	0.2119	0.0364	6.008e-09
rs6978692	7:2857411	C	T	+++-	ENSG00000146535	GNA12	0.1209	0.0208	6.069e-09
rs6988767	8:145010305	A	G	-?-+	ENSG00000178209	PLEC	-0.1043	0.0179	6.181e-09
rs2266922	7:2824707	G	A	+++-	ENSG00000146535	GNA12	0.1203	0.0207	6.548e-09
rs7162356	15:69524115	A	C	+?+?	ENSG00000261634	AC026992.2	0.2091	0.0361	6.868e-09
rs6770707	3:16295265	G	C	++++	ENSG00000154813	DPH3	0.1017	0.0176	6.92e-09
rs690097	3:16368693	G	T	++++	ENSG00000154813	DPH3	0.1021	0.0176	6.929e-09
rs519819	3:16368575	C	T	++++	ENSG00000154813	DPH3	0.1021	0.0176	6.929e-09
rs690094	3:16368699	C	T	++++	ENSG00000154813	DPH3	0.1021	0.0176	6.929e-09
rs34433849	15:69560081	A	G	+?+?	ENSG00000261634	AC026992.2	0.209	0.0361	7.057e-09
rs2644297	7:2858906	A	C	+++-	ENSG00000146535	GNA12	0.1203	0.0208	7.117e-09
rs2527684	7:2825922	C	A	+++-	ENSG00000146535	GNA12	0.1215	0.021	7.167e-09
rs690241	3:16358584	T	C	++++	ENSG00000154813	DPH3	0.0999	0.0173	7.243e-09
rs11629932	15:69535958	T	C	+?+?	ENSG00000261634	AC026992.2	0.2089	0.0361	7.283e-09
rs2672556	3:16335733	A	G	++++	ENSG00000154813	DPH3	0.1005	0.0174	7.437e-09
rs690606	3:16370495	A	G	-?-?	ENSG00000271964	AC090948.1	-0.3643	0.063	7.502e-09
rs11906594	20:36982018	A	G	++++	ENSG00000129988	LBP	0.3046	0.0527	7.502e-09
rs7807978	7:2814635	C	T	+++-	ENSG00000146535	GNA12	0.1198	0.0207	7.6e-09
rs1566973	3:16320101	T	C	----	ENSG00000154813	DPH3	-0.1006	0.0174	7.736e-09
rs2251491	7:2852835	T	C	+++-	ENSG00000146535	GNA12	0.12	0.0208	7.925e-09
rs12595671	15:69592368	G	A	+?-?	ENSG00000261634	AC026992.2	0.2062	0.0357	7.987e-09
rs842284	3:16340668	C	T	++++	ENSG00000154813	DPH3	0.1003	0.0174	8.044e-09
rs11072071	15:69444064	A	C	-?-?	ENSG00000261634	AC026992.2	-0.2547	0.0442	8.081e-09
rs2248390	7:2855594	T	C	+++-	ENSG00000146535	GNA12	0.1199	0.0208	8.11e-09
rs2470510	3:16338698	C	A	----	ENSG00000154813	DPH3	-0.1005	0.0174	8.173e-09
rs2527696	7:2858315	T	C	+++-	ENSG00000146535	GNA12	0.1199	0.0208	8.259e-09
rs6025098	20:36981071	C	T	++++	ENSG00000129988	LBP	0.306	0.0531	8.322e-09
rs5744767	12:133250789	GC	G	?---	ENSG00000176894	PXMP2	-0.242	0.042	8.496e-09
rs7169919	15:69594054	G	A	+?-?	ENSG00000261634	AC026992.2	0.2058	0.0358	8.609e-09
rs842254	3:16300625	T	C	++++	ENSG00000154813	DPH3	0.1007	0.0175	8.645e-09
rs8031212	15:69437327	T	C	-?-?	ENSG00000261634	AC026992.2	-0.2542	0.0442	8.72e-09
rs2527695	7:2858267	T	G	+++-	ENSG00000146535	GNA12	0.1197	0.0208	8.832e-09
rs568798	3:16367822	A	C	++++	ENSG00000154813	DPH3	0.1012	0.0176	8.888e-09
rs842259	3:16312564	C	T	----	ENSG00000154813	DPH3	-0.0996	0.0173	9.273e-09
rs6970963	7:2821271	C	T	+++-	ENSG00000146535	GNA12	0.1191	0.0207	9.305e-09
rs5744931	12:133220992	T	TCCTCCCACTTCAG	?---	ENSG00000176894	PXMP2	-0.245	0.0427	9.499e-09
rs41332344	20:36983490	C	T	++++	ENSG00000129988	LBP	0.2934	0.0511	9.507e-09
rs4854122	2:3356849	A	G	-?--	ENSG00000171853	TRAPPC12	-0.1291	0.0225	9.718e-09
rs842262	3:16285927	G	C	+?+?	ENSG00000271964	AC090948.1	0.3618	0.0632	1.023e-08
rs7084076	10:81822855	A	G	+?++	ENSG00000230091	TMEM254-AS1	0.3247	0.0567	1.044e-08
rs34659814	12:133267164	CT	C	?+?+	ENSG00000176894	PXMP2	0.2947	0.0515	1.052e-08
rs1182175	7:2875026	A	G	+++-	ENSG00000146535	GNA12	0.1191	0.0208	1.053e-08
rs10198475	2:3370772	C	T	-?--	ENSG00000171853	TRAPPC12	-0.1285	0.0225	1.108e-08
rs6025064	20:36978683	T	C	++++	ENSG00000129988	LBP	0.3003	0.0526	1.127e-08
rs2232589	20:36983630	G	A	++++	ENSG00000129988	LBP	0.2922	0.0512	1.175e-08
rs7177250	15:69438543	T	A	-?-?	ENSG00000261634	AC026992.2	-0.2512	0.0441	1.223e-08
rs541299	3:16367122	C	T	++++	ENSG00000154813	DPH3	0.1002	0.0176	1.237e-08
rs11696597	20:36985221	T	G	++++	ENSG00000129988	LBP	0.3083	0.0542	1.254e-08
rs798492	7:2799184	T	C	+++-	ENSG00000146535	GNA12	0.1185	0.0209	1.353e-08
rs798503	7:2789704	G	A	+++-	ENSG00000146535	GNA12	0.1183	0.0209	1.419e-08
rs2283784	7:2855337	T	C	+++-	ENSG00000146535	GNA12	0.1175	0.0207	1.439e-08
rs10887403	10:81794268	A	C	+?++	ENSG00000230091	TMEM254-AS1	0.3106	0.0548	1.455e-08
rs11633638	15:69494867	G	A	+?-?	ENSG00000261634	AC026992.2	0.2111	0.0373	1.468e-08
rs2283779	7:2815140	G	A	+++-	ENSG00000146535	GNA12	0.1195	0.0211	1.47e-08
rs4073081	8:145013893	C	G	-?-+	ENSG00000178209	PLEC	-0.1081	0.0191	1.561e-08
rs35168649	2:3355770	T	G	-??-	ENSG00000171853	TRAPPC12	-0.1302	0.0231	1.659e-08
rs5745061	12:133203297	G	C	----	ENSG00000176894	PXMP2	-0.133	0.0236	1.715e-08
rs7777484	7:2814271	A	G	+++-	ENSG00000146535	GNA12	0.1188	0.0211	1.771e-08
rs6494785	15:69436267	C	T	-?-?	ENSG00000261634	AC026992.2	-0.2505	0.0445	1.778e-08
rs1636252	7:2884993	A	C	+++-	ENSG00000146535	GNA12	0.1146	0.0203	1.785e-08
rs5745059	12:133203351	T	C	----	ENSG00000176894	PXMP2	-0.1328	0.0236	1.786e-08
rs10210641	2:3367785	A	T	-?--	ENSG00000171853	TRAPPC12	-0.1269	0.0225	1.805e-08
rs5023078	12:133142118	T	C	-??-	ENSG00000112787	FBRSL1	-0.12	0.0213	1.816e-08
rs10210065	2:3373204	A	G	-?--	ENSG00000171853	TRAPPC12	-0.1269	0.0225	1.819e-08
rs4883544	12:133201947	T	C	----	ENSG00000176894	PXMP2	-0.1326	0.0236	1.856e-08
rs151159821	7:73496662	T	A	++??	ENSG00000106683	LIMK1	0.1038	0.0185	1.884e-08
rs690216	3:16364919	A	C	++++	ENSG00000154813	DPH3	0.0983	0.0175	1.935e-08
rs10062870	5:138569486	G	A	+?++	ENSG00000228672	PROB1	0.1881	0.0335	1.949e-08
rs5745005	12:133210985	C	T	----	ENSG00000176894	PXMP2	-0.1319	0.0235	1.966e-08
rs14302	12:133200748	T	C	----	ENSG00000176894	PXMP2	-0.1324	0.0236	1.987e-08
rs138295979	7:73496663	C	A	++??	ENSG00000106683	LIMK1	0.1037	0.0185	2.002e-08
rs10454695	15:69588881	C	T	+?-?	ENSG00000261634	AC026992.2	0.2	0.0357	2.088e-08
rs11786934	8:144996635	G	A	-?-+	ENSG00000178209	PLEC	-0.1053	0.0188	2.095e-08
rs6558407	8:144995494	C	T	-?-+	ENSG00000178209	PLEC	-0.1057	0.0189	2.127e-08
rs1639034	7:2885235	A	G	+++-	ENSG00000146535	GNA12	0.1139	0.0203	2.153e-08
rs35737278	12:133109786	G	C	++++	ENSG00000112787	FBRSL1	0.1298	0.0232	2.197e-08
rs4883631	12:133199786	G	A	----	ENSG00000176894	PXMP2	-0.1319	0.0236	2.249e-08
rs11786903	8:144996598	G	A	-?-+	ENSG00000178209	PLEC	-0.1051	0.0188	2.319e-08
rs2857829	8:144998190	A	G	-?-+	ENSG00000178209	PLEC	-0.105	0.0188	2.379e-08
rs1140522	8:144998169	C	T	-?-+	ENSG00000178209	PLEC	-0.105	0.0188	2.379e-08
rs6596468	5:138584966	A	G	+?++	ENSG00000228672	PROB1	0.1836	0.0329	2.436e-08
rs2533875	7:2882829	G	A	+++-	ENSG00000146535	GNA12	0.1135	0.0204	2.538e-08
rs12807541	11:120064501	G	A	-?--	ENSG00000184232	OAF	-0.2432	0.0438	2.8e-08
rs5745001	12:133211590	C	T	----	ENSG00000176894	PXMP2	-0.1306	0.0235	2.833e-08
rs7006770	8:145000602	T	C	-?-+	ENSG00000178209	PLEC	-0.1043	0.0188	2.842e-08
rs56401829	8:145000898	A	G	-?-+	ENSG00000178209	PLEC	-0.1043	0.0188	2.842e-08
rs7002152	8:145000056	T	C	-?-+	ENSG00000178209	PLEC	-0.1043	0.0188	2.842e-08
rs6993953	8:145000321	C	T	-?-+	ENSG00000178209	PLEC	-0.1043	0.0188	2.842e-08
rs55984967	8:145001300	T	A	-?-+	ENSG00000178209	PLEC	-0.1043	0.0188	2.842e-08
rs7016860	8:145000221	G	A	-?-+	ENSG00000178209	PLEC	-0.1043	0.0188	2.842e-08
rs11777402	8:144995736	G	A	-?-+	ENSG00000178209	PLEC	-0.1043	0.0188	2.842e-08
rs7017644	8:145000740	G	A	-?-+	ENSG00000178209	PLEC	-0.1043	0.0188	2.842e-08
rs7017789	8:145000809	G	A	-?-+	ENSG00000178209	PLEC	-0.1043	0.0188	2.842e-08
rs62522555	8:145002431	C	G	-?-+	ENSG00000178209	PLEC	-0.1049	0.0189	2.852e-08
rs7002002	8:144997927	G	A	-?-+	ENSG00000178209	PLEC	-0.1043	0.0188	2.857e-08
rs12312238	12:133119826	C	T	++++	ENSG00000112787	FBRSL1	0.128	0.0231	3.014e-08
rs3135109	8:145001784	A	G	-?-+	ENSG00000178209	PLEC	-0.1044	0.0188	3.049e-08
rs72693398	8:145002536	G	A	-?-+	ENSG00000178209	PLEC	-0.1046	0.0189	3.11e-08
rs11136334	8:145001588	C	T	-?-+	ENSG00000178209	PLEC	-0.1041	0.0188	3.133e-08
rs990315	15:69578811	T	C	+?-?	ENSG00000261634	AC026992.2	0.2005	0.0363	3.213e-08
rs55646585	8:144999621	C	T	-?-+	ENSG00000178209	PLEC	-0.1051	0.019	3.259e-08
rs5745000	12:133211597	G	C	----	ENSG00000176894	PXMP2	-0.1298	0.0235	3.263e-08
rs55836855	8:144999417	C	T	-?-+	ENSG00000178209	PLEC	-0.1036	0.0188	3.5e-08
rs798481	7:2805320	G	A	+++-	ENSG00000146535	GNA12	0.1151	0.0209	3.552e-08
rs7135930	12:133104406	G	A	++++	ENSG00000112787	FBRSL1	0.126	0.0229	3.915e-08
rs1882301	12:133118297	C	T	++++	ENSG00000112787	FBRSL1	0.1267	0.0231	3.97e-08
rs9669008	12:133104005	G	T	++++	ENSG00000112787	FBRSL1	0.1259	0.0229	3.999e-08
rs139853460	12:133273879	A	AAAAT	?+++	ENSG00000176894	PXMP2	0.2393	0.0436	4.112e-08
rs905508	15:69571668	C	T	-?-?	ENSG00000261634	AC026992.2	-0.2628	0.0479	4.202e-08
rs6727283	2:3365540	G	A	-?--	ENSG00000171853	TRAPPC12	-0.1238	0.0226	4.302e-08
rs4776436	15:69506320	C	T	+?-?	ENSG00000261634	AC026992.2	0.2045	0.0374	4.489e-08
rs55812715	8:145001311	T	C	-?-+	ENSG00000178209	PLEC	-0.1028	0.0188	4.528e-08
rs11136333	8:145001509	T	C	-?-+	ENSG00000178209	PLEC	-0.1028	0.0188	4.528e-08
rs8326	7:73483689	G	C	----	ENSG00000106683	LIMK1	-0.1061	0.0194	4.641e-08
rs10205447	2:3373181	C	T	-?--	ENSG00000171853	TRAPPC12	-0.1248	0.0229	4.755e-08
rs11782890	8:145001372	T	C	-?-+	ENSG00000178209	PLEC	-0.1025	0.0188	4.859e-08
rs73486474	12:133073652	C	T	+?+-	ENSG00000112787	FBRSL1	0.1205	0.0221	4.987e-08
rs6765960	3:16366636	A	G	++++	ENSG00000154813	DPH3	0.0954	0.0175	5.007e-08
rs12911856	15:69490905	G	A	+?+?	ENSG00000261634	AC026992.2	0.2047	0.0376	5.105e-08
rs10870480	12:133187030	T	C	-?--	ENSG00000176894	PXMP2	-0.126	0.0231	5.128e-08
rs7164986	15:69439784	G	A	-?-?	ENSG00000261634	AC026992.2	-0.2431	0.0447	5.31e-08
rs71539239	7:73481549	A	G	----	ENSG00000106683	LIMK1	-0.1063	0.0195	5.395e-08
rs71076465	12:133230445	A	AG	?---	ENSG00000176894	PXMP2	-0.2308	0.0425	5.56e-08
rs798499	7:2792013	G	A	+++-	ENSG00000146535	GNA12	0.1138	0.0209	5.591e-08
rs757791	7:2867296	A	G	+++-	ENSG00000146535	GNA12	0.1129	0.0208	5.646e-08
rs7167499	15:69502443	G	T	+?-?	ENSG00000261634	AC026992.2	0.2035	0.0376	5.962e-08
rs6460071	7:73497196	G	A	----	ENSG00000106683	LIMK1	-0.1068	0.0197	5.994e-08
rs10165474	2:3369768	C	A	-??-	ENSG00000171853	TRAPPC12	-0.125	0.0231	6.219e-08
rs1503286	15:69497062	T	A	+?-?	ENSG00000261634	AC026992.2	0.2033	0.0376	6.355e-08
rs34873790	15:69498462	C	G	+?-?	ENSG00000261634	AC026992.2	0.2033	0.0376	6.357e-08
rs509464	3:16365986	T	C	++++	ENSG00000154813	DPH3	0.0945	0.0175	6.585e-08
rs7975414	12:133179655	G	A	-?--	ENSG00000176894	PXMP2	-0.1201	0.0223	6.777e-08
rs2323977	12:133176971	G	A	-?--	ENSG00000176894	PXMP2	-0.1172	0.0217	6.963e-08
rs2234137	14:103597322	A	G	+?++	ENSG00000205436	EXOC3L4	0.3073	0.057	7.192e-08
rs12904034	15:69596935	G	A	+?-?	ENSG00000261634	AC026992.2	0.1953	0.0363	7.215e-08
rs11638443	15:69595042	T	C	+?-?	ENSG00000261634	AC026992.2	0.1954	0.0363	7.27e-08
rs11638401	15:69594910	T	C	+?-?	ENSG00000261634	AC026992.2	0.1954	0.0363	7.27e-08
rs7181515	15:69595822	A	G	+?-?	ENSG00000261634	AC026992.2	0.1954	0.0363	7.27e-08
rs11633153	15:69595049	A	G	+?-?	ENSG00000261634	AC026992.2	0.1954	0.0363	7.27e-08
rs11072078	15:69595203	A	T	+?-?	ENSG00000261634	AC026992.2	0.1954	0.0363	7.27e-08
rs11855814	15:69596523	C	T	+?-?	ENSG00000261634	AC026992.2	0.1954	0.0363	7.27e-08
rs7176610	15:69595408	C	T	+?-?	ENSG00000261634	AC026992.2	0.1954	0.0363	7.27e-08
rs11072079	15:69596307	C	A	+?-?	ENSG00000261634	AC026992.2	0.1954	0.0363	7.27e-08
rs11634672	15:69596008	G	A	+?-?	ENSG00000261634	AC026992.2	0.1954	0.0363	7.27e-08
rs2527683	7:2825591	C	G	+++-	ENSG00000146535	GNA12	0.1162	0.0216	7.309e-08
rs798513	7:2782493	C	T	+++-	ENSG00000146535	GNA12	0.1129	0.021	7.338e-08
rs112538604	12:133116014	C	A	++++	ENSG00000112787	FBRSL1	0.124	0.023	7.454e-08
rs478483	3:16362129	G	T	++++	ENSG00000154813	DPH3	0.0934	0.0174	7.592e-08
rs34776089	15:69596960	T	A	+?-?	ENSG00000261634	AC026992.2	0.1952	0.0363	7.69e-08
rs4776433	15:69467305	A	G	+?+?	ENSG00000261634	AC026992.2	0.2011	0.0374	7.707e-08
rs8024078	15:69466526	A	G	+?+?	ENSG00000261634	AC026992.2	0.2011	0.0374	7.708e-08
rs7070394	10:81767388	A	G	+?++	ENSG00000230091	TMEM254-AS1	0.3155	0.0587	7.733e-08
rs12185132	15:69461455	A	C	+?+?	ENSG00000261634	AC026992.2	0.2011	0.0374	7.741e-08
rs2415040	15:69597471	G	C	+?-?	ENSG00000261634	AC026992.2	0.1969	0.0367	7.848e-08
rs16953096	15:69596866	T	C	+?-?	ENSG00000261634	AC026992.2	0.195	0.0363	7.907e-08
rs798512	7:2782592	C	G	+++-	ENSG00000146535	GNA12	0.1126	0.021	7.921e-08
rs11086565	20:36987930	A	G	++++	ENSG00000129988	LBP	0.4061	0.0757	7.943e-08
rs28698548	10:81797689	G	T	+?++	ENSG00000230091	TMEM254-AS1	0.3036	0.0566	7.982e-08
rs7964872	12:133196773	T	G	-?--	ENSG00000176894	PXMP2	-0.1279	0.0239	8.656e-08
rs112248193	1:3718402	G	A	-?--	ENSG00000116198	CEP104	-0.1462	0.0273	8.879e-08
rs36075075	15:69595942	G	A	+?-?	ENSG00000261634	AC026992.2	0.1928	0.0361	9.022e-08
rs12914938	15:69465144	G	C	+?-?	ENSG00000261634	AC026992.2	0.1985	0.0374	1.075e-07
rs67141692	15:69459088	G	A	+?-?	ENSG00000261634	AC026992.2	0.1985	0.0374	1.078e-07
rs4777123	15:69459011	C	A	+?-?	ENSG00000261634	AC026992.2	0.1985	0.0374	1.078e-07
rs4721897	7:2668481	C	T	----	ENSG00000136295	TTYH3	-0.1408	0.0265	1.092e-07
rs1636248	7:2882030	T	C	+?+-	ENSG00000146535	GNA12	0.1093	0.0206	1.105e-07
rs4883586	12:133242140	A	G	---?	ENSG00000187848	P2RX2	-0.2878	0.0542	1.112e-07
rs1546259	15:69454261	C	T	+?-?	ENSG00000261634	AC026992.2	0.1986	0.0375	1.157e-07
rs7172413	15:69455244	T	A	+?-?	ENSG00000261634	AC026992.2	0.1986	0.0375	1.157e-07
rs12807240	11:120064556	A	G	-?--	ENSG00000184232	OAF	-0.2348	0.0443	1.161e-07
rs2323979	12:133176925	A	G	-?--	ENSG00000176894	PXMP2	-0.1161	0.0219	1.191e-07
rs1713920	7:2880935	G	C	+?+-	ENSG00000146535	GNA12	0.1117	0.0211	1.237e-07
rs2323978	12:133176926	T	C	-?--	ENSG00000176894	PXMP2	-0.1158	0.0219	1.255e-07
rs5744738	12:133256904	C	T	++++	ENSG00000176894	PXMP2	0.127	0.0241	1.321e-07
rs34533413	15:69596990	G	A	-?+?	ENSG00000261634	AC026992.2	-0.1809	0.0343	1.35e-07
rs4883543	12:133202004	C	T	----	ENSG00000187848	P2RX2	-0.2375	0.0451	1.398e-07
rs6560889	12:133195135	C	A	-?--	ENSG00000176894	PXMP2	-0.1249	0.0238	1.438e-07
rs1532758	15:69597380	C	T	+?-?	ENSG00000261634	AC026992.2	0.1922	0.0366	1.458e-07
rs60896712	12:133230808	AT	A	?-?-	ENSG00000176894	PXMP2	-0.2776	0.0528	1.46e-07
rs1182195	7:2868730	A	G	++?-	ENSG00000146535	GNA12	0.1156	0.022	1.491e-07
rs12826964	12:133140853	A	G	-?+-	ENSG00000112787	FBRSL1	-0.1099	0.0209	1.513e-07
rs7964634	12:133196596	T	C	-?--	ENSG00000176894	PXMP2	-0.1244	0.0237	1.56e-07
rs1639064	7:2896544	G	A	+++-	ENSG00000146535	GNA12	0.1097	0.0209	1.643e-07
rs2586528	17:4823699	G	T	++-+	ENSG00000091640	SPAG7	0.1285	0.0246	1.684e-07
rs8041011	15:69430016	T	C	-?-?	ENSG00000261634	AC026992.2	-0.2479	0.0474	1.69e-07
rs78097142	10:82153502	T	C	----	ENSG00000151224	MAT1A	-0.2809	0.0539	1.921e-07
rs7176782	15:69477380	G	A	+?+?	ENSG00000261634	AC026992.2	0.1914	0.0368	1.952e-07
rs12809318	12:133140840	T	C	-?+-	ENSG00000112787	FBRSL1	-0.1087	0.0209	1.975e-07
rs842247	3:16291822	T	C	+?++	ENSG00000154813	DPH3	0.0924	0.0178	2.012e-07
rs6560891	12:133197018	G	A	-?--	ENSG00000176894	PXMP2	-0.1234	0.0238	2.029e-07
rs709282	7:2769921	G	A	+++-	ENSG00000146535	GNA12	0.1087	0.021	2.208e-07
rs11855522	15:69578638	C	T	-?-?	ENSG00000261634	AC026992.2	-0.2784	0.0538	2.262e-07
rs34803434	1:3831556	G	A	--+-	ENSG00000198912	C1orf174	-0.2128	0.0411	2.275e-07
rs201360478	12:133276626	AC	A	?+?+	ENSG00000176894	PXMP2	0.2776	0.0538	2.41e-07
rs11855847	15:69596676	C	T	+?-?	ENSG00000261634	AC026992.2	0.1851	0.0358	2.412e-07
rs3812828	12:133090791	A	G	-?--	ENSG00000112787	FBRSL1	-0.1195	0.0231	2.437e-07
rs10781630	12:133280352	A	G	++++	ENSG00000176894	PXMP2	0.1178	0.0228	2.477e-07
rs57517757	1:3795516	G	T	+?++	ENSG00000198912	C1orf174	0.1587	0.0308	2.537e-07
rs76186816	20:36984458	A	C	++?+	ENSG00000129988	LBP	0.304	0.059	2.559e-07
rs10870496	12:133282703	C	G	++++	ENSG00000176894	PXMP2	0.1176	0.0228	2.6e-07
rs5744759	12:133252947	T	C	++++	ENSG00000176894	PXMP2	0.1241	0.0241	2.604e-07
rs61770387	1:3833193	C	T	--+-	ENSG00000198912	C1orf174	-0.2139	0.0415	2.607e-07
rs7308250	12:133259525	C	T	++++	ENSG00000176894	PXMP2	0.1205	0.0234	2.719e-07
rs4883576	12:133243817	C	T	----	ENSG00000176894	PXMP2	-0.1237	0.0241	2.789e-07
rs5744786	12:133248206	A	G	----	ENSG00000176894	PXMP2	-0.1237	0.0241	2.801e-07
rs798531	7:2770067	G	C	+++-	ENSG00000146535	GNA12	0.1076	0.021	2.882e-07
rs11147020	12:133301105	G	A	++++	ENSG00000176894	PXMP2	0.1197	0.0234	2.974e-07
rs34282247	2:62714391	C	T	----	ENSG00000186889	TMEM17	-0.28	0.0546	2.979e-07
rs11147004	12:133260417	G	A	++++	ENSG00000176894	PXMP2	0.1234	0.0241	2.99e-07
rs4721900	7:2669587	G	A	----	ENSG00000136295	TTYH3	-0.134	0.0262	3.026e-07
rs5745031	12:133208611	A	G	----	ENSG00000187848	P2RX2	-0.2314	0.0452	3.083e-07
rs11147034	12:133310168	G	A	++++	ENSG00000187848	P2RX2	0.2613	0.0511	3.235e-07
rs466726	7:73529709	C	T	+?++	ENSG00000106683	LIMK1	0.0843	0.0165	3.244e-07
rs11976974	7:2672065	C	T	----	ENSG00000136295	TTYH3	-0.1328	0.026	3.3e-07
rs11202815	10:82171583	G	A	----	ENSG00000151224	MAT1A	-0.2639	0.0517	3.305e-07
rs5745023	12:133208886	C	T	----	ENSG00000187848	P2RX2	-0.2303	0.0452	3.399e-07
rs67435543	12:133140262	T	C	-?+-	ENSG00000112787	FBRSL1	-0.1073	0.021	3.446e-07
rs7601587	2:3346775	G	T	+?++	ENSG00000171853	TRAPPC12	0.1163	0.0228	3.456e-07
rs10179013	2:3347314	G	A	+?++	ENSG00000171853	TRAPPC12	0.115	0.0226	3.456e-07
rs11147037	12:133316515	C	G	++++	ENSG00000176894	PXMP2	0.1245	0.0244	3.482e-07
rs12230031	12:133044561	G	A	+?++	ENSG00000112787	FBRSL1	0.123	0.0241	3.49e-07
rs5744896	12:133226906	C	T	----	ENSG00000176894	PXMP2	-0.1225	0.0241	3.496e-07
rs10870486	12:133267828	G	A	++++	ENSG00000176894	PXMP2	0.1225	0.0241	3.618e-07
rs11147038	12:133316563	G	A	++++	ENSG00000176894	PXMP2	0.1244	0.0244	3.624e-07
rs10870492	12:133275044	C	T	++++	ENSG00000176894	PXMP2	0.1225	0.0241	3.649e-07
rs11127413	2:3344258	T	C	+?++	ENSG00000171853	TRAPPC12	0.1165	0.0229	3.667e-07
rs10870505	12:133316933	T	G	++++	ENSG00000176894	PXMP2	0.1244	0.0245	3.748e-07
rs4883541	12:133205655	G	A	----	ENSG00000187848	P2RX2	-0.226	0.0445	3.782e-07
rs7956850	12:133227619	G	A	----	ENSG00000187848	P2RX2	-0.2299	0.0453	3.8e-07
rs11146989	12:133222747	G	A	----	ENSG00000176894	PXMP2	-0.1221	0.0241	3.838e-07
rs4883614	12:133220321	T	A	----	ENSG00000176894	PXMP2	-0.1221	0.0241	3.878e-07
rs11147037	12:133316515	C	G	++++	ENSG00000187848	P2RX2	0.2605	0.0514	3.918e-07
rs5745028	12:133208739	A	G	----	ENSG00000187848	P2RX2	-0.23	0.0453	3.932e-07
rs5744873	12:133235332	T	G	----	ENSG00000176894	PXMP2	-0.122	0.0241	3.959e-07
rs4883611	12:133230205	C	T	----	ENSG00000176894	PXMP2	-0.1219	0.0241	4.015e-07
rs11147027	12:133308454	T	C	++++	ENSG00000176894	PXMP2	0.1228	0.0242	4.016e-07
rs6014804	20:36981438	G	C	++++	ENSG00000129988	LBP	0.2611	0.0516	4.084e-07
rs7973007	12:133198909	T	C	----	ENSG00000176894	PXMP2	-0.1211	0.0239	4.103e-07
rs4883540	12:133206307	A	C	----	ENSG00000187848	P2RX2	-0.2564	0.0506	4.118e-07
rs4883613	12:133226159	T	C	----	ENSG00000176894	PXMP2	-0.1218	0.024	4.124e-07
rs11147025	12:133305794	A	G	++++	ENSG00000176894	PXMP2	0.1225	0.0242	4.162e-07
rs11147026	12:133307747	G	A	++++	ENSG00000176894	PXMP2	0.1225	0.0242	4.162e-07
rs7308124	12:133259407	C	T	++++	ENSG00000176894	PXMP2	0.1216	0.0241	4.361e-07
rs5744839	12:133239844	G	A	----	ENSG00000176894	PXMP2	-0.1217	0.0241	4.361e-07
rs7798792	7:2674040	C	T	----	ENSG00000136295	TTYH3	-0.1312	0.026	4.363e-07
rs5745061	12:133203297	G	C	---+	ENSG00000187848	P2RX2	-0.2506	0.0496	4.388e-07
rs4883631	12:133199786	G	A	---+	ENSG00000187848	P2RX2	-0.2497	0.0495	4.527e-07
rs12230022	12:133205160	C	T	----	ENSG00000187848	P2RX2	-0.2288	0.0454	4.596e-07
rs66586255	10:82189478	C	T	+???	ENSG00000271738	ENSG00000271738	0.1687	0.0335	4.608e-07
rs56070860	1:3796152	C	G	+?++	ENSG00000198912	C1orf174	0.1534	0.0304	4.609e-07
rs4883615	12:133217872	G	A	----	ENSG00000187848	P2RX2	-0.228	0.0452	4.644e-07
rs5745005	12:133210985	C	T	---+	ENSG00000187848	P2RX2	-0.249	0.0494	4.661e-07
rs4242906	12:133105852	A	G	++++	ENSG00000112787	FBRSL1	0.1113	0.0221	4.678e-07
rs4883565	12:133104735	T	C	++++	ENSG00000112787	FBRSL1	0.1112	0.0221	4.719e-07
rs5745059	12:133203351	T	C	---+	ENSG00000187848	P2RX2	-0.2496	0.0496	4.746e-07
rs150861	7:73524901	T	C	+?++	ENSG00000106683	LIMK1	0.0829	0.0165	4.752e-07
rs4883626	12:133207967	G	C	----	ENSG00000176894	PXMP2	-0.1209	0.024	4.829e-07
rs4883568	12:133103263	A	G	++++	ENSG00000112787	FBRSL1	0.1111	0.0221	4.832e-07
rs14302	12:133200748	T	C	---+	ENSG00000187848	P2RX2	-0.2494	0.0496	4.863e-07
rs4883625	12:133212692	T	C	----	ENSG00000176894	PXMP2	-0.1208	0.024	4.898e-07
rs5744960	12:133216248	C	T	----	ENSG00000187848	P2RX2	-0.228	0.0453	4.929e-07
rs4992763	12:133140237	A	G	-?+-	ENSG00000112787	FBRSL1	-0.106	0.0211	4.997e-07
rs61951279	12:133308656	C	G	++++	ENSG00000176894	PXMP2	0.1216	0.0242	4.999e-07
rs6560895	12:133228117	G	C	----	ENSG00000187848	P2RX2	-0.2275	0.0453	5.025e-07
rs4883626	12:133207967	G	C	----	ENSG00000187848	P2RX2	-0.2541	0.0506	5.083e-07
rs10870483	12:133220670	G	A	----	ENSG00000176894	PXMP2	-0.1209	0.0241	5.112e-07
rs5744970	12:133214768	A	G	----	ENSG00000176894	PXMP2	-0.1206	0.024	5.279e-07
rs8038216	15:69590143	G	A	+?+?	ENSG00000261634	AC026992.2	0.1751	0.0349	5.285e-07
rs150862	7:73524207	C	T	+?++	ENSG00000106683	LIMK1	0.0826	0.0165	5.286e-07
rs150864	7:73524141	A	G	+?++	ENSG00000106683	LIMK1	0.0826	0.0165	5.289e-07
rs4073647	1:3830619	C	A	--+-	ENSG00000198912	C1orf174	-0.2072	0.0413	5.431e-07
rs11676135	2:62768351	C	T	----	ENSG00000186889	TMEM17	-0.2755	0.055	5.432e-07
rs5023077	12:133141973	T	C	-?+-	ENSG00000112787	FBRSL1	-0.107	0.0214	5.453e-07
rs11147006	12:133274313	A	G	++++	ENSG00000176894	PXMP2	0.1205	0.0241	5.523e-07
rs11147002	12:133259752	C	T	++++	ENSG00000176894	PXMP2	0.1217	0.0243	5.525e-07
rs11147009	12:133284405	G	A	++++	ENSG00000176894	PXMP2	0.1208	0.0241	5.548e-07
rs376480634	14:103599490	T	C	+?++	ENSG00000205436	EXOC3L4	0.2964	0.0592	5.628e-07
rs4883613	12:133226159	T	C	----	ENSG00000187848	P2RX2	-0.253	0.0506	5.654e-07
rs10203411	2:3369740	G	A	-???	ENSG00000171853	TRAPPC12	-0.1198	0.024	5.668e-07
rs10870505	12:133316933	T	G	++++	ENSG00000187848	P2RX2	0.2574	0.0515	5.747e-07
rs9630293	12:133260288	T	A	++++	ENSG00000187848	P2RX2	0.2256	0.0451	5.803e-07
rs4883544	12:133201947	T	C	---+	ENSG00000187848	P2RX2	-0.2473	0.0495	5.804e-07
rs11072070	15:69430906	T	C	-?-?	ENSG00000261634	AC026992.2	-0.2384	0.0477	5.83e-07
rs7308124	12:133259407	C	T	++++	ENSG00000187848	P2RX2	0.2522	0.0505	5.861e-07
rs61952135	12:133285740	A	G	++++	ENSG00000176894	PXMP2	0.1201	0.024	5.922e-07
rs73285085	20:36984503	T	C	++??	ENSG00000129988	LBP	0.3369	0.0676	6.193e-07
rs12139857	1:3820016	G	C	--+-	ENSG00000198912	C1orf174	-0.206	0.0413	6.251e-07
rs11807227	1:3809423	G	A	--+-	ENSG00000198912	C1orf174	-0.203	0.0408	6.442e-07
rs5744780	12:133249139	T	A	----	ENSG00000187848	P2RX2	-0.2247	0.0452	6.492e-07
rs4883607	12:133293284	A	G	++++	ENSG00000176894	PXMP2	0.1171	0.0235	6.59e-07
rs5744772	12:133250569	T	G	----	ENSG00000187848	P2RX2	-0.2245	0.0451	6.603e-07
rs6674160	1:3811368	G	A	--+-	ENSG00000198912	C1orf174	-0.2041	0.041	6.62e-07
rs11147012	12:133292745	C	T	++++	ENSG00000176894	PXMP2	0.1171	0.0235	6.625e-07
rs76833431	20:36984885	A	C	++??	ENSG00000129988	LBP	0.3268	0.0658	6.709e-07
rs10909819	1:3806358	T	C	--+-	ENSG00000198912	C1orf174	-0.2034	0.0409	6.784e-07
rs6678851	1:3805440	C	T	--+-	ENSG00000198912	C1orf174	-0.2034	0.0409	6.784e-07
rs4568776	1:3810386	A	G	--+-	ENSG00000198912	C1orf174	-0.2034	0.0409	6.785e-07
rs880162	19:59013134	G	A	+?++	ENSG00000131849	ZNF132	0.1717	0.0346	6.919e-07
rs5745001	12:133211590	C	T	---+	ENSG00000187848	P2RX2	-0.2459	0.0496	6.991e-07
rs34528840	7:3227799	G	A	-???	ENSG00000217455	AC073316.1	-0.4081	0.0823	7.185e-07
rs5745000	12:133211597	G	C	---+	ENSG00000187848	P2RX2	-0.2445	0.0494	7.239e-07
rs5744998	12:133211791	G	A	----	ENSG00000187848	P2RX2	-0.2433	0.0491	7.244e-07
rs4883625	12:133212692	T	C	----	ENSG00000187848	P2RX2	-0.2504	0.0505	7.261e-07
rs7128346	11:71677251	G	A	++++	ENSG00000110203	FOLR3	0.2865	0.0578	7.295e-07
rs4883620	12:133212974	G	A	----	ENSG00000187848	P2RX2	-0.2282	0.0461	7.315e-07
rs4883627	12:133207412	T	C	----	ENSG00000187848	P2RX2	-0.2428	0.049	7.325e-07
rs5745020	12:133209593	T	C	----	ENSG00000187848	P2RX2	-0.2428	0.049	7.325e-07
rs5745022	12:133208979	T	C	----	ENSG00000187848	P2RX2	-0.2428	0.049	7.325e-07
rs5745032	12:133208511	G	C	----	ENSG00000187848	P2RX2	-0.2428	0.049	7.325e-07
rs7964872	12:133196773	T	G	-?-+	ENSG00000187848	P2RX2	-0.2569	0.0519	7.397e-07
rs5745019	12:133209653	C	T	----	ENSG00000187848	P2RX2	-0.2394	0.0484	7.422e-07
rs5745018	12:133209660	G	A	----	ENSG00000187848	P2RX2	-0.2394	0.0484	7.422e-07
rs5744970	12:133214768	A	G	----	ENSG00000187848	P2RX2	-0.2501	0.0506	7.577e-07
rs11147038	12:133316563	G	A	++++	ENSG00000187848	P2RX2	0.2543	0.0514	7.69e-07
rs61770363	1:3816854	G	A	--+-	ENSG00000198912	C1orf174	-0.2026	0.041	7.788e-07
rs8042748	15:69557393	T	G	-?-?	ENSG00000261634	AC026992.2	-0.2371	0.048	7.831e-07
rs112754827	12:133271355	T	C	++??	ENSG00000187848	P2RX2	0.2873	0.0582	8.057e-07
rs4883619	12:133213121	C	T	----	ENSG00000187848	P2RX2	-0.2205	0.0447	8.146e-07
rs4883630	12:133200087	T	C	----	ENSG00000187848	P2RX2	-0.2263	0.0459	8.211e-07
rs4883614	12:133220321	T	A	----	ENSG00000187848	P2RX2	-0.2496	0.0506	8.24e-07
rs11146989	12:133222747	G	A	----	ENSG00000187848	P2RX2	-0.2495	0.0506	8.298e-07
rs58010971	12:133038077	T	C	+?++	ENSG00000112787	FBRSL1	0.1158	0.0235	8.482e-07
rs11147043	12:133037091	G	A	+?++	ENSG00000112787	FBRSL1	0.1154	0.0234	8.513e-07
rs5744738	12:133256904	C	T	++++	ENSG00000187848	P2RX2	0.2498	0.0507	8.513e-07
rs5744839	12:133239844	G	A	----	ENSG00000187848	P2RX2	-0.2498	0.0508	8.614e-07
rs11147010	12:133285294	G	A	++++	ENSG00000176894	PXMP2	0.1189	0.0242	8.615e-07
rs4883628	12:133204797	G	A	----	ENSG00000187848	P2RX2	-0.2411	0.049	8.637e-07
rs5744750	12:133254083	T	C	++++	ENSG00000187848	P2RX2	0.222	0.0451	8.714e-07
rs5744896	12:133226906	C	T	----	ENSG00000187848	P2RX2	-0.2489	0.0506	8.895e-07
rs35397805	2:62702034	T	C	-?--	ENSG00000186889	TMEM17	-0.2783	0.0567	9.029e-07
rs5745016	12:133209724	C	T	----	ENSG00000187848	P2RX2	-0.2389	0.0487	9.135e-07
rs8031674	15:69572972	G	A	-?-?	ENSG00000261634	AC026992.2	-0.2622	0.0534	9.146e-07
rs4883611	12:133230205	C	T	----	ENSG00000187848	P2RX2	-0.2486	0.0506	9.199e-07
rs5744873	12:133235332	T	G	----	ENSG00000187848	P2RX2	-0.2485	0.0507	9.316e-07
rs508808	3:16390525	T	C	-?-?	ENSG00000271964	AC090948.1	-0.348	0.071	9.625e-07
rs11147004	12:133260417	G	A	++++	ENSG00000187848	P2RX2	0.2481	0.0507	9.79e-07
rs6560900	12:133314927	C	T	++++	ENSG00000187848	P2RX2	0.2258	0.0461	9.791e-07
rs11690138	2:62715566	A	G	----	ENSG00000186889	TMEM17	-0.2569	0.0526	1.017e-06
rs7955816	12:133196733	C	T	-?--	ENSG00000176894	PXMP2	-0.117	0.024	1.049e-06
rs9704845	11:71621314	G	A	+?++	ENSG00000110203	FOLR3	0.2298	0.0471	1.056e-06
rs10870483	12:133220670	G	A	----	ENSG00000187848	P2RX2	-0.2471	0.0507	1.08e-06
rs5744759	12:133252947	T	C	++++	ENSG00000187848	P2RX2	0.2472	0.0507	1.091e-06
rs55943199	12:133038483	C	G	+?++	ENSG00000112787	FBRSL1	0.1146	0.0235	1.111e-06
rs16952868	15:69446874	C	A	+?-?	ENSG00000261634	AC026992.2	0.1794	0.0368	1.125e-06
rs34906652	15:69446431	G	T	+?-?	ENSG00000261634	AC026992.2	0.1794	0.0368	1.126e-06
rs7102192	11:71648169	G	A	++++	ENSG00000110203	FOLR3	0.2833	0.0582	1.13e-06
rs4883576	12:133243817	C	T	----	ENSG00000187848	P2RX2	-0.2464	0.0507	1.154e-06
rs5744786	12:133248206	A	G	----	ENSG00000187848	P2RX2	-0.2463	0.0507	1.158e-06
rs900444	12:133354470	T	C	-?--	ENSG00000176894	PXMP2	-0.1258	0.0259	1.17e-06
rs11147027	12:133308454	T	C	++++	ENSG00000187848	P2RX2	0.2488	0.0512	1.188e-06
rs1472682	15:69526636	A	T	+???	ENSG00000261634	AC026992.2	0.1887	0.0388	1.189e-06
rs11147025	12:133305794	A	G	++++	ENSG00000187848	P2RX2	0.2486	0.0512	1.189e-06
rs11147026	12:133307747	G	A	++++	ENSG00000187848	P2RX2	0.2486	0.0512	1.189e-06
rs57517757	1:3795516	G	T	+?++	ENSG00000116198	CEP104	0.1053	0.0217	1.22e-06
rs4883540	12:133206307	A	C	----	ENSG00000176894	PXMP2	-0.1168	0.0241	1.229e-06
rs11147034	12:133310168	G	A	++++	ENSG00000176894	PXMP2	0.1174	0.0242	1.26e-06
rs7135610	12:133273255	A	G	++++	ENSG00000187848	P2RX2	0.2191	0.0452	1.269e-06
rs4883609	12:133293051	G	A	++++	ENSG00000187848	P2RX2	0.2259	0.0467	1.304e-06
rs17025438	2:62757790	G	A	----	ENSG00000186889	TMEM17	-0.2615	0.0542	1.422e-06
rs3885208	2:3369725	G	A	-???	ENSG00000171853	TRAPPC12	-0.1156	0.024	1.448e-06
rs7964634	12:133196596	T	C	-?-+	ENSG00000187848	P2RX2	-0.2463	0.0514	1.611e-06
rs7485668	12:133206166	T	C	----	ENSG00000187848	P2RX2	-0.2196	0.0458	1.625e-06
rs4883618	12:133214130	G	T	----	ENSG00000187848	P2RX2	-0.2214	0.0462	1.643e-06
rs11147042	12:133036863	C	T	+?++	ENSG00000112787	FBRSL1	0.1112	0.0232	1.648e-06
rs6560896	12:133228453	C	T	----	ENSG00000187848	P2RX2	-0.2173	0.0454	1.668e-06
rs7308250	12:133259525	C	T	++++	ENSG00000187848	P2RX2	0.2349	0.0491	1.735e-06
rs10170208	2:3369764	A	G	-???	ENSG00000171853	TRAPPC12	-0.1141	0.0239	1.745e-06
rs7963426	12:133192479	A	G	-?--	ENSG00000187848	P2RX2	-0.2525	0.0528	1.753e-06
rs2075784	12:133263825	G	A	++++	ENSG00000187848	P2RX2	0.2222	0.0465	1.796e-06
rs12370832	12:133274145	T	C	++++	ENSG00000187848	P2RX2	0.2164	0.0453	1.825e-06
rs5744999	12:133211753	C	T	----	ENSG00000187848	P2RX2	-0.2193	0.046	1.893e-06
rs7956329	12:133292254	C	T	+?++	ENSG00000187848	P2RX2	0.2442	0.0513	1.917e-06
rs398608	7:73564056	A	G	++++	ENSG00000106683	LIMK1	0.0748	0.0157	1.927e-06
rs11147020	12:133301105	G	A	++++	ENSG00000187848	P2RX2	0.2359	0.0496	1.942e-06
rs802086	7:73564739	G	A	++++	ENSG00000106683	LIMK1	0.0747	0.0157	1.943e-06
rs7974140	12:133224410	C	T	----	ENSG00000187848	P2RX2	-0.2196	0.0462	1.955e-06
rs56169435	15:69447059	G	A	-?-?	ENSG00000261634	AC026992.2	-0.2139	0.045	1.965e-06
rs6585989	10:82174761	G	A	+?--	ENSG00000122378	PRXL2A	0.1335	0.0281	1.99e-06
rs802088	7:73564385	C	T	++++	ENSG00000106683	LIMK1	0.0746	0.0157	2.026e-06
rs5744757	12:133253310	A	G	++++	ENSG00000187848	P2RX2	0.215	0.0453	2.048e-06
rs6560889	12:133195135	C	A	-?-+	ENSG00000187848	P2RX2	-0.2445	0.0515	2.049e-06
rs61951279	12:133308656	C	G	++++	ENSG00000187848	P2RX2	0.2437	0.0513	2.071e-06
rs5744976	12:133214441	C	T	----	ENSG00000187848	P2RX2	-0.2179	0.0459	2.101e-06
rs35899032	2:62778597	T	C	----	ENSG00000186889	TMEM17	-0.2597	0.0548	2.176e-06
rs61952135	12:133285740	A	G	++++	ENSG00000187848	P2RX2	0.2403	0.0508	2.223e-06
rs10870486	12:133267828	G	A	++++	ENSG00000187848	P2RX2	0.2403	0.0508	2.236e-06
rs11610825	12:133045609	G	A	+?++	ENSG00000112787	FBRSL1	0.1153	0.0244	2.257e-06
rs11147006	12:133274313	A	G	++++	ENSG00000187848	P2RX2	0.2397	0.0507	2.263e-06
rs4934147	10:82186261	A	G	----	ENSG00000151224	MAT1A	-0.2549	0.0539	2.289e-06
rs647157	7:73562385	G	A	++++	ENSG00000106683	LIMK1	0.0742	0.0157	2.306e-06
rs5744951	12:133218724	C	T	----	ENSG00000187848	P2RX2	-0.2183	0.0462	2.33e-06
rs150870	7:73537628	T	C	+?++	ENSG00000106683	LIMK1	0.0791	0.0168	2.346e-06
rs10870492	12:133275044	C	T	++++	ENSG00000187848	P2RX2	0.2398	0.0508	2.38e-06
rs10887865	10:82190741	C	T	----	ENSG00000151224	MAT1A	-0.2543	0.054	2.448e-06
rs4883569	12:133102462	G	A	+?+-	ENSG00000112787	FBRSL1	0.1012	0.0215	2.48e-06
rs11147009	12:133284405	G	A	++++	ENSG00000187848	P2RX2	0.2399	0.0509	2.481e-06
rs5792575	11:71812006	CA	C	?---	ENSG00000110203	FOLR3	-0.5538	0.1176	2.505e-06
rs4883616	12:133217245	G	A	----	ENSG00000187848	P2RX2	-0.2168	0.0461	2.514e-06
rs7973007	12:133198909	T	C	---+	ENSG00000187848	P2RX2	-0.2353	0.05	2.537e-06
rs8735	10:82192713	T	A	----	ENSG00000151224	MAT1A	-0.2531	0.0538	2.557e-06
rs11147012	12:133292745	C	T	++++	ENSG00000187848	P2RX2	0.2342	0.0498	2.561e-06
rs7958381	12:133222861	G	C	----	ENSG00000187848	P2RX2	-0.2169	0.0461	2.563e-06
rs111902574	11:71805516	T	TAAAC	?---	ENSG00000110203	FOLR3	-0.4851	0.1032	2.578e-06
rs4883607	12:133293284	A	G	++++	ENSG00000187848	P2RX2	0.2341	0.0498	2.585e-06
rs810536	7:73504233	G	A	++++	ENSG00000106683	LIMK1	0.0732	0.0156	2.59e-06
rs34533368	12:133268993	A	G	++??	ENSG00000187848	P2RX2	0.2773	0.0591	2.654e-06
rs5744789	12:133247985	G	A	----	ENSG00000187848	P2RX2	-0.217	0.0462	2.683e-06
rs842421	3:16362300	T	C	++++	ENSG00000154813	DPH3	0.0827	0.0176	2.691e-06
rs7975414	12:133179655	G	A	-?--	ENSG00000112787	FBRSL1	-0.0977	0.0209	2.809e-06
rs75391032	15:69576265	G	A	-?-?	ENSG00000261634	AC026992.2	-0.2748	0.0587	2.848e-06
rs16952899	15:69468885	T	C	-?-?	ENSG00000261634	AC026992.2	-0.2262	0.0483	2.849e-06
rs7705507	5:173358337	C	T	+?+?	ENSG00000170091	NSG2	0.3323	0.0711	2.935e-06
rs11536943	20:36979726	G	A	++++	ENSG00000129988	LBP	0.3513	0.0752	2.972e-06
rs6560891	12:133197018	G	A	-?-+	ENSG00000187848	P2RX2	-0.2417	0.0518	3.064e-06
rs690555	3:16376664	G	A	++++	ENSG00000154813	DPH3	0.0832	0.0178	3.09e-06
rs7307845	12:133259157	C	G	++++	ENSG00000187848	P2RX2	0.2143	0.046	3.127e-06
rs59762387	12:133243288	A	G	----	ENSG00000187848	P2RX2	-0.2136	0.046	3.397e-06
rs3811617	2:3342009	T	C	+?-+	ENSG00000171853	TRAPPC12	0.1074	0.0231	3.437e-06
rs3811618	2:3342161	A	G	+?-+	ENSG00000171853	TRAPPC12	0.1074	0.0231	3.474e-06
rs5744783	12:133249017	G	A	----	ENSG00000187848	P2RX2	-0.2133	0.046	3.487e-06
rs5744792	12:133246468	C	T	----	ENSG00000187848	P2RX2	-0.2133	0.046	3.487e-06
rs5744811	12:133243226	C	T	----	ENSG00000187848	P2RX2	-0.2133	0.046	3.487e-06
rs4883555	12:133250118	C	T	----	ENSG00000187848	P2RX2	-0.2132	0.046	3.496e-06
rs4883617	12:133216617	A	G	----	ENSG00000187848	P2RX2	-0.2158	0.0465	3.556e-06
rs139133892	11:71824999	CAA	C	?---	ENSG00000110203	FOLR3	-0.5545	0.1196	3.578e-06
rs7486197	12:133293611	C	T	+?++	ENSG00000187848	P2RX2	0.2491	0.0538	3.598e-06
rs4883577	12:133243788	T	A	----	ENSG00000187848	P2RX2	-0.2099	0.0453	3.606e-06
rs35709836	11:71695984	T	TA	?+++	ENSG00000110203	FOLR3	0.488	0.1054	3.659e-06
rs4883545	12:133252556	T	C	----	ENSG00000187848	P2RX2	-0.2169	0.0469	3.736e-06
rs4883570	12:133098679	C	T	+?+-	ENSG00000112787	FBRSL1	0.0987	0.0214	3.821e-06
rs5744844	12:133238076	T	C	----	ENSG00000187848	P2RX2	-0.2132	0.0461	3.834e-06
rs11086556	20:36969972	A	G	++++	ENSG00000129988	LBP	0.3425	0.0742	3.856e-06
rs1091812	7:73490656	A	C	++++	ENSG00000106683	LIMK1	0.0725	0.0157	3.88e-06
rs7487109	12:133288197	C	T	++++	ENSG00000176894	PXMP2	0.1117	0.0242	3.914e-06
rs10870482	12:133217346	T	C	----	ENSG00000187848	P2RX2	-0.2148	0.0465	3.932e-06
rs5744944	12:133219831	T	C	----	ENSG00000187848	P2RX2	-0.2146	0.0465	4.021e-06
rs11706291	3:138610180	G	A	----	ENSG00000158234	FAIM	-0.1039	0.0225	4.044e-06
rs10781626	12:133222644	A	G	----	ENSG00000187848	P2RX2	-0.2145	0.0465	4.051e-06
rs7973238	12:133223642	C	T	----	ENSG00000187848	P2RX2	-0.2145	0.0465	4.063e-06
rs28750234	15:69591607	G	A	-?-?	ENSG00000261634	AC026992.2	-0.2504	0.0544	4.247e-06
rs10793007	11:71620762	T	A	+?++	ENSG00000110203	FOLR3	0.2172	0.0472	4.27e-06
rs5744774	12:133250442	A	G	----	ENSG00000187848	P2RX2	-0.2132	0.0464	4.297e-06
rs33992126	11:71692261	A	AT	?+++	ENSG00000110203	FOLR3	0.4791	0.1043	4.358e-06
rs5744874	12:133235157	A	G	----	ENSG00000187848	P2RX2	-0.2136	0.0465	4.396e-06
rs11147002	12:133259752	C	T	+++-	ENSG00000187848	P2RX2	0.2338	0.0509	4.401e-06
rs11146998	12:133246859	G	A	----	ENSG00000187848	P2RX2	-0.2107	0.0459	4.483e-06
rs3860485	2:3369469	C	A	-?--	ENSG00000171853	TRAPPC12	-0.0999	0.0218	4.488e-06
rs690248	3:16388981	A	G	-?-?	ENSG00000271964	AC090948.1	-0.3309	0.0722	4.503e-06
rs5744791	12:133246543	T	C	----	ENSG00000187848	P2RX2	-0.2131	0.0465	4.521e-06
rs1503285	15:69589018	C	T	+?-?	ENSG00000261634	AC026992.2	0.1606	0.035	4.522e-06
rs78384127	20:36960439	A	G	++++	ENSG00000129988	LBP	0.3424	0.0747	4.571e-06
rs223030	7:73568050	G	A	++++	ENSG00000106683	LIMK1	0.0718	0.0157	4.61e-06
rs4883592	12:133240782	A	G	----	ENSG00000187848	P2RX2	-0.2131	0.0465	4.625e-06
rs11202759	10:82153195	G	A	---?	ENSG00000151224	MAT1A	-0.2784	0.0608	4.659e-06
rs28439930	5:173393111	G	C	+?+?	ENSG00000170091	NSG2	0.2883	0.063	4.664e-06
rs7963426	12:133192479	A	G	-?--	ENSG00000176894	PXMP2	-0.1108	0.0242	4.691e-06
rs7486197	12:133293611	C	T	+?++	ENSG00000176894	PXMP2	0.113	0.0247	4.848e-06
rs10781627	12:133272380	G	C	++++	ENSG00000187848	P2RX2	0.2106	0.0461	4.905e-06
rs34329029	11:71805732	T	TGA	?---	ENSG00000110203	FOLR3	-0.5365	0.1175	4.946e-06
rs112923977	11:71815221	A	AAAGTCATGC	?---	ENSG00000110203	FOLR3	-0.5365	0.1175	4.946e-06
rs58762963	11:71818175	TG	T	?---	ENSG00000110203	FOLR3	-0.5365	0.1175	4.946e-06
rs5744857	12:133236000	C	T	----	ENSG00000187848	P2RX2	-0.2122	0.0465	4.967e-06
rs11609235	12:133262922	C	G	++++	ENSG00000187848	P2RX2	0.2151	0.0471	4.99e-06
rs59292205	12:133227555	G	A	----	ENSG00000187848	P2RX2	-0.2094	0.0459	5.048e-06
rs7957171	12:133227827	G	T	----	ENSG00000187848	P2RX2	-0.2094	0.0459	5.057e-06
rs11147003	12:133260381	G	A	++++	ENSG00000187848	P2RX2	0.2107	0.0462	5.157e-06
rs7979349	12:133223453	T	A	--?-	ENSG00000187848	P2RX2	-0.2425	0.0532	5.176e-06
rs79108215	15:69571302	G	T	-?+?	ENSG00000261634	AC026992.2	-0.2385	0.0523	5.215e-06
rs5744867	12:133235789	A	G	----	ENSG00000187848	P2RX2	-0.2116	0.0465	5.232e-06
rs10781634	12:133306589	C	T	+?++	ENSG00000187848	P2RX2	0.2433	0.0534	5.256e-06
rs2323978	12:133176926	T	C	-?--	ENSG00000112787	FBRSL1	-0.0939	0.0206	5.288e-06
rs2323979	12:133176925	A	G	-?--	ENSG00000112787	FBRSL1	-0.0939	0.0206	5.324e-06
rs11770302	7:73485252	G	C	----	ENSG00000106683	LIMK1	-0.1007	0.0221	5.363e-06
rs12441569	15:69496766	C	T	-?-?	ENSG00000261634	AC026992.2	-0.2585	0.0569	5.633e-06
rs7972363	12:133179464	G	A	-?--	ENSG00000112787	FBRSL1	-0.0946	0.0208	5.637e-06
rs4854119	2:3331259	C	T	+?-+	ENSG00000171853	TRAPPC12	0.1058	0.0233	5.696e-06
rs5744838	12:133240181	A	G	----	ENSG00000187848	P2RX2	-0.2104	0.0464	5.786e-06
rs67189717	11:71618523	CT	C	?+++	ENSG00000110203	FOLR3	0.4822	0.1064	5.816e-06
rs7135759	12:133232405	C	G	----	ENSG00000187848	P2RX2	-0.2104	0.0464	5.831e-06
rs7489112	12:133238679	G	A	----	ENSG00000187848	P2RX2	-0.2085	0.046	5.847e-06
rs5744853	12:133236425	A	G	----	ENSG00000187848	P2RX2	-0.2103	0.0464	5.889e-06
rs542591	3:16391908	C	A	-?-?	ENSG00000271964	AC090948.1	-0.3256	0.0719	5.892e-06
rs10713307	11:71790334	TC	T	?+++	ENSG00000110203	FOLR3	0.5276	0.1165	5.919e-06
rs79170674	15:69574498	G	A	-?-?	ENSG00000261634	AC026992.2	-0.2689	0.0595	6.123e-06
rs56070860	1:3796152	C	G	+?++	ENSG00000116198	CEP104	0.0969	0.0214	6.214e-06
rs4883537	12:133226196	G	A	----	ENSG00000187848	P2RX2	-0.2107	0.0466	6.261e-06
rs5744805	12:133243650	T	C	----	ENSG00000187848	P2RX2	-0.209	0.0463	6.332e-06
rs7171293	15:69580421	G	A	-?-?	ENSG00000261634	AC026992.2	-0.2639	0.0585	6.477e-06
rs56366286	12:133230451	A	T	----	ENSG00000187848	P2RX2	-0.2089	0.0463	6.512e-06
rs10870494	12:133276284	T	C	++++	ENSG00000187848	P2RX2	0.2152	0.0477	6.516e-06
rs5744731	12:133258088	C	T	++++	ENSG00000187848	P2RX2	0.2089	0.0464	6.587e-06
rs7180907	15:69499183	A	G	-?-?	ENSG00000261634	AC026992.2	-0.2559	0.0569	6.771e-06
rs10073154	5:173393958	C	G	+?+?	ENSG00000170091	NSG2	0.28	0.0623	7.012e-06
rs508205	11:120057343	G	A	++++	ENSG00000137699	TRIM29	0.1592	0.0354	7.014e-06
rs1701914	19:51500820	A	G	----	ENSG00000129455	KLK8	-0.2646	0.0589	7.064e-06
rs76907455	15:69580820	C	T	-?-?	ENSG00000261634	AC026992.2	-0.2663	0.0593	7.078e-06
rs1882302	12:133100880	G	A	+?+-	ENSG00000112787	FBRSL1	0.0958	0.0213	7.112e-06
rs5744798	12:133245149	A	G	----	ENSG00000187848	P2RX2	-0.2081	0.0463	7.137e-06
rs5744808	12:133243347	C	G	----	ENSG00000187848	P2RX2	-0.2081	0.0463	7.137e-06
rs1654520	19:51491029	G	A	----	ENSG00000129455	KLK8	-0.2658	0.0593	7.398e-06
rs10870493	12:133275050	T	C	++++	ENSG00000187848	P2RX2	0.2064	0.0461	7.474e-06
rs17695092	5:173337853	T	G	+?+?	ENSG00000170091	NSG2	0.323	0.0721	7.512e-06
rs1141070	1:3786189	G	A	+?++	ENSG00000116198	CEP104	0.0986	0.022	7.668e-06
rs4128449	12:133259920	G	C	++++	ENSG00000187848	P2RX2	0.2072	0.0463	7.702e-06
rs2187496	11:71651961	G	C	++++	ENSG00000110203	FOLR3	0.2407	0.0538	7.707e-06
rs1722559	19:51500823	G	A	----	ENSG00000129455	KLK8	-0.2636	0.0589	7.738e-06
rs4242909	12:133179101	C	T	-?--	ENSG00000112787	FBRSL1	-0.0922	0.0206	7.766e-06
rs2323977	12:133176971	G	A	-?--	ENSG00000112787	FBRSL1	-0.0914	0.0205	7.795e-06
rs7954928	12:133224393	T	C	----	ENSG00000187848	P2RX2	-0.2078	0.0465	7.835e-06
rs28491594	15:69593622	C	G	-?-?	ENSG00000261634	AC026992.2	-0.2426	0.0543	7.836e-06
rs28582603	15:69595394	C	G	-?-?	ENSG00000261634	AC026992.2	-0.2426	0.0543	7.836e-06
rs28368368	15:69593429	G	A	-?-?	ENSG00000261634	AC026992.2	-0.2426	0.0543	7.836e-06
rs113603495	15:69591899	G	T	-?-?	ENSG00000261634	AC026992.2	-0.2426	0.0543	7.836e-06
rs28452532	15:69593452	C	T	-?-?	ENSG00000261634	AC026992.2	-0.2426	0.0543	7.836e-06
rs34029828	11:71733058	AC	A	?+++	ENSG00000110203	FOLR3	0.5195	0.1162	7.873e-06
rs66849805	1:3789814	A	C	+?++	ENSG00000116198	CEP104	0.0976	0.0219	8.083e-06
rs34528840	7:3227799	G	A	-?-?	ENSG00000231892	AC073316.2	-0.3704	0.083	8.138e-06
rs35917763	11:71626760	T	TA	?+++	ENSG00000110203	FOLR3	0.474	0.1063	8.155e-06
rs66849805	1:3789814	A	C	+?++	ENSG00000198912	C1orf174	0.139	0.0312	8.255e-06
rs867679	15:69573047	G	A	-?-?	ENSG00000261634	AC026992.2	-0.2651	0.0595	8.471e-06
rs883767	15:69572763	G	T	-?-?	ENSG00000261634	AC026992.2	-0.2652	0.0596	8.637e-06
rs690267	3:16377434	A	T	++++	ENSG00000154813	DPH3	0.0795	0.0179	8.702e-06
rs61945364	12:133037629	G	A	-?--	ENSG00000182870	GALNT9	-0.2672	0.0601	8.812e-06
rs2586528	17:4823699	G	T	+?+?	ENSG00000262165	AC233723.1	0.3299	0.0743	8.926e-06
rs2232580	20:36974945	C	T	++++	ENSG00000129988	LBP	0.3251	0.0733	9.154e-06
rs5744745	12:133255792	A	C	++++	ENSG00000187848	P2RX2	0.2049	0.0462	9.432e-06
rs76358709	15:69574671	T	G	-?-?	ENSG00000261634	AC026992.2	-0.2636	0.0596	9.566e-06
rs80282540	15:69574761	G	A	-?-?	ENSG00000261634	AC026992.2	-0.2636	0.0596	9.566e-06
rs67909753	5:173306058	G	A	+?+?	ENSG00000170091	NSG2	0.3225	0.0729	9.683e-06
rs56364564	5:173312730	C	T	+?+?	ENSG00000170091	NSG2	0.3245	0.0734	9.853e-06
rs72810976	5:173309057	G	A	+?+?	ENSG00000170091	NSG2	0.3243	0.0734	9.92e-06
rs72810974	5:173307505	G	T	+?+?	ENSG00000170091	NSG2	0.3243	0.0734	9.924e-06
rs72810972	5:173307328	G	T	+?+?	ENSG00000170091	NSG2	0.3243	0.0734	9.927e-06
rs3860770	5:173301427	G	A	+?+?	ENSG00000170091	NSG2	0.3243	0.0734	9.933e-06
rs34346732	7:73485813	G	A	----	ENSG00000106683	LIMK1	-0.1032	0.0234	9.985e-06
rs7603144	2:3336932	T	A	+?-+	ENSG00000171853	TRAPPC12	0.1024	0.0232	1.005e-05
rs3088138	3:16350055	C	T	-?-?	ENSG00000271964	AC090948.1	-0.3946	0.0894	1.008e-05
rs10781630	12:133280352	A	G	++++	ENSG00000187848	P2RX2	0.2179	0.0494	1.014e-05
rs2075693	19:51518498	G	A	----	ENSG00000129455	KLK8	-0.2636	0.0597	1.022e-05
rs10870496	12:133282703	C	G	++++	ENSG00000187848	P2RX2	0.2176	0.0494	1.038e-05
rs66525235	1:3788638	G	A	+?++	ENSG00000116198	CEP104	0.0963	0.0219	1.078e-05
rs71501359	10:81987863	G	A	+??+	ENSG00000122378	PRXL2A	0.1237	0.0281	1.083e-05
rs55993676	5:173303392	G	T	+?+?	ENSG00000170091	NSG2	0.3234	0.0735	1.088e-05
rs4883556	12:133121897	T	C	----	ENSG00000112787	FBRSL1	-0.0877	0.02	1.112e-05
rs55850761	5:173373488	A	C	+?+?	ENSG00000170091	NSG2	0.3171	0.0722	1.119e-05
rs842246	3:16293425	T	C	----	ENSG00000154813	DPH3	-0.0779	0.0177	1.121e-05
rs11922434	3:16361063	C	G	-?-?	ENSG00000271964	AC090948.1	-0.3896	0.0887	1.126e-05
rs12278345	11:120058685	T	G	----	ENSG00000137699	TRIM29	-0.1544	0.0352	1.129e-05
rs6797562	3:16359690	T	C	-?-?	ENSG00000271964	AC090948.1	-0.3909	0.089	1.135e-05
rs13320451	3:16360674	G	A	-?-?	ENSG00000271964	AC090948.1	-0.3909	0.089	1.135e-05
rs9817227	3:16359236	C	T	-?-?	ENSG00000271964	AC090948.1	-0.3909	0.089	1.135e-05
rs11922469	3:16361108	C	A	-?-?	ENSG00000271964	AC090948.1	-0.3909	0.089	1.135e-05
rs9817725	3:16359528	C	T	-?-?	ENSG00000271964	AC090948.1	-0.3909	0.089	1.135e-05
rs184014645	7:73481924	C	T	-?--	ENSG00000106683	LIMK1	-0.0977	0.0223	1.159e-05
rs113017693	7:73481889	T	A	-?--	ENSG00000106683	LIMK1	-0.0977	0.0223	1.159e-05
rs11127414	2:3344607	T	C	+?++	ENSG00000171853	TRAPPC12	0.0962	0.0219	1.165e-05
rs11760714	7:73482701	A	G	-?--	ENSG00000106683	LIMK1	-0.0975	0.0223	1.178e-05
rs7131963	12:133278634	C	T	++++	ENSG00000187848	P2RX2	0.2097	0.0479	1.178e-05
rs7123992	11:71746447	C	T	+?+?	ENSG00000158483	FAM86C1P	0.3143	0.0718	1.191e-05
rs11538534	12:133264332	C	T	++++	ENSG00000187848	P2RX2	0.2022	0.0462	1.205e-05
rs6795350	3:16355778	A	G	-?-?	ENSG00000271964	AC090948.1	-0.3894	0.089	1.212e-05
rs55669226	11:71641588	AG	A	?+++	ENSG00000110203	FOLR3	0.4414	0.1009	1.223e-05
rs9882957	3:138599529	C	T	----	ENSG00000158234	FAIM	-0.0987	0.0226	1.224e-05
rs1058508	5:1051687	T	C	+?+?	ENSG00000272347	AC116351.2	0.2396	0.0548	1.237e-05
rs34022127	11:71733045	TG	T	?+++	ENSG00000110203	FOLR3	0.5005	0.1146	1.249e-05
rs11332543	11:71685714	CA	C	?+++	ENSG00000110203	FOLR3	0.5008	0.1148	1.281e-05
rs2241602	5:1053341	A	G	+?+?	ENSG00000272347	AC116351.2	0.2383	0.0546	1.291e-05
rs112299234	5:173339531	T	C	+?+?	ENSG00000170091	NSG2	0.3104	0.0712	1.298e-05
rs11373231	7:2669730	T	TA	??--	ENSG00000136295	TTYH3	-0.2048	0.047	1.298e-05
rs6767356	3:16354467	G	A	-?-?	ENSG00000271964	AC090948.1	-0.3882	0.089	1.301e-05
rs75738222	5:173349404	C	T	+?+?	ENSG00000170091	NSG2	0.3147	0.0722	1.301e-05
rs56281418	5:173357810	T	C	+?+?	ENSG00000170091	NSG2	0.3144	0.0721	1.31e-05
rs966544	5:173350405	A	G	+?+?	ENSG00000170091	NSG2	0.3144	0.0721	1.31e-05
rs72812804	5:173340496	T	G	+?+?	ENSG00000170091	NSG2	0.3144	0.0721	1.31e-05
rs72812850	5:173378286	T	G	+?+?	ENSG00000170091	NSG2	0.3144	0.0721	1.31e-05
rs17696147	5:173373143	T	C	+?+?	ENSG00000170091	NSG2	0.3144	0.0721	1.31e-05
rs17763772	5:173380934	A	G	+?+?	ENSG00000170091	NSG2	0.3144	0.0721	1.31e-05
rs56184817	5:173367586	T	C	+?+?	ENSG00000170091	NSG2	0.3144	0.0721	1.31e-05
rs56163845	5:173373948	A	G	+?+?	ENSG00000170091	NSG2	0.3144	0.0721	1.31e-05
rs1484803	5:173349840	A	G	+?+?	ENSG00000170091	NSG2	0.3144	0.0721	1.31e-05
rs72812840	5:173374655	A	G	+?+?	ENSG00000170091	NSG2	0.3144	0.0721	1.31e-05
rs72812805	5:173344153	T	C	+?+?	ENSG00000170091	NSG2	0.3144	0.0721	1.31e-05
rs55924019	5:173375257	A	G	+?+?	ENSG00000170091	NSG2	0.3144	0.0721	1.31e-05
rs747472	5:173353514	T	C	+?+?	ENSG00000170091	NSG2	0.3144	0.0721	1.31e-05
rs56245789	5:173365310	T	C	+?+?	ENSG00000170091	NSG2	0.3144	0.0721	1.31e-05
rs10516107	5:173348156	G	A	+?+?	ENSG00000170091	NSG2	0.3144	0.0721	1.31e-05
rs7736263	5:173339222	G	T	+?+?	ENSG00000170091	NSG2	0.3144	0.0721	1.31e-05
rs72812852	5:173379347	G	T	+?+?	ENSG00000170091	NSG2	0.3144	0.0721	1.31e-05
rs72812811	5:173350990	G	A	+?+?	ENSG00000170091	NSG2	0.3144	0.0721	1.31e-05
rs72812816	5:173356638	G	A	+?+?	ENSG00000170091	NSG2	0.3144	0.0721	1.31e-05
rs72812842	5:173374760	C	T	+?+?	ENSG00000170091	NSG2	0.3144	0.0721	1.31e-05
rs113932433	5:173357206	G	A	+?+?	ENSG00000170091	NSG2	0.3144	0.0721	1.31e-05
rs56196025	5:173365448	C	T	+?+?	ENSG00000170091	NSG2	0.3144	0.0721	1.31e-05
rs72812832	5:173372625	G	A	+?+?	ENSG00000170091	NSG2	0.3144	0.0721	1.31e-05
rs17763083	5:173351488	C	T	+?+?	ENSG00000170091	NSG2	0.3144	0.0721	1.31e-05
rs17695555	5:173351081	C	T	+?+?	ENSG00000170091	NSG2	0.3144	0.0721	1.31e-05
rs72812826	5:173362726	C	T	+?+?	ENSG00000170091	NSG2	0.3144	0.0721	1.31e-05
rs72812847	5:173377817	G	A	+?+?	ENSG00000170091	NSG2	0.3144	0.0721	1.31e-05
rs56197583	5:173336792	G	A	+?+?	ENSG00000170091	NSG2	0.3144	0.0721	1.311e-05
rs72810989	5:173326714	A	G	+?+?	ENSG00000170091	NSG2	0.3144	0.0721	1.312e-05
rs72810995	5:173331851	A	G	+?+?	ENSG00000170091	NSG2	0.3144	0.0721	1.312e-05
rs72810983	5:173318254	A	G	+?+?	ENSG00000170091	NSG2	0.3144	0.0721	1.312e-05
rs17694835	5:173328024	G	T	+?+?	ENSG00000170091	NSG2	0.3144	0.0721	1.312e-05
rs17694791	5:173326891	C	T	+?+?	ENSG00000170091	NSG2	0.3144	0.0721	1.312e-05
rs55646464	5:173324971	G	T	+?+?	ENSG00000170091	NSG2	0.3144	0.0721	1.312e-05
rs7705502	5:173320815	G	A	+?+?	ENSG00000170091	NSG2	0.3144	0.0721	1.312e-05
rs1141070	1:3786189	G	A	+?++	ENSG00000198912	C1orf174	0.1368	0.0314	1.328e-05
rs55946741	5:173345023	A	G	+?+?	ENSG00000170091	NSG2	0.3141	0.0721	1.334e-05
rs3801461	7:73536368	C	G	-?--	ENSG00000106683	LIMK1	-0.1018	0.0234	1.336e-05
rs7979349	12:133223453	T	A	--?-	ENSG00000176894	PXMP2	-0.1109	0.0255	1.351e-05
rs2285026	7:73530404	C	T	----	ENSG00000106683	LIMK1	-0.1027	0.0236	1.354e-05
rs28421777	3:16353540	G	T	-?-?	ENSG00000271964	AC090948.1	-0.3875	0.0891	1.357e-05
rs2285025	7:73529976	T	C	----	ENSG00000106683	LIMK1	-0.1027	0.0236	1.363e-05
rs62233914	3:16352990	G	A	-?-?	ENSG00000271964	AC090948.1	-0.3871	0.0891	1.391e-05
rs62233913	3:16352959	A	T	-?-?	ENSG00000271964	AC090948.1	-0.3871	0.0891	1.394e-05
rs6442595	3:16352193	A	G	-?-?	ENSG00000271964	AC090948.1	-0.3868	0.0891	1.432e-05
rs72812817	5:173356748	A	G	+?+?	ENSG00000170091	NSG2	0.3087	0.0712	1.452e-05
rs72812818	5:173356752	G	C	+?+?	ENSG00000170091	NSG2	0.3087	0.0712	1.452e-05
rs3757587	7:73481028	C	T	-?--	ENSG00000106683	LIMK1	-0.0995	0.023	1.481e-05
rs4883624	12:133212737	C	T	----	ENSG00000187848	P2RX2	-0.2048	0.0473	1.481e-05
rs11772057	7:73522616	C	T	----	ENSG00000106683	LIMK1	-0.1019	0.0236	1.524e-05
rs59755656	5:173378180	A	G	+?+?	ENSG00000170091	NSG2	0.3079	0.0713	1.551e-05
rs10865539	2:3344332	T	C	+?++	ENSG00000171853	TRAPPC12	0.095	0.022	1.563e-05
rs4854177	2:3345165	G	T	+?++	ENSG00000171853	TRAPPC12	0.0949	0.022	1.571e-05
rs6861681	5:173362458	G	A	+?+?	ENSG00000170091	NSG2	0.3102	0.0718	1.574e-05
rs12273399	11:120060102	C	T	----	ENSG00000137699	TRIM29	-0.1514	0.0351	1.637e-05
rs60180971	5:1036521	G	A	+?+?	ENSG00000272347	AC116351.2	0.2557	0.0594	1.65e-05
rs7559860	2:3347485	C	G	+?++	ENSG00000171853	TRAPPC12	0.0944	0.0219	1.658e-05
rs9836857	3:138611514	T	C	+??+	ENSG00000158234	FAIM	0.1068	0.0248	1.674e-05
rs842262	3:16285927	G	C	-?--	ENSG00000154813	DPH3	-0.0774	0.018	1.679e-05
rs56306506	3:16359825	C	T	-?-?	ENSG00000271964	AC090948.1	-0.4339	0.1008	1.688e-05
rs2356530	7:73533221	T	A	-??-	ENSG00000106683	LIMK1	-0.1043	0.0242	1.694e-05
rs4883579	12:133242795	G	A	----	ENSG00000187848	P2RX2	-0.1988	0.0463	1.73e-05
rs66586255	10:82189478	C	T	----	ENSG00000151224	MAT1A	-0.2274	0.053	1.758e-05
rs7486492	12:133289992	G	A	++++	ENSG00000187848	P2RX2	0.1979	0.0461	1.797e-05
rs35948003	11:71740378	A	AAC	?+++	ENSG00000110203	FOLR3	0.4987	0.1164	1.833e-05
rs2356528	7:73533503	G	A	-?--	ENSG00000106683	LIMK1	-0.1005	0.0235	1.878e-05
rs75049939	5:173334219	T	G	+?+?	ENSG00000170091	NSG2	0.3084	0.0722	1.919e-05
rs10892547	11:120060793	G	T	----	ENSG00000137699	TRIM29	-0.1507	0.0353	1.924e-05
rs4945430	11:71753145	G	C	+?++	ENSG00000158483	FAM86C1P	0.2835	0.0664	1.952e-05
rs6951482	7:73531331	C	A	-?--	ENSG00000106683	LIMK1	-0.101	0.0237	1.979e-05
rs10007	12:133281462	G	A	++++	ENSG00000187848	P2RX2	0.2036	0.0478	2.024e-05
rs7931941	11:71667604	C	T	+?++	ENSG00000158483	FAM86C1P	0.2825	0.0663	2.053e-05
rs4945340	11:71619100	C	T	+?++	ENSG00000158483	FAM86C1P	0.2815	0.0661	2.074e-05
rs1654543	19:51498989	T	C	----	ENSG00000129455	KLK8	-0.2554	0.06	2.083e-05
rs112176087	11:71604017	A	AAGG	?---	ENSG00000110203	FOLR3	-0.4702	0.1105	2.086e-05
rs10736781	11:71650368	T	C	+?++	ENSG00000158483	FAM86C1P	0.2797	0.0658	2.136e-05
rs1722561	19:51500243	A	G	----	ENSG00000129455	KLK8	-0.2544	0.0599	2.153e-05
rs139029642	10:81856915	A	T	-+--	ENSG00000189129	PLAC9	-0.1782	0.042	2.171e-05
rs5792574	11:71775894	A	AC	?+++	ENSG00000110203	FOLR3	0.4961	0.1168	2.172e-05
rs2323976	12:133177041	A	G	-?--	ENSG00000112787	FBRSL1	-0.0881	0.0208	2.184e-05
rs2356529	7:73533399	G	T	-?--	ENSG00000106683	LIMK1	-0.0995	0.0235	2.193e-05
rs10514710	3:44883971	G	A	+?++	ENSG00000186448	ZNF197	0.092	0.0217	2.207e-05
rs59514433	12:133282320	A	T	++++	ENSG00000187848	P2RX2	0.1977	0.0466	2.248e-05
rs2054780	1:207221612	C	T	++++	ENSG00000117322	CR2	0.3452	0.0815	2.275e-05
rs6897617	5:173301982	G	A	+?+?	ENSG00000170091	NSG2	0.3065	0.0725	2.359e-05
rs6885658	5:173307137	C	T	+?+?	ENSG00000170091	NSG2	0.3065	0.0725	2.362e-05
rs72812861	5:173387509	T	C	+?+?	ENSG00000170091	NSG2	0.3061	0.0725	2.413e-05
rs34642520	5:1049642	T	C	+?+?	ENSG00000272347	AC116351.2	0.2323	0.055	2.417e-05
rs17696407	5:173387335	C	A	+?+?	ENSG00000170091	NSG2	0.3061	0.0725	2.417e-05
rs2444239	11:120056416	A	T	+?++	ENSG00000137699	TRIM29	0.1526	0.0361	2.434e-05
rs11929469	3:16318588	T	G	-?-?	ENSG00000271964	AC090948.1	-0.3768	0.0893	2.448e-05
rs11926401	3:16319108	G	A	-?-?	ENSG00000271964	AC090948.1	-0.3768	0.0893	2.449e-05
rs9830393	3:16319554	A	C	-?-?	ENSG00000271964	AC090948.1	-0.3768	0.0893	2.451e-05
rs6804208	3:16310379	G	A	-?-?	ENSG00000271964	AC090948.1	-0.3755	0.0891	2.484e-05
rs62233911	3:16325157	A	G	-?-?	ENSG00000271964	AC090948.1	-0.3767	0.0894	2.491e-05
rs6442594	3:16327192	G	C	-?-?	ENSG00000271964	AC090948.1	-0.3767	0.0894	2.491e-05
rs59419439	3:16360800	A	G	-?-?	ENSG00000271964	AC090948.1	-0.4155	0.0986	2.51e-05
rs1564823	5:173383194	C	A	+?+?	ENSG00000170091	NSG2	0.305	0.0724	2.547e-05
rs1976074	5:173384663	T	A	+?+?	ENSG00000170091	NSG2	0.305	0.0724	2.547e-05
rs28640063	15:69589663	A	G	-?-?	ENSG00000261634	AC026992.2	-0.2396	0.0569	2.556e-05
rs6777976	3:16327909	C	T	-?-?	ENSG00000271964	AC090948.1	-0.4111	0.0977	2.579e-05
rs73155029	12:133140140	G	A	-?--	ENSG00000176894	PXMP2	-0.1063	0.0253	2.579e-05
rs10949834	7:73480569	G	A	-?--	ENSG00000106683	LIMK1	-0.0967	0.023	2.619e-05
rs10781624	12:133178047	G	A	-?--	ENSG00000112787	FBRSL1	-0.0864	0.0206	2.655e-05
rs34842466	2:3323082	A	G	+?-+	ENSG00000171853	TRAPPC12	0.0964	0.0229	2.657e-05
rs35747818	19:51500918	T	TC	?---	ENSG00000129455	KLK8	-0.3565	0.0849	2.692e-05
rs28504107	11:71832519	G	A	--?-	ENSG00000110203	FOLR3	-0.2503	0.0596	2.697e-05
rs74860015	15:69587410	A	G	-?-?	ENSG00000261634	AC026992.2	-0.2476	0.059	2.733e-05
rs11925571	3:16318915	G	A	-?-?	ENSG00000271964	AC090948.1	-0.4144	0.0988	2.755e-05
rs6099300	20:36993705	A	G	++++	ENSG00000129988	LBP	0.2625	0.0627	2.83e-05
rs28399295	1:19338362	G	A	--+-	ENSG00000127481	UBR4	-0.1414	0.0338	2.834e-05
rs4491255	11:71684621	T	G	+?++	ENSG00000158483	FAM86C1P	0.2758	0.066	2.931e-05
rs6442593	3:16296927	G	A	-?-?	ENSG00000271964	AC090948.1	-0.3795	0.0909	2.989e-05
rs10736782	11:71654012	A	G	+?++	ENSG00000158483	FAM86C1P	0.2741	0.0658	3.082e-05
rs11766019	7:73537062	T	A	-??-	ENSG00000106683	LIMK1	-0.1122	0.0269	3.107e-05
rs4854150	2:3325148	T	C	+?-+	ENSG00000171853	TRAPPC12	0.0914	0.022	3.232e-05
rs4883521	12:133114840	G	A	----	ENSG00000112787	FBRSL1	-0.0826	0.0199	3.308e-05
rs59223456	3:16364846	C	T	-?-?	ENSG00000271964	AC090948.1	-0.3707	0.0894	3.363e-05
rs2739430	19:51516345	T	C	-?--	ENSG00000129455	KLK8	-0.2583	0.0623	3.363e-05
rs61952133	12:133282353	G	C	++++	ENSG00000187848	P2RX2	0.1947	0.047	3.379e-05
rs6803931	3:16307114	T	C	-?-?	ENSG00000271964	AC090948.1	-0.4098	0.099	3.498e-05
rs6796483	3:16313320	G	A	-?-?	ENSG00000271964	AC090948.1	-0.4097	0.099	3.508e-05
rs2075691	19:51519114	C	T	----	ENSG00000129455	KLK8	-0.2387	0.0578	3.583e-05
rs5801985	12:133194720	TA	T	??--	ENSG00000176894	PXMP2	-0.1958	0.0474	3.592e-05
rs2280247	3:16358902	A	G	-?-?	ENSG00000271964	AC090948.1	-0.3628	0.0879	3.652e-05
rs1791544	11:71784957	G	A	+?++	ENSG00000158483	FAM86C1P	0.2735	0.0663	3.652e-05
rs4883563	12:133112078	G	A	----	ENSG00000112787	FBRSL1	-0.0822	0.0199	3.712e-05
rs11554130	3:16364954	C	T	-?-?	ENSG00000271964	AC090948.1	-0.3676	0.0891	3.718e-05
rs7615129	3:16349420	C	T	-?-?	ENSG00000271964	AC090948.1	-0.3714	0.0901	3.736e-05
rs2569449	19:51517466	C	T	-?--	ENSG00000129455	KLK8	-0.2621	0.0636	3.736e-05
rs7629910	3:16352409	A	G	-?-?	ENSG00000271964	AC090948.1	-0.4235	0.1027	3.744e-05
rs2115283	5:1055564	C	T	-?-?	ENSG00000272347	AC116351.2	-0.2345	0.0569	3.774e-05
rs62233917	3:16355689	T	A	-?-?	ENSG00000271964	AC090948.1	-0.4174	0.1013	3.791e-05
rs13233017	7:73490418	G	A	----	ENSG00000106683	LIMK1	-0.1027	0.025	3.945e-05
rs10052399	5:138668504	T	C	+?+?	ENSG00000253404	AC034243.1	0.329	0.0801	3.983e-05
rs7964056	12:133179218	T	C	-?--	ENSG00000112787	FBRSL1	-0.084	0.0205	4.045e-05
rs9524	19:51517731	A	G	-?--	ENSG00000129455	KLK8	-0.261	0.0636	4.07e-05
rs56084453	3:44762830	A	G	+?++	ENSG00000186448	ZNF197	0.0881	0.0215	4.082e-05
rs6509511	19:51516837	T	C	-?--	ENSG00000129455	KLK8	-0.2597	0.0633	4.135e-05
rs2739434	19:51517239	A	G	-?--	ENSG00000129455	KLK8	-0.2615	0.0638	4.151e-05
rs12403925	1:207212962	C	A	++++	ENSG00000117322	CR2	0.3414	0.0833	4.152e-05
rs7250580	19:51519803	A	G	----	ENSG00000129455	KLK8	-0.2414	0.0589	4.162e-05
rs10514710	3:44883971	G	A	+?+-	ENSG00000178917	ZNF852	0.1637	0.04	4.197e-05
rs2075687	19:51519451	T	C	----	ENSG00000129455	KLK8	-0.2412	0.0589	4.199e-05
rs4975572	5:1054197	C	T	+?+?	ENSG00000272347	AC116351.2	0.2391	0.0584	4.221e-05
rs62329233	5:1048986	T	C	+?+?	ENSG00000272347	AC116351.2	0.2352	0.0576	4.482e-05
rs13316316	3:16335770	C	T	-?-?	ENSG00000271964	AC090948.1	-0.3947	0.0968	4.596e-05
rs552966	11:71788217	A	C	+?++	ENSG00000158483	FAM86C1P	0.2705	0.0664	4.596e-05
rs114894897	5:1045069	G	T	+?+?	ENSG00000272347	AC116351.2	0.2352	0.0577	4.617e-05
rs11065628	12:110766166	C	A	-+-+	ENSG00000196850	PPTC7	-0.0713	0.0175	4.726e-05
rs9845427	3:16350642	C	A	-?-?	ENSG00000271964	AC090948.1	-0.3424	0.0842	4.747e-05
rs4854176	2:3331058	G	A	+?++	ENSG00000171853	TRAPPC12	0.092	0.0226	4.79e-05
rs9738068	12:133138716	C	G	-?--	ENSG00000176894	PXMP2	-0.1019	0.0251	4.969e-05
rs2187496	11:71651961	G	C	+?++	ENSG00000158483	FAM86C1P	0.262	0.0646	4.976e-05
rs4242910	12:133177103	T	C	-?--	ENSG00000112787	FBRSL1	-0.0841	0.0207	5.004e-05
rs142671458	3:16299870	TAA	T	?---	ENSG00000154813	DPH3	-0.2075	0.0512	5.1e-05
rs7570358	2:3358098	G	A	+?++	ENSG00000171853	TRAPPC12	0.1048	0.0259	5.146e-05
rs6714115	2:3359504	C	T	+?++	ENSG00000171853	TRAPPC12	0.1049	0.0259	5.155e-05
rs2237501	7:73504359	A	G	----	ENSG00000106683	LIMK1	-0.1004	0.0248	5.239e-05
rs7956215	12:133292179	C	T	++++	ENSG00000176894	PXMP2	0.0974	0.0241	5.368e-05
rs13246841	7:73506358	G	A	----	ENSG00000106683	LIMK1	-0.1005	0.0249	5.409e-05
rs58171469	3:16326510	T	C	-?-?	ENSG00000271964	AC090948.1	-0.4041	0.1001	5.42e-05
rs28524788	3:16330557	T	C	-?-?	ENSG00000271964	AC090948.1	-0.4041	0.1001	5.42e-05
rs12517757	5:1040657	C	T	-?-?	ENSG00000272347	AC116351.2	-0.2306	0.0571	5.423e-05
rs2739432	19:51516892	A	G	-?--	ENSG00000129455	KLK8	-0.2555	0.0633	5.488e-05
rs2569448	19:51516446	C	A	-?--	ENSG00000129455	KLK8	-0.2555	0.0633	5.488e-05
rs111546890	7:73543774	C	T	----	ENSG00000106683	LIMK1	-0.0931	0.0231	5.514e-05
rs6014861	20:36998285	A	G	++++	ENSG00000129988	LBP	0.2265	0.0562	5.572e-05
rs6014862	20:36998311	T	A	++++	ENSG00000129988	LBP	0.2265	0.0562	5.578e-05
rs10073186	5:173393823	G	A	+?+?	ENSG00000170091	NSG2	0.268	0.0665	5.599e-05
rs56180201	5:173392960	G	T	+?+?	ENSG00000170091	NSG2	0.2677	0.0664	5.602e-05
rs6797005	3:16313872	G	C	-?-?	ENSG00000271964	AC090948.1	-0.388	0.0964	5.671e-05
rs6025241	20:36998940	A	G	++++	ENSG00000129988	LBP	0.2263	0.0562	5.727e-05
rs2232616	20:36999897	C	T	++++	ENSG00000129988	LBP	0.2263	0.0563	5.769e-05
rs62233915	3:16353824	C	T	-?-?	ENSG00000271964	AC090948.1	-0.412	0.1024	5.783e-05
rs7652498	3:16352460	G	A	-?-?	ENSG00000271964	AC090948.1	-0.412	0.1024	5.783e-05
rs1636967	7:73549169	A	C	++++	ENSG00000106683	LIMK1	0.0618	0.0154	5.846e-05
rs1636966	7:73549192	C	T	++++	ENSG00000106683	LIMK1	0.0618	0.0154	5.851e-05
rs1091814	7:73489663	C	A	++++	ENSG00000106683	LIMK1	0.0599	0.0149	5.937e-05
rs2691208	19:51526088	G	A	++++	ENSG00000129451	KLK10	0.2544	0.0634	6.015e-05
rs10949835	7:73488922	A	G	----	ENSG00000106683	LIMK1	-0.1058	0.0264	6.173e-05
rs6509512	19:51519588	T	C	----	ENSG00000129455	KLK8	-0.236	0.059	6.28e-05
rs28444920	1:19329814	G	A	--+-	ENSG00000127481	UBR4	-0.1329	0.0332	6.288e-05
rs55977707	3:16359993	G	A	-?-?	ENSG00000271964	AC090948.1	-0.3976	0.0994	6.383e-05
rs3026445	12:110723203	T	C	-+--	ENSG00000196850	PPTC7	-0.0702	0.0176	6.487e-05
rs200104480	5:1044848	G	T	+?+?	ENSG00000272347	AC116351.2	0.2335	0.0585	6.53e-05
rs452089	7:73548546	G	T	++++	ENSG00000106683	LIMK1	0.0614	0.0154	6.54e-05
rs2691256	19:51516373	T	A	-?--	ENSG00000129455	KLK8	-0.2521	0.0632	6.67e-05
rs117012864	7:73486969	G	A	----	ENSG00000106683	LIMK1	-0.1065	0.0267	6.679e-05
rs1636968	7:73549010	A	G	++++	ENSG00000106683	LIMK1	0.0613	0.0154	6.724e-05
rs4630352	12:110747419	G	A	-+--	ENSG00000196850	PPTC7	-0.0702	0.0176	6.727e-05
rs55972015	11:71642576	C	G	++?+	ENSG00000110203	FOLR3	0.245	0.0615	6.761e-05
rs62233916	3:16355148	A	G	-?-?	ENSG00000271964	AC090948.1	-0.3945	0.099	6.792e-05
rs11610045	12:133063768	G	A	+?++	ENSG00000112787	FBRSL1	0.0867	0.0218	6.822e-05
rs1665047	7:73549374	A	C	+++?	ENSG00000106683	LIMK1	0.062	0.0156	6.823e-05
rs6900	3:16357494	G	A	-?-?	ENSG00000271964	AC090948.1	-0.4094	0.1029	6.876e-05
rs11146943	12:133151607	C	T	-?--	ENSG00000176894	PXMP2	-0.1017	0.0256	6.926e-05
rs2232575	20:36974512	G	C	+?++	ENSG00000129988	LBP	0.2187	0.055	7.065e-05
rs560520890	2:3323652	T	C	+??+	ENSG00000171853	TRAPPC12	0.0939	0.0236	7.131e-05
rs12808627	11:120038717	C	T	----	ENSG00000137699	TRIM29	-0.1743	0.0439	7.142e-05
rs28754724	1:19312748	G	A	-?+-	ENSG00000127481	UBR4	-0.1334	0.0336	7.166e-05
