# Supplementary material for: Unraveling the epigenetic code: human kidney DNA methylation and chromatin dynamics in renal disease development
Source: Nat Commun. 2024 Jan 29;15:873. doi: 10.1038/s41467-024-45295-y (PMC10824731; doi:10.1038/s41467-024-45295-y)
Supplement: Supplementary file 4 — Supplementary Dataset 1-20 [file 41467_2024_45295_MOESM4_ESM.zip › Supplementary Data 1-20/Supplementary Data 1.xlsx]

## Sheet: Sheet1
Supplementary Data 1. Differentially methylated probes associated with fibrosis
probeID	CpG_chrm	CpG_beg	CpG_end	probe_strand	Estimate	StdErr	pValue
cg00702638	chr3	44803292	44803294	+	-0.638323	0.108168	3.60875e-09
cg07614859	chr1	116918715	116918717	-	0.839466	0.152013	3.3451e-08
cg07688052	chr19	16637308	16637310	+	0.537374	0.0973582	3.3986e-08
cg07696485	chr3	36986641	36986643	-	-1.0123	0.181619	2.49356e-08
cg08278357	chr19	59050121	59050123	+	-0.617666	0.113424	5.16196e-08
cg08331572	chr19	16637180	16637182	-	0.634273	0.112019	1.49444e-08
cg01105362	chr7	1059626	1059628	+	0.515049	0.0817467	2.96591e-10
cg08585669	chr17	37853031	37853033	+	0.564266	0.104539	6.75188e-08
cg08595667	chr16	89445452	89445454	+	0.592592	0.107886	3.95732e-08
cg08976120	chr1	9563664	9563666	-	0.570282	0.101869	2.16595e-08
cg09250965	chr16	25708273	25708275	-	0.922736	0.170687	6.44435e-08
cg09436823	chr21	47575497	47575499	-	0.700807	0.131198	9.21382e-08
cg09468422	chr2	28564230	28564232	+	0.741245	0.13703	6.32498e-08
cg09514524	chr8	145729798	145729800	+	0.822378	0.14433	1.21297e-08
cg09550697	chr8	145012067	145012069	+	0.516489	0.0936757	3.51594e-08
cg09622871	chr5	138755642	138755644	+	0.5786	0.102392	1.59669e-08
cg09708840	chr5	132597808	132597810	+	0.585568	0.105477	2.83035e-08
cg09837037	chr5	1201601	1201603	-	1.07415	0.194899	3.56131e-08
cg10152624	chr4	1346938	1346940	+	0.49193	0.0893192	3.63867e-08
cg10512292	chr12	4378266	4378268	-	-1.00748	0.185967	6.04256e-08
cg10579705	chr8	22811321	22811323	-	-0.783241	0.146116	8.30405e-08
cg10594510	chr5	1089752	1089754	-	0.474454	0.0849395	2.32643e-08
cg10639569	chr1	61696519	61696521	+	0.581343	0.106769	5.18466e-08
cg10893986	chr1	3229738	3229740	-	-0.503286	0.0937025	7.82587e-08
cg11041734	chr7	73508492	73508494	+	-0.688569	0.122466	1.88176e-08
cg04145621	chr16	693165	693167	+	0.858333	0.1568	4.39871e-08
cg04245294	chr3	37898013	37898015	+	0.653531	0.122053	8.58026e-08
cg04321426	chr11	13320236	13320238	-	0.846072	0.156695	6.68366e-08
cg11548404	chr12	133076621	133076623	-	0.769618	0.141396	5.23926e-08
cg11553983	chr4	48340687	48340689	-	0.580572	0.106776	5.40907e-08
cg11688578	chr4	23923266	23923268	-	0.596591	0.106829	2.34329e-08
cg12004430	chr2	3327256	3327258	+	0.625878	0.110984	1.70676e-08
cg12113316	chr8	37729088	37729090	+	-0.868135	0.161903	8.22773e-08
cg12167852	chr17	76743310	76743312	+	0.583366	0.106297	4.06346e-08
cg12643185	chr2	25751264	25751266	+	-0.910478	0.154091	3.44845e-09
cg12740725	chr1	6342887	6342889	+	0.560101	0.0993581	1.72845e-08
cg12747823	chr2	238510664	238510666	+	0.804428	0.139323	7.74948e-09
cg01453157	chr17	1639374	1639376	+	0.488521	0.086546	1.65528e-08
cg12854167	chr4	2365369	2365371	+	0.569516	0.104847	5.57621e-08
cg12959184	chr17	79940327	79940329	+	0.45775	0.085504	8.62455e-08
cg12985235	chr19	4345964	4345966	-	0.616744	0.114697	7.56788e-08
cg13039539	chr7	70038626	70038628	-	0.524477	0.0960575	4.76066e-08
cg13057474	chr11	34178993	34178995	-	0.622908	0.116637	9.26509e-08
cg13170721	chr1	227150286	227150288	+	0.791099	0.14525	5.13844e-08
cg13323489	chr3	193587779	193587781	-	-0.757697	0.138814	4.80554e-08
cg13384849	chr5	173307470	173307472	-	0.64859	0.118334	4.22895e-08
cg13575161	chr12	4381791	4381793	+	-1.08015	0.193405	2.3382e-08
cg13587564	chr9	137003751	137003753	-	0.680483	0.126786	7.99694e-08
cg13609939	chr10	126105159	126105161	+	0.542742	0.0960002	1.57166e-08
cg13717233	chr6	160679542	160679544	+	1.09566	0.197991	3.13204e-08
cg13851454	chr22	27639628	27639630	+	0.791037	0.147075	7.51289e-08
cg13875506	chr11	16943572	16943574	+	0.498381	0.0923036	6.68754e-08
cg14224368	chr15	79240616	79240618	-	0.851713	0.148475	9.67117e-09
cg14274204	chr11	71804585	71804587	-	0.615547	0.102963	2.25421e-09
cg14751552	chr8	74209521	74209523	-	0.824203	0.141753	6.08724e-09
cg14774511	chr12	3371885	3371887	-	0.714465	0.12939	3.35555e-08
cg14911690	chr19	19729394	19729396	+	-0.647324	0.1117	6.82494e-09
cg14920003	chr2	29033725	29033727	+	-0.423168	0.0743131	1.23816e-08
cg15004902	chr1	19505572	19505574	+	0.709041	0.12841	3.35719e-08
cg15279452	chr8	22257084	22257086	+	0.709531	0.129953	4.76327e-08
cg04531877	chr22	41379500	41379502	-	0.579298	0.105122	3.57409e-08
cg04659689	chr7	2903376	2903378	-	-0.600942	0.0979324	8.44705e-10
cg04663932	chr7	73508617	73508619	-	-0.57927	0.108172	8.55151e-08
cg15412087	chr11	120085144	120085146	-	0.64709	0.118142	4.32065e-08
cg15529914	chr1	32264359	32264361	+	-0.879818	0.158612	2.90659e-08
cg15751204	chr3	138568801	138568803	+	0.572338	0.104335	4.12068e-08
cg15815333	chr10	22765208	22765210	+	-0.853742	0.156931	5.32133e-08
cg15940164	chr18	20275017	20275019	+	-0.619519	0.115738	8.66245e-08
cg15968307	chr12	48577212	48577214	+	-1.91061	0.338963	1.73411e-08
cg15983520	chr8	145729105	145729107	+	0.820534	0.152173	6.96304e-08
cg16068807	chr10	101172091	101172093	+	0.489641	0.0905401	6.37323e-08
cg16184737	chr7	2679970	2679972	+	0.572919	0.102805	2.50576e-08
cg16371229	chr1	233248844	233248846	+	-0.559699	0.104371	8.20448e-08
cg16719582	chr12	133090970	133090972	-	0.70594	0.126966	2.69684e-08
cg16888293	chr6	35403321	35403323	-	0.645674	0.118729	5.38128e-08
cg17002843	chr1	24432479	24432481	+	0.747522	0.139451	8.30159e-08
cg17120278	chr12	56050115	56050117	-	0.74137	0.134657	3.67842e-08
cg01703244	chr14	24530804	24530806	+	0.691841	0.120568	9.56908e-09
cg01731921	chr15	69588985	69588987	+	0.71561	0.117469	1.11584e-09
cg01758864	chr1	207238335	207238337	-	0.636445	0.114491	2.71454e-08
cg01835485	chr17	77997344	77997346	-	0.686573	0.117644	5.34628e-09
cg01892772	chr12	3196069	3196071	-	0.740104	0.138129	8.41169e-08
cg01899366	chr22	28187966	28187968	+	0.702284	0.124323	1.61508e-08
cg01973676	chr7	101596403	101596405	+	-0.399346	0.0738648	6.42873e-08
cg17367495	chr4	185727253	185727255	+	0.698786	0.130315	8.2186e-08
cg17421241	chr1	3201952	3201954	-	1.36421	0.241333	1.57848e-08
cg17793354	chr2	237487800	237487802	+	0.69688	0.123475	1.66224e-08
cg18003827	chr11	116476511	116476513	-	-1.13181	0.208477	5.66842e-08
cg18192614	chr7	142983812	142983814	+	0.942474	0.165198	1.16261e-08
cg18251761	chr1	177787249	177787251	+	0.766219	0.141726	6.43214e-08
cg18451254	chr15	31674268	31674270	-	0.6694	0.123393	5.79782e-08
cg18514820	chr10	17271943	17271945	+	-0.600967	0.108704	3.23009e-08
cg18566594	chr12	4381434	4381436	+	-1.90988	0.281162	1.09961e-11
cg18621256	chr10	119221443	119221445	+	-0.882716	0.150231	4.21026e-09
cg19418922	chr11	44265839	44265841	+	0.652385	0.120934	6.86865e-08
cg19543317	chr14	75918154	75918156	-	0.98691	0.18378	7.87085e-08
cg05056120	chr5	158527701	158527703	+	-1.91514	0.353955	6.27818e-08
cg05193757	chr11	117620552	117620554	-	0.881479	0.164461	8.33058e-08
cg05225889	chr10	676893	676895	+	0.718358	0.130507	3.70482e-08
cg05279373	chr11	114166970	114166972	-	-0.770801	0.140065	3.73011e-08
cg05338955	chr1	19253292	19253294	-	-0.492468	0.0919648	8.55763e-08
cg05353659	chr17	41052657	41052659	+	0.542276	0.0985348	3.72538e-08
cg19623226	chr11	12108102	12108104	+	-0.631985	0.116869	6.38531e-08
cg20104033	chr16	68724213	68724215	+	0.586466	0.10748	4.85582e-08
cg20165037	chr13	114802646	114802648	-	0.718956	0.134147	8.34619e-08
cg20667008	chr10	127915357	127915359	+	0.57968	0.106446	5.15881e-08
cg20691282	chr1	908753	908755	-	0.974551	0.144639	1.60762e-11
cg20710386	chr8	10228430	10228432	-	0.481303	0.0888776	6.11725e-08
cg21366655	chr14	103584538	103584540	-	-0.743713	0.125654	3.24395e-09
cg21462428	chr12	4381447	4381449	-	-1.35287	0.229049	3.49588e-09
cg21619867	chr17	4841879	4841881	+	0.86006	0.140962	1.05171e-09
cg21785920	chr20	36983625	36983627	+	0.53652	0.0968721	3.05181e-08
cg02054964	chr7	157643769	157643771	+	0.990415	0.174818	1.46684e-08
cg02117745	chr6	4085137	4085139	+	0.661958	0.121347	4.89559e-08
cg02179351	chr7	46009225	46009227	+	0.740851	0.132149	2.06847e-08
cg22252653	chr5	79527428	79527430	+	-0.942437	0.176487	9.29624e-08
cg22593177	chr10	82174375	82174377	-	0.719388	0.126937	1.45079e-08
cg22681001	chr11	29141662	29141664	+	-0.668717	0.120011	2.51656e-08
cg22791678	chr6	41552579	41552581	-	0.830734	0.150704	3.54065e-08
cg22813345	chr11	16934173	16934175	-	0.759231	0.1363	2.54283e-08
cg22914126	chr1	43751782	43751784	+	0.889664	0.163551	5.33747e-08
cg23351923	chr2	172245972	172245974	+	0.623198	0.115347	6.56089e-08
cg23460285	chr12	133076686	133076688	-	0.649542	0.109677	3.17464e-09
cg23620822	chr3	13692211	13692213	+	-0.558444	0.0968888	8.2262e-09
cg23669276	chr2	241815193	241815195	-	0.532638	0.0980823	5.61883e-08
cg23699237	chr7	142983760	142983762	-	0.606661	0.104748	6.97137e-09
cg23813012	chr1	14026481	14026483	+	-1.10348	0.204411	6.72559e-08
cg23880780	chr8	21881509	21881511	-	-1.19772	0.216462	3.14506e-08
cg05715564	chr9	130736098	130736100	-	0.642617	0.118861	6.42785e-08
cg24482434	chr12	109252607	109252609	+	-0.86993	0.156748	2.85918e-08
cg24813613	chr7	1882134	1882136	-	0.609453	0.10588	8.61036e-09
cg24888989	chr3	44803290	44803292	+	-0.580301	0.106364	4.87481e-08
cg24954070	chr7	29270877	29270879	-	0.537629	0.0961832	2.27552e-08
cg24979233	chr4	1800283	1800285	-	0.898443	0.163424	3.84963e-08
cg25149396	chr1	184943511	184943513	+	-0.796704	0.146331	5.19359e-08
cg25383629	chr12	110267595	110267597	-	0.786887	0.139323	1.62393e-08
cg25544164	chr19	5824158	5824160	+	0.491711	0.0861524	1.14679e-08
cg25803859	chr16	693226	693228	+	0.983136	0.180821	5.41626e-08
cg25875280	chr16	67768835	67768837	-	0.91554	0.171248	8.9781e-08
cg26237126	chr13	111158808	111158810	-	0.602174	0.112164	7.93139e-08
cg26853487	chr19	49128318	49128320	-	0.922838	0.160597	9.12296e-09
cg26899698	chr3	58046819	58046821	+	0.576092	0.107832	9.16685e-08
cg27018966	chr14	71351891	71351893	-	0.612976	0.112015	4.44374e-08
cg27044180	chr7	55256727	55256729	-	0.602336	0.110123	4.5093e-08
cg27083891	chr11	64658725	64658727	-	0.502244	0.0900315	2.42541e-08
cg27106513	chr8	54790371	54790373	-	-1.56187	0.257129	1.24564e-09
cg27180066	chr11	657989	657991	-	0.618886	0.101678	1.15262e-09
cg02822788	chr3	193587599	193587601	-	-0.89311	0.165085	6.30263e-08
cg27446570	chr1	3809531	3809533	-	0.600904	0.108909	3.43922e-08
cg27630540	chr4	1347165	1347167	+	0.685543	0.110815	6.15711e-10
cg02853110	chr4	5391680	5391682	-	0.655965	0.11817	2.84017e-08
cg02893529	chr17	17566895	17566897	+	-1.29068	0.216641	2.55799e-09
cg02911248	chr2	62678371	62678373	-	0.560766	0.104807	8.77288e-08
cg03323636	chr11	9025501	9025503	-	-0.939505	0.17314	5.75413e-08
cg03483654	chr11	61102073	61102075	+	0.510696	0.0943452	6.19577e-08
cg05795002	chr15	97310953	97310955	+	0.780827	0.144221	6.15938e-08
cg06021088	chr2	127822550	127822552	+	-0.543676	0.100421	6.16483e-08
cg03762081	chr19	51523564	51523566	-	-0.878989	0.163662	7.84087e-08
cg03764410	chr2	201245082	201245084	-	0.793532	0.143204	3.00292e-08
cg03993991	chr3	52124397	52124399	+	-1.19758	0.220156	5.33763e-08
cg06224737	chr3	38307667	38307669	-	0.523029	0.0979682	9.35821e-08
cg06380530	chr11	92261582	92261584	+	-0.724102	0.133239	5.49154e-08
cg06644992	chr17	63192958	63192960	+	0.835601	0.143048	5.17623e-09
cg06647382	chr17	48175733	48175735	-	0.555507	0.0983977	1.64677e-08
cg06730076	chr17	74880094	74880096	-	1.13275	0.210614	7.51849e-08
cg06862136	chr11	112370276	112370278	-	-1.03217	0.174906	3.60724e-09
cg06901492	chr3	16307447	16307449	-	0.720355	0.133648	7.04808e-08
cg06981880	chr6	168333190	168333192	-	0.580672	0.106626	5.15566e-08
cg07102919	chr10	123670486	123670488	+	0.68448	0.119401	9.88956e-09
cg07267600	chr12	2750052	2750054	-	-0.579672	0.104911	3.28842e-08
cg07288822	chr3	45825527	45825529	+	0.655008	0.120322	5.21646e-08
