# Supplementary material for: Unraveling the epigenetic code: human kidney DNA methylation and chromatin dynamics in renal disease development
Source: Nat Commun. 2024 Jan 29;15:873. doi: 10.1038/s41467-024-45295-y (PMC10824731; doi:10.1038/s41467-024-45295-y)
Supplement: Supplementary file 4 — Supplementary Dataset 1-20 [file 41467_2024_45295_MOESM4_ESM.zip › Supplementary Data 1-20/Supplementary Data 6.xlsx]

## Sheet: Sheet1
Supplementary Data 6: Results from the validation analysis 2
CpG	Estimate.bacon	P.value.bacon	Estimate	P.value	CpG_chrm	CpG_beg	CpG_end	probe_strand	Ref.genes	Refgene Group	Kidney Regulatory Region
cg00702638	-0.638323	3.60875e-09	-0.789124	0.257055	chr3	44803292	44803294	+	KIAA1143;KIF15	Promoter	1_TssA
cg01105362	0.515049	2.96591e-10	0.639448	0.136461	chr7	1059626	1059628	+	C7orf50	Intron	7_Enh
cg01453157	0.488521	1.65528e-08	0.501739	0.300558	chr17	1639374	1639376	+	RP11-961A15.1;WDR81	Exon	7_Enh
cg01973676	-0.399346	6.42873e-08	-1.15846	0.00602027	chr7	101596403	101596405	+	CUX1	Intron	14_ReprPCWk
cg02054964	0.990415	1.46684e-08	0.421036	0.678223	chr7	157643769	157643771	+	PTPRN2	Intron	14_ReprPCWk
cg02822788	-0.89311	6.30263e-08	-0.476438	0.36827	chr3	193587599	193587601	-	DPPA2P3	Distal Intergenic	7_Enh
cg03323636	-0.939505	5.75413e-08	-0.620497	0.484901	chr11	9025501	9025503	-	NRIP3;RP11-467K18.2	Promoter	7_Enh
cg03483654	0.510696	6.19577e-08	0.330011	0.498746	chr11	61102073	61102075	+	DAK;DDB1	Promoter	2_TssAFlnk
cg03762081	-0.878989	7.84087e-08	-0.710273	0.0649038	chr19	51523564	51523566	-	KLK10	Promoter	14_ReprPCWk
cg04145621	0.858333	4.39871e-08	0.760196	0.201833	chr16	693165	693167	+	FAM195A;MSLN	Promoter	2_TssAFlnk
cg04245294	0.653531	8.58026e-08	1.18717	0.00724878	chr3	37898013	37898015	+	ITGA9-AS1	Intron	1_TssA
cg04659689	-0.600942	8.44705e-10	-1.11555	0.0743476	chr7	2903376	2903378	-	GNA12	Distal Intergenic	7_Enh
cg04663932	-0.57927	8.55151e-08	-0.297845	0.453784	chr7	73508617	73508619	-	LIMK1	Promoter	2_TssAFlnk
cg05056120	-1.91514	6.27818e-08	0.371728	0.626498	chr5	158527701	158527703	+	EBF1;RP11-175K6.1	Promoter	2_TssAFlnk
cg05353659	0.542276	3.72538e-08	1.00659	0.0210718	chr17	41052657	41052659	+	G6PC	Promoter	10_TssBiv
cg06021088	-0.543676	6.16483e-08	-0.684825	0.130013	chr2	127822550	127822552	+	BIN1	Intron	7_Enh
cg06647382	0.555507	1.64677e-08	0.613611	0.178329	chr17	48175733	48175735	-	PDK2	Intron	6_EnhG
cg06862136	-1.03217	3.60724e-09	-0.772634	0.262779	chr11	112370276	112370278	-	RP11-65M17.3	Distal Intergenic	15_Quies
cg07267600	-0.579672	3.28842e-08	-0.79224	0.0864515	chr12	2750052	2750054	-	CACNA1C	Promoter	7_Enh
cg07688052	0.537374	3.3986e-08	0.495426	0.28675	chr19	16637308	16637310	+	CHERP;CTD-3222D19.2	Promoter	6_EnhG
cg07696485	-1.0123	2.49356e-08	-0.868988	0.358925	chr3	36986641	36986643	-	TRANK1	Promoter	1_TssA
cg08278357	-0.617666	5.16196e-08	0.438069	0.346579	chr19	59050121	59050123	+	ZBTB45	Distal Intergenic	7_Enh
cg08585669	0.564266	6.75188e-08	1.26959	0.0236197	chr17	37853031	37853033	+	ERBB2;PGAP3	Intron	7_Enh
cg08595667	0.592592	3.95732e-08	0.890903	0.0934229	chr16	89445452	89445454	+	ANKRD11	Intron	7_Enh
cg09250965	0.922736	6.44435e-08	0.910798	0.188979	chr16	25708273	25708275	-	HS3ST4	Intron	15_Quies
cg09436823	0.700807	9.21382e-08	0.87479	0.118131	chr21	47575497	47575499	-	FTCD	Promoter	1_TssA
cg09514524	0.822378	1.21297e-08	1.13866	0.130362	chr8	145729798	145729800	+	CTD-2517M22.14;GPT	Promoter	2_TssAFlnk
cg09550697	0.516489	3.51594e-08	0.29959	0.51439	chr8	145012067	145012069	+	PLEC	Promoter	6_EnhG
cg09837037	1.07415	3.56131e-08	0.122418	0.88752	chr5	1201601	1201603	-	SLC6A19	Promoter	10_TssBiv
cg10152624	0.49193	3.63867e-08	0.370838	0.517591	chr4	1346938	1346940	+	UVSSA	Exon	7_Enh
cg10512292	-1.00748	6.04256e-08	-0.571896	0.432932	chr12	4378266	4378268	-	CCND2-AS1;CCND2-AS2	Distal Intergenic	10_TssBiv
cg10579705	-0.783241	8.30405e-08	-0.6307	0.30892	chr8	22811321	22811323	-	PEBP4	Distal Intergenic	14_ReprPCWk
cg10594510	0.474454	2.32643e-08	0.828753	0.129723	chr5	1089752	1089754	-	SLC12A7	Intron	7_Enh
cg10893986	-0.503286	7.82587e-08	-0.527146	0.147206	chr1	3229738	3229740	-	PRDM16	Intron	7_Enh
cg11548404	0.769618	5.23926e-08	1.35452	0.0680697	chr12	133076621	133076623	-	FBRSL1	Intron	7_Enh
cg11553983	0.580572	5.40907e-08	0.609378	0.227673	chr4	48340687	48340689	-	SLAIN2	Distal Intergenic	14_ReprPCWk
cg11688578	0.596591	2.34329e-08	0.978048	0.0438905	chr4	23923266	23923268	-	PPARGC1A	Intron	2_TssAFlnk
cg12004430	0.625878	1.70676e-08	0.988627	0.106108	chr2	3327256	3327258	+	TSSC1	Intron	14_ReprPCWk
cg12113316	-0.868135	8.22773e-08	-0.513051	0.478953	chr8	37729088	37729090	+	RAB11FIP1	Promoter	4_Tx
cg12747823	0.804428	7.74948e-09	0.510651	0.579115	chr2	238510664	238510666	+	RAB17	Distal Intergenic	7_Enh
cg12985235	0.616744	7.56788e-08	0.673324	0.297365	chr19	4345964	4345966	-	MPND	Promoter	13_ReprPC
cg13039539	0.524477	4.76066e-08	1.25175	0.0233679	chr7	70038626	70038628	-	AUTS2	Intron	7_Enh
cg13323489	-0.757697	4.80554e-08	-1.08571	0.106733	chr3	193587779	193587781	-	DPPA2P3	Distal Intergenic	7_Enh
cg13384849	0.64859	4.22895e-08	1.84992	0.0010031	chr5	173307470	173307472	-	CPEB4	Distal Intergenic	7_Enh
cg13575161	-1.08015	2.3382e-08	-0.027017	0.958265	chr12	4381791	4381793	+	CCND2;CCND2-AS1;CCND2-AS2	Promoter	7_Enh
cg13587564	0.680483	7.99694e-08	0.785982	0.125428	chr9	137003751	137003753	-	WDR5	Promoter	7_Enh
cg13609939	0.542742	1.57166e-08	0.868406	0.0704622	chr10	126105159	126105161	+	OAT	Promoter	7_Enh
cg13717233	1.09566	3.13204e-08	0.545502	0.372562	chr6	160679542	160679544	+	SLC22A2	Promoter	10_TssBiv
cg13875506	0.498381	6.68754e-08	1.29273	0.00423394	chr11	16943572	16943574	+	PLEKHA7	Intron	7_Enh
cg14224368	0.851713	9.67117e-09	1.75799	0.0083503	chr15	79240616	79240618	-	CTSH	Distal Intergenic	14_ReprPCWk
cg14751552	0.824203	6.08724e-09	1.78358	2.29468e-05	chr8	74209521	74209523	-	RDH10;RPL7	Promoter	1_TssA
cg14774511	0.714465	3.35555e-08	1.33242	0.0271211	chr12	3371885	3371887	-	TSPAN9	Intron	7_Enh
cg14911690	-0.647324	6.82494e-09	0.307839	0.694763	chr19	19729394	19729396	+	PBX4	Promoter	10_TssBiv
cg15412087	0.64709	4.32065e-08	0.839257	0.093471	chr11	120085144	120085146	-	OAF	Intron	7_Enh
cg15968307	-1.91061	1.73411e-08	0.32038	0.66722	chr12	48577212	48577214	+	CCDC184	Promoter	10_TssBiv
cg15983520	0.820534	6.96304e-08	0.466548	0.3303	chr8	145729105	145729107	+	CTD-2517M22.14;GPT	Promoter	7_Enh
cg16184737	0.572919	2.50576e-08	0.374687	0.465185	chr7	2679970	2679972	+	TTYH3	Intron	7_Enh
cg16371229	-0.559699	8.20448e-08	-0.0276108	0.961989	chr1	233248844	233248846	+	PCNXL2	Intron	7_Enh
cg16719582	0.70594	2.69684e-08	1.09732	0.0172438	chr12	133090970	133090972	-	FBRSL1	Intron	7_Enh
cg17421241	1.36421	1.57848e-08	0.548526	0.456737	chr1	3201952	3201954	-	PRDM16	Intron	14_ReprPCWk
cg17793354	0.69688	1.66224e-08	0.590299	0.313964	chr2	237487800	237487802	+	ACKR3	Intron	7_Enh
cg18514820	-0.600967	3.23009e-08	-0.904899	0.15577	chr10	17271943	17271945	+	VIM;VIM-AS1	Promoter	2_TssAFlnk
cg18566594	-1.90988	1.09961e-11	-0.00897034	0.990791	chr12	4381434	4381436	+	CCND2-AS1;CCND2-AS2	Promoter	1_TssA
cg18621256	-0.882716	4.21026e-09	-0.582041	0.312754	chr10	119221443	119221445	+	CTA-109P11.4	Distal Intergenic	15_Quies
cg19418922	0.652385	6.86865e-08	1.01621	0.0525074	chr11	44265839	44265841	+	EXT2	3' UTR	6_EnhG
cg19543317	0.98691	7.87085e-08	0.845726	0.153474	chr14	75918154	75918156	-	JDP2	Intron	7_Enh
cg20165037	0.718956	8.34619e-08	0.700823	0.260729	chr13	114802646	114802648	-	RASA3	Promoter	7_Enh
cg20667008	0.57968	5.15881e-08	0.878784	0.0757737	chr10	127915357	127915359	+	ADAM12	Intron	14_ReprPCWk
cg21462428	-1.35287	3.49588e-09	-0.255062	0.714173	chr12	4381447	4381449	-	CCND2;CCND2-AS1;CCND2-AS2	Promoter	1_TssA
cg22593177	0.719388	1.45079e-08	1.34002	0.0128056	chr10	82174375	82174377	-	FAM213A	Promoter	7_Enh
cg22681001	-0.668717	2.51656e-08	-0.0780175	0.890998	chr11	29141662	29141664	+	KCNA4	Distal Intergenic	15_Quies
cg22791678	0.830734	3.54065e-08	1.18196	0.0251213	chr6	41552579	41552581	-	FOXP4	Exon	7_Enh
cg23460285	0.649542	3.17464e-09	1.11263	0.0611369	chr12	133076686	133076688	-	FBRSL1	Intron	7_Enh
cg23620822	-0.558444	8.2262e-09	-0.517483	0.472281	chr3	13692211	13692213	+	LINC00620	Promoter	7_Enh
cg23669276	0.532638	5.61883e-08	0.542946	0.331487	chr2	241815193	241815195	-	AGXT	Promoter	7_Enh
cg23813012	-1.10348	6.72559e-08	-0.200402	0.764595	chr1	14026481	14026483	+	PRDM2	Promoter	10_TssBiv
cg24813613	0.609453	8.61036e-09	0.40739	0.500599	chr7	1882134	1882136	-	AC110781.3;MAD1L1	Promoter	14_ReprPCWk
cg24888989	-0.580301	4.87481e-08	-0.450362	0.494155	chr3	44803290	44803292	+	KIAA1143;KIF15	Promoter	1_TssA
cg24979233	0.898443	3.84963e-08	-0.211173	0.809755	chr4	1800283	1800285	-	FGFR3	Intron	14_ReprPCWk
cg25149396	-0.796704	5.19359e-08	-0.79524	0.0550821	chr1	184943511	184943513	+	FAM129A	Promoter	1_TssA
cg25544164	0.491711	1.14679e-08	0.591079	0.179268	chr19	5824158	5824160	+	NRTN	Promoter	14_ReprPCWk
cg27083891	0.502244	2.42541e-08	0.489527	0.382929	chr11	64658725	64658727	-	AP001187.9;MIR192	Promoter	1_TssA
cg27106513	-1.56187	1.24564e-09	-1.15296	0.141767	chr8	54790371	54790373	-	RGS20;RP11-1070A24.2	Intron	10_TssBiv
cg27446570	0.600904	3.43922e-08	1.51504	0.0111166	chr1	3809531	3809533	-	C1orf174	Exon	7_Enh
cg27630540	0.685543	6.15711e-10	0.761736	0.310248	chr4	1347165	1347167	+	UVSSA	Exon	7_Enh
