# Supplementary material for: Unraveling the epigenetic code: human kidney DNA methylation and chromatin dynamics in renal disease development
Source: Nat Commun. 2024 Jan 29;15:873. doi: 10.1038/s41467-024-45295-y (PMC10824731; doi:10.1038/s41467-024-45295-y)
Supplement: Supplementary file 4 — Supplementary Dataset 1-20 [file 41467_2024_45295_MOESM4_ESM.zip › Supplementary Data 1-20/Supplementary Data 17.xlsx]

## Sheet: Sheet1
Supplementary Data 17. GO enrichment of fibrosis-associated DMPs annotated genes (P<0.05)
Term	P.value	Adjusted.P.value	Old.P.value	Old.Adjusted.P.value	Odds.Ratio	Combined.Score	Genes
glyoxylate metabolic process (GO:0046487)	0.000888312	0.138741	0	0	64.4156	452.596	ALDH4A1;AGXT
regulation of cell cycle arrest (GO:0071156)	0.000888312	0.138741	0	0	64.4156	452.596	BIN1;SLC25A33
cellular amino acid biosynthetic process (GO:0008652)	0.000943814	0.138741	0	0	17.6667	123.059	OAT;GOT1;GPT
gluconeogenesis (GO:0006094)	0.00372232	0.227551	0	0	10.4966	58.7115	GOT1;PPARGC1A;SLC25A11
organic cation transport (GO:0015695)	0.00445649	0.227551	0	0	23.4156	126.758	SLC22A13;SLC22A2
cell communication by electrical coupling involved in cardiac conduction (GO:0086064)	0.00445649	0.227551	0	0	23.4156	126.758	CACNA1C;ATP1A1
NAD biosynthesis via nicotinamide riboside salvage pathway (GO:0034356)	0.00593812	0.227551	0	0	19.8112	101.559	SLC22A13;NNMT
cardiac muscle cell action potential involved in contraction (GO:0086002)	0.00675186	0.227551	0	0	18.3952	91.9379	CACNA1C;ATP1A1
nucleotide-excision repair, preincision complex stabilization (GO:0006293)	0.0115185	0.227551	0	0	13.5509	60.4886	DDB1;RBX1
nucleotide-excision repair, DNA incision, 3'-to lesion (GO:0006295)	0.0115185	0.227551	0	0	13.5509	60.4886	DDB1;RBX1
nucleotide-excision repair, DNA duplex unwinding (GO:0000717)	0.0126061	0.227551	0	0	12.8727	56.2999	DDB1;RBX1
cellular nitrogen compound metabolic process (GO:0034641)	0.0137366	0.227551	0	0	12.2591	52.5633	DAO;AGXT
nucleotide-excision repair, DNA damage recognition (GO:0000715)	0.0137366	0.227551	0	0	12.2591	52.5633	DDB1;RBX1
cellular response to amino acid stimulus (GO:0071230)	0.0173791	0.227551	0	0	10.7251	43.4633	LAMTOR1;CPEB4
phosphatidylinositol 3-kinase signaling (GO:0014065)	0.0173791	0.227551	0	0	10.7251	43.4633	ERBB2;PIK3CB
transcription-coupled nucleotide-excision repair (GO:0006283)	0.0194502	0.227551	0	0	5.53894	21.8228	DDB1;UVSSA;RBX1
nucleotide-excision repair, preincision complex assembly (GO:0006294)	0.021383	0.227551	0	0	9.53199	36.652	DDB1;RBX1
phosphorylation (GO:0016310)	0.0227947	0.227551	0	0	9.19109	34.7536	PIK3CB;COQ8A
regulation of phosphatidylinositol 3-kinase signaling (GO:0014066)	0.0239125	0.227551	0	0	5.1001	19.0405	ERBB2;PIK3CB;FGFR3
global genome nucleotide-excision repair (GO:0070911)	0.0257297	0.227551	0	0	8.57749	31.3945	DDB1;RBX1
adherens junction organization (GO:0034332)	0.0257297	0.227551	0	0	8.57749	31.3945	AFDN;CDH3
amino acid transport (GO:0006865)	0.0257297	0.227551	0	0	8.57749	31.3945	SLC6A19;SLC6A20
nucleotide-excision repair (GO:0006289)	0.0272517	0.227551	0	0	8.30038	29.9033	DDB1;RBBP8
DNA damage response, detection of DNA damage (GO:0042769)	0.0288092	0.227551	0	0	8.04058	28.5205	DDB1;RBX1
nucleotide-excision repair, DNA incision, 5'-to lesion (GO:0006296)	0.0336879	0.227551	0	0	7.35028	24.922	DDB1;RBX1
MAPK cascade (GO:0000165)	0.0339049	0.227551	0	0	2.90031	9.8152	RASA3;ERBB2;NRTN;FGFR3;RBX1
nucleotide-excision repair, DNA incision (GO:0033683)	0.0353808	0.227551	0	0	7.14574	23.8781	DDB1;RBX1
interaction with symbiont (GO:0051702)	0.0383999	0.227551	0	0	32	104.31	DDB1
negative regulation of ubiquitin-protein transferase activity (GO:0051444)	0.0383999	0.227551	0	0	32	104.31	LIMK1
dopamine transport (GO:0015872)	0.0383999	0.227551	0	0	32	104.31	SLC22A2
detection of virus (GO:0009597)	0.0383999	0.227551	0	0	32	104.31	SERINC5
regulation of cell-matrix adhesion (GO:0001952)	0.0383999	0.227551	0	0	32	104.31	PIK3CB
L-serine biosynthetic process (GO:0006564)	0.0383999	0.227551	0	0	32	104.31	SERINC5
dopamine biosynthetic process (GO:0042416)	0.0383999	0.227551	0	0	32	104.31	DAO
regulation of insulin-like growth factor receptor signaling pathway (GO:0043567)	0.0383999	0.227551	0	0	32	104.31	IGFBP3
membrane depolarization during AV node cell action potential (GO:0086045)	0.0383999	0.227551	0	0	32	104.31	CACNA1C
behavioral fear response (GO:0001662)	0.0383999	0.227551	0	0	32	104.31	DRD4
regulation of gluconeogenesis (GO:0006111)	0.0383999	0.227551	0	0	32	104.31	PDK2
positive regulation of cytolysis (GO:0045919)	0.0383999	0.227551	0	0	32	104.31	LBP
inhibitory postsynaptic potential (GO:0060080)	0.0383999	0.227551	0	0	32	104.31	DRD4
DNA double-strand break processing involved in repair via single-strand annealing (GO:0010792)	0.0383999	0.227551	0	0	32	104.31	RBBP8
Rho protein signal transduction (GO:0007266)	0.0388632	0.227551	0	0	6.76897	21.9836	GNA12;LIMK1
phosphatidylinositol-mediated signaling (GO:0048015)	0.0403272	0.227551	0	0	4.11973	13.2273	ERBB2;PIK3CB;FGFR3
negative regulation of cytoplasmic translation (GO:2000766)	0.0459022	0.227551	0	0	25.5987	78.8758	CPEB4
zinc II ion transmembrane transport (GO:0071577)	0.0459022	0.227551	0	0	25.5987	78.8758	SLC39A14
positive regulation of protein exit from endoplasmic reticulum (GO:0070863)	0.0459022	0.227551	0	0	25.5987	78.8758	SEC16B
response to steroid hormone (GO:0048545)	0.0459022	0.227551	0	0	25.5987	78.8758	PAQR5
neurotransmitter transport (GO:0006836)	0.0459022	0.227551	0	0	25.5987	78.8758	SLC22A2
body fluid secretion (GO:0007589)	0.0459022	0.227551	0	0	25.5987	78.8758	SLC22A2
myoblast fusion (GO:0007520)	0.0459022	0.227551	0	0	25.5987	78.8758	ADAM12
opsonization (GO:0008228)	0.0459022	0.227551	0	0	25.5987	78.8758	LBP
sphingosine biosynthetic process (GO:0046512)	0.0459022	0.227551	0	0	25.5987	78.8758	SPHK2
positive regulation of phospholipase activity (GO:0010518)	0.0459022	0.227551	0	0	25.5987	78.8758	FGFR3
positive regulation of ATP biosynthetic process (GO:2001171)	0.0459022	0.227551	0	0	25.5987	78.8758	PPARGC1A
wound healing, spreading of epidermal cells (GO:0035313)	0.0459022	0.227551	0	0	25.5987	78.8758	PLET1
establishment of epithelial cell polarity (GO:0090162)	0.0459022	0.227551	0	0	25.5987	78.8758	CYTH1
regulation of mitotic cell cycle phase transition (GO:1901990)	0.0459022	0.227551	0	0	25.5987	78.8758	DDB1
transcytosis (GO:0045056)	0.0459022	0.227551	0	0	25.5987	78.8758	RAB17
positive regulation of astrocyte differentiation (GO:0048711)	0.0459022	0.227551	0	0	25.5987	78.8758	BIN1
SCF complex assembly (GO:0010265)	0.0459022	0.227551	0	0	25.5987	78.8758	RBX1
rRNA modification (GO:0000154)	0.0459022	0.227551	0	0	25.5987	78.8758	NAT10
proline transport (GO:0015824)	0.0459022	0.227551	0	0	25.5987	78.8758	SLC6A20
protein localization to endoplasmic reticulum (GO:0070972)	0.0459022	0.227551	0	0	25.5987	78.8758	SEC16B
regulation of circadian rhythm (GO:0042752)	0.048104	0.227551	0	0	5.98037	18.1468	PPARGC1A;DRD4
