# Supplementary material for: Unraveling the epigenetic code: human kidney DNA methylation and chromatin dynamics in renal disease development
Source: Nat Commun. 2024 Jan 29;15:873. doi: 10.1038/s41467-024-45295-y (PMC10824731; doi:10.1038/s41467-024-45295-y)
Supplement: Supplementary file 4 — Supplementary Dataset 1-20 [file 41467_2024_45295_MOESM4_ESM.zip › Supplementary Data 1-20/Supplementary Data 20.xlsx]

## Sheet: Sheet1
Supplementary Data 20. Differentially methylated probes associated with longitudinal eGFR change
probeID	CpG_chrm	CpG_beg	CpG_end	probe_strand	Estimate	StdErr	pValue
cg00519185	chr19	36347906	36347908	+	39.1551	6.79892	6.32e-08
cg01119571	chr7	135541566	135541568	-	19.1386	3.10343	9.48e-09
cg09514524	chr8	145729798	145729800	+	-24.2646	3.69075	1.31e-09
cg04659689	chr7	2903376	2903378	-	14.8114	2.52283	3.87e-08
cg16498856	chr3	141196359	141196361	-	26.2166	4.56725	7.13e-08
cg20023898	chr16	67048468	67048470	-	17.3669	3.01762	6.9e-08
cg21366655	chr14	103584538	103584540	-	21.6754	3.59279	1.8e-08
cg21447477	chr11	68781346	68781348	+	31.4942	5.46705	6.42e-08
cg02295344	chr17	42357309	42357311	-	23.356	3.84099	1.45e-08
cg22663874	chr8	105725083	105725085	+	32.1022	5.57312	6.07e-08
cg23181482	chr10	21791489	21791491	-	-14.0265	2.46241	8.85e-08
cg24683822	chr7	128473987	128473989	-	38.394	6.65681	6.31e-08
cg25544164	chr19	5824158	5824160	+	-11.9396	2.07846	7.09e-08
cg27630540	chr4	1347165	1347167	+	-18.205	3.0847	3.39e-08
cg03280622	chr8	145023012	145023014	+	20.0876	3.42927	4.08e-08
