# Supplementary material for: Unraveling the epigenetic code: human kidney DNA methylation and chromatin dynamics in renal disease development
Source: Nat Commun. 2024 Jan 29;15:873. doi: 10.1038/s41467-024-45295-y (PMC10824731; doi:10.1038/s41467-024-45295-y)
Supplement: Supplementary file 4 — Supplementary Dataset 1-20 [file 41467_2024_45295_MOESM4_ESM.zip › Supplementary Data 1-20/Supplementary Data 16.xlsx]

## Sheet: Sheet1
Supplementary Data 16. Annotating fibrosis-associated DMPs to their nearest genes
seqnames	start	end	CpG	strand	annotation	geneChr	geneStart	geneEnd	geneLength	geneStrand	geneId	transcriptId	distanceToTSS	ENSEMBL	SYMBOL	GENENAME
chr1	3229739	3229740	cg10893986	-	Intron (uc001akc.3/63976, intron 3 of 16)	1	3371147	3397677	26531	1	27237	uc001akg.4	-141407	ENSG00000130762	ARHGEF16	Rho guanine nucleotide exchange factor 16
chr1	3809532	3809533	cg27446570	-	Exon (uc001alf.3/339448, exon 2 of 4)	1	3805697	3816857	11161	2	339448	uc001alf.3	7324	ENSG00000198912	C1orf174	chromosome 1 open reading frame 174
chr1	6342888	6342889	cg12740725	+	Intron (uc001amq.3/11332, intron 7 of 8)	1	6307406	6321035	13630	2	387509	uc001amp.2	-21853	ENSG00000158292	GPR153	G protein-coupled receptor 153
chr1	9563665	9563666	cg08976120	-	Distal Intergenic	1	9599528	9642831	43304	1	84275	uc001apw.3	-35862	ENSG00000171612	SLC25A33	solute carrier family 25 member 33
chr1	14026482	14026483	cg23813012	+	Promoter (<=1kb)	1	14026735	14151574	124840	1	7799	uc001avg.3	-252	ENSG00000116731	PRDM2	PR/SET domain 2
chr1	19253293	19253294	cg05338955	-	Intron (uc001bbd.2/126917, intron 1 of 8)	1	19197924	19229293	31370	2	8659	uc021ohl.1	-24000	ENSG00000159423	ALDH4A1	aldehyde dehydrogenase 4 family member A1
chr1	19505573	19505574	cg15004902	+	Promoter (<=1kb)	1	19477418	19505714	28297	2	23352	uc001bbm.1	140	ENSG00000127481	UBR4	ubiquitin protein ligase E3 component n-recognin 4
chr1	24432480	24432481	cg17002843	+	Promoter (2-3kb)	1	24408039	24434929	26891	2	127294	uc001bip.1	2448	ENSG00000142661	MYOM3	myomesin 3
chr1	32264360	32264361	cg15529914	+	Promoter (<=1kb)	1	32259348	32264372	5025	2	90853	uc021oks.1	11	ENSG00000134668	SPOCD1	SPOC domain containing 1
chr1	43751783	43751784	cg22914126	+	Promoter (<=1kb)	1	43747557	43751288	3732	2	149466	uc021omn.1	-495	ENSG00000253313	C1orf210	chromosome 1 open reading frame 210
chr1	61696520	61696521	cg10639569	+	Intron (uc001czy.3/4774, intron 2 of 10)	1	61547980	61928460	380481	1	4774	uc001czw.3	148540	ENSG00000162599	NFIA	nuclear factor I A
chr1	116918716	116918717	cg07614859	-	Promoter (2-3kb)	1	116916489	116947396	30908	1	476	uc010oww.2	2227	ENSG00000163399	ATP1A1	ATPase Na+/K+ transporting subunit alpha 1
chr1	177787250	177787251	cg18251761	+	Distal Intergenic	1	177897489	177917779	20291	2	89866	uc009wwy.1	130528	ENSG00000120341	SEC16B	SEC16 homolog B, endoplasmic reticulum export factor
chr1	207238336	207238337	cg01758864	-	Promoter (<=1kb)	1	207238349	207254368	16020	1	5208	uc010psd.2	-12	ENSG00000123836	PFKFB2	6-phosphofructo-2-kinase/fructose-2,6-biphosphatase 2
chr2	25751265	25751266	cg12643185	+	Intron (uc010yko.3/1838, intron 8 of 17)	2	25600067	25705742	105676	2	1838	uc002rgg.4	-45523	ENSG00000138101	DTNB	dystrobrevin beta
chr2	29033726	29033727	cg14920003	+	Promoter (<=1kb)	2	29033700	29073475	39776	1	245711	uc002rmk.3	26	ENSG00000163806	SPDYA	speedy/RINGO cell cycle regulator family member A
chr2	62678372	62678373	cg02911248	-	Distal Intergenic	2	62727356	62733604	6249	2	200728	uc002sbt.2	55231	ENSG00000186889	TMEM17	transmembrane protein 17
chr2	127822551	127822552	cg06021088	+	Intron (uc010yzf.2/274, intron 6 of 12)	2	127805599	127839641	34043	2	274	uc010yzf.2	17089	ENSG00000136717	BIN1	bridging integrator 1
chr2	172245973	172245974	cg23351923	+	Intron (uc002ugs.4/79828, intron 2 of 8)	2	172173913	172290619	116707	2	79828	uc002ugs.4	44645	ENSG00000123600	METTL8	methyltransferase 8, methylcytidine
chr2	201245083	201245084	cg03764410	-	Intron (uc002uvn.4/26010, intron 2 of 12)	2	201173673	201346986	173314	1	26010	uc010zhc.2	71410	ENSG00000196141	SPATS2L	spermatogenesis associated serine rich 2 like
chr2	237487801	237487802	cg17793354	+	Intron (uc010fyq.3/57007, intron 2 of 2)	2	237478380	237490994	12615	1	57007	uc002vwd.3	9421	ENSG00000144476	ACKR3	atypical chemokine receptor 3
chr2	238510665	238510666	cg12747823	+	Distal Intergenic	2	238482965	238499769	16805	2	64284	uc002vxb.2	-10896	ENSG00000124839	RAB17	RAB17, member RAS oncogene family
chr2	241815194	241815195	cg23669276	-	Promoter (1-2kb)	2	241816330	241818536	2207	1	189	uc002wab.4	-1135	ENSG00000172482	AGXT	alanine--glyoxylate aminotransferase
chr3	16307448	16307449	cg06901492	-	Promoter (<=1kb)	3	16306667	16378868	72202	1	92106	uc003cax.3	781	ENSG00000154814	OXNAD1	oxidoreductase NAD binding domain containing 1
chr3	36986642	36986643	cg07696485	-	Promoter (<=1kb)	3	36868308	36986548	118241	2	9881	uc003cgj.3	-94	ENSG00000168016	TRANK1	tetratricopeptide repeat and ankyrin repeat containing 1
chr3	37898014	37898015	cg04245294	+	Intron (uc003che.3/uc003che.3, intron 1 of 3)	3	37903669	38025960	122292	1	10217	uc003chg.3	-5654	ENSG00000144677	CTDSPL	CTD small phosphatase like
chr3	38307668	38307669	cg06224737	-	Promoter (<=1kb)	3	38307298	38319806	12509	1	9390	uc003chz.3	370	ENSG00000172940	SLC22A13	solute carrier family 22 member 13
chr3	44803291	44803292	cg24888989	+	Promoter (<=1kb)	3	44803209	44894748	91540	1	56992	uc010hiq.3	82	ENSG00000163808	KIF15	kinesin family member 15
chr3	44803293	44803294	cg00702638	+	Promoter (<=1kb)	3	44803209	44894748	91540	1	56992	uc010hiq.3	84	ENSG00000163808	KIF15	kinesin family member 15
chr3	45825528	45825529	cg07288822	+	Intron (uc011bai.2/54716, intron 1 of 10)	3	45796941	45813831	16891	2	54716	uc003cow.3	-11697	ENSG00000163817	SLC6A20	solute carrier family 6 member 20
chr3	52124398	52124399	cg03993991	+	Intron (uc003dcu.3/25886, intron 10 of 10)	3	52096110	52099128	3019	2	100128378	uc010hmb.2	-25270	NA	LINC00696	long intergenic non-protein coding RNA 696
chr3	58046820	58046821	cg26899698	+	Intron (uc003djj.2/2317, intron 1 of 45)	3	58063983	58157982	94000	1	2317	uc003djl.2	-17162	ENSG00000136068	FLNB	filamin B
chr3	138568802	138568803	cg15751204	+	Distal Intergenic	3	138371540	138478201	106662	2	5291	uc011bmq.3	-90601	ENSG00000051382	PIK3CB	phosphatidylinositol-4,5-bisphosphate 3-kinase catalytic subunit beta
chr4	1346939	1346940	cg10152624	+	Exon (uc003gde.4/57654, exon 5 of 14)	4	1341104	1381837	40734	1	57654	uc003gde.4	5835	ENSG00000163945	UVSSA	UV stimulated scaffold protein A
chr4	1347166	1347167	cg27630540	+	Exon (uc003gde.4/57654, exon 5 of 14)	4	1341104	1381837	40734	1	57654	uc003gde.4	6062	ENSG00000163945	UVSSA	UV stimulated scaffold protein A
chr4	1800284	1800285	cg24979233	-	Intron (uc003gdq.3/2261, intron 2 of 16)	4	1803094	1805563	2470	1	2261	uc003gdt.1	-2809	ENSG00000068078	FGFR3	fibroblast growth factor receptor 3
chr4	2365370	2365371	cg12854167	+	Promoter (1-2kb)	4	2271324	2366604	95281	2	57732	uc011bvk.2	1233	ENSG00000159733	ZFYVE28	zinc finger FYVE-type containing 28
chr4	23923267	23923268	cg11688578	-	Intron (uc031sdx.1/10891, intron 2 of 14)	4	23884304	23891700	7397	2	10891	uc003gqu.4	-31567	ENSG00000109819	PPARGC1A	PPARG coactivator 1 alpha
chr4	48340688	48340689	cg11553983	-	Distal Intergenic	4	48343613	48428215	84603	1	57606	uc003gya.4	-2924	ENSG00000109171	SLAIN2	SLAIN motif family member 2
chr4	185727254	185727255	cg17367495	+	Promoter (<=1kb)	4	185676749	185726942	50194	2	2180	uc003iww.2	-312	ENSG00000151726	ACSL1	acyl-CoA synthetase long chain family member 1
chr5	1089753	1089754	cg10594510	-	Intron (uc003jbu.3/10723, intron 3 of 23)	5	1050489	1112172	61684	2	10723	uc003jbu.3	22418	ENSG00000113504	SLC12A7	solute carrier family 12 member 7
chr5	1201602	1201603	cg09837037	-	Promoter (<=1kb)	5	1201710	1225230	23521	1	340024	uc003jbw.4	-107	ENSG00000174358	SLC6A19	solute carrier family 6 member 19
chr5	79527429	79527430	cg22252653	+	Intron (uc003kgj.3/256987, intron 1 of 12)	5	79407050	79551898	144849	2	256987	uc003kgj.3	24468	ENSG00000164300	SERINC5	serine incorporator 5
chr5	132597809	132597810	cg09708840	+	Intron (uc003kyn.1/23105, intron 6 of 15)	5	132532152	132561617	29466	2	23105	uc003kym.1	-36192	ENSG00000053108	FSTL4	follistatin like 4
chr5	138755643	138755644	cg09622871	+	Intron (uc003len.3/202052, intron 7 of 7)	5	138737190	138739776	2587	2	202051	uc003lem.2	-15867	ENSG00000170469	SPATA24	spermatogenesis associated 24
chr5	158527702	158527703	cg05056120	+	Promoter (<=1kb)	5	158122923	158526788	403866	2	1879	uc011ddx.3	-914	ENSG00000164330	EBF1	EBF transcription factor 1
chr5	173307471	173307472	cg13384849	-	Distal Intergenic	5	173315331	173383823	68493	1	80315	uc010jju.2	-7859	ENSG00000113742	CPEB4	cytoplasmic polyadenylation element binding protein 4
chr6	4085138	4085139	cg02117745	+	Promoter (2-3kb)	6	4050695	4087578	36884	2	222826	uc010jnq.1	2439	ENSG00000145975	FAM217A	family with sequence similarity 217 member A
chr6	35403322	35403323	cg16888293	-	Distal Intergenic	6	35420138	35434881	14744	1	2178	uc003oko.1	-16815	ENSG00000112039	FANCE	FA complementation group E
chr6	160679543	160679544	cg13717233	+	Promoter (<=1kb)	6	160637794	160679963	42170	2	6582	uc003qtf.3	419	ENSG00000112499	SLC22A2	solute carrier family 22 member 2
chr7	2679971	2679972	cg16184737	+	Intron (uc003smp.3/80727, intron 1 of 13)	7	2687052	2704436	17385	1	80727	uc010ksn.3	-7080	ENSG00000136295	TTYH3	tweety family member 3
chr7	2903377	2903378	cg04659689	-	Distal Intergenic	7	2767741	2883959	116219	2	2768	uc011jwb.2	-19418	ENSG00000146535	GNA12	G protein subunit alpha 12
chr7	29270878	29270879	cg24954070	-	Intron (uc011jzs.2/1124, intron 2 of 13)	7	29237357	29553944	316588	1	1124	uc011jzu.2	33521	ENSG00000106069	CHN2	chimerin 2
chr7	46009226	46009227	cg02179351	+	Distal Intergenic	7	45951844	45960871	9028	2	3486	uc003tnt.3	-48355	ENSG00000146674	IGFBP3	insulin like growth factor binding protein 3
chr7	70038627	70038628	cg13039539	-	Intron (uc003tvw.4/26053, intron 5 of 18)	7	70231248	70257885	26638	1	26053	uc011keg.2	-192620	ENSG00000158321	AUTS2	activator of transcription and developmental regulator AUTS2
chr7	73508493	73508494	cg11041734	+	Promoter (1-2kb)	7	73507486	73536855	29370	1	3984	uc003uab.3	1007	ENSG00000106683	LIMK1	LIM domain kinase 1
chr7	73508618	73508619	cg04663932	-	Promoter (1-2kb)	7	73507486	73536855	29370	1	3984	uc003uab.3	1132	ENSG00000106683	LIMK1	LIM domain kinase 1
chr7	101596404	101596405	cg01973676	+	Intron (uc003uys.4/1523, intron 2 of 23)	7	101460882	101901513	440632	1	1523	uc003uyx.4	135522	ENSG00000257923	CUX1	cut like homeobox 1
chr7	142983761	142983762	cg23699237	-	Promoter (1-2kb)	7	142985308	143004789	19482	1	835	uc003wco.3	-1546	ENSG00000106144	CASP2	caspase 2
chr7	142983813	142983814	cg18192614	+	Promoter (1-2kb)	7	142985308	143004789	19482	1	835	uc003wco.3	-1494	ENSG00000106144	CASP2	caspase 2
chr8	10228431	10228432	cg20710386	-	Intron (uc003wsx.3/4482, intron 5 of 5)	8	10383056	10396333	13278	1	203074	uc003wta.3	-154624	ENSG00000184647	PRSS55	serine protease 55
chr8	21881510	21881511	cg23880780	-	Promoter (<=1kb)	8	21881645	21894408	12764	1	10361	uc003xac.3	-134	ENSG00000158806	NPM2	nucleophosmin/nucleoplasmin 2
chr8	22257085	22257086	cg15279452	+	Intron (uc003xbp.4/23516, intron 1 of 8)	8	22225050	22280249	55200	1	23516	uc011kzh.2	32035	ENSG00000104635	SLC39A14	solute carrier family 39 member 14
chr8	22811322	22811323	cg10579705	-	Distal Intergenic	8	22570765	22785421	214657	2	157310	uc003xcn.1	-25901	ENSG00000134020	PEBP4	phosphatidylethanolamine binding protein 4
chr8	37729089	37729090	cg12113316	+	Promoter (1-2kb)	8	37723835	37730697	6863	2	80223	uc003xko.1	1607	ENSG00000156675	RAB11FIP1	RAB11 family interacting protein 1
chr8	54790372	54790373	cg27106513	-	Intron (uc003xrp.3/8601, intron 1 of 5)	8	54793442	54826482	33041	1	8601	uc003xrr.2	-3069	ENSG00000147509	RGS20	regulator of G protein signaling 20
chr8	74209522	74209523	cg14751552	-	Promoter (<=1kb)	8	74209339	74237520	28182	1	157506	uc003xzj.3	183	ENSG00000121039	RDH10	retinol dehydrogenase 10
chr8	145012068	145012069	cg09550697	+	Promoter (1-2kb)	8	144989321	145013758	24438	2	5339	uc003zab.1	1689	ENSG00000178209	PLEC	plectin
chr8	145729106	145729107	cg15983520	+	Promoter (<=1kb)	8	145729465	145730872	1408	1	2875	uc031tcs.1	-358	ENSG00000167701	GPT	glutamic--pyruvic transaminase
chr8	145729799	145729800	cg09514524	+	Promoter (<=1kb)	8	145729465	145732555	3091	1	2875	uc003zdh.4	334	ENSG00000167701	GPT	glutamic--pyruvic transaminase
chr9	137003752	137003753	cg13587564	-	Promoter (1-2kb)	9	137004914	137025094	20181	1	11091	uc004cez.3	-1161	ENSG00000196363	WDR5	WD repeat domain 5
chr10	17271944	17271945	cg18514820	+	Promoter (1-2kb)	10	17270258	17279592	9335	1	7431	uc001iou.2	1686	ENSG00000026025	VIM	vimentin
chr10	101172092	101172093	cg16068807	+	Intron (uc001kpr.3/2805, intron 2 of 8)	10	101156627	101190530	33904	2	2805	uc001kpr.3	18437	ENSG00000120053	GOT1	glutamic-oxaloacetic transaminase 1
chr10	123670487	123670488	cg07102919	+	Exon (uc001lfp.3/11101, exon 5 of 12)	10	123502625	123687546	184922	2	11101	uc001lfp.3	17058	ENSG00000107669	ATE1	arginyltransferase 1
chr10	126105160	126105161	cg13609939	+	Promoter (2-3kb)	10	126085872	126107545	21674	2	4942	uc001lhp.3	2384	ENSG00000065154	OAT	ornithine aminotransferase
chr10	127915358	127915359	cg20667008	+	Intron (uc001ljk.2/8038, intron 3 of 22)	10	127702902	128077127	374226	2	8038	uc001ljk.2	161768	ENSG00000148848	ADAM12	ADAM metallopeptidase domain 12
chr11	657990	657991	cg27180066	-	Intron (uc009ycf.1/10522, intron 7 of 9)	11	637305	640705	3401	1	1815	uc001lqp.2	20685	ENSG00000069696	DRD4	dopamine receptor D4
chr11	9025502	9025503	cg03323636	-	Promoter (<=1kb)	11	9002123	9025596	23474	2	56675	uc001mhg.2	93	ENSG00000175352	NRIP3	nuclear receptor interacting protein 3
chr11	12108103	12108104	cg19623226	+	Distal Intergenic	11	12115543	12285329	169787	1	9645	uc010rch.1	-7439	ENSG00000133816	MICAL2	microtubule associated monooxygenase, calponin and LIM domain containing 2
chr11	16934174	16934175	cg22813345	-	Intron (uc010rcu.1/144100, intron 3 of 26)	11	16809207	16848137	38931	2	144100	uc001mmn.3	-86037	ENSG00000166689	PLEKHA7	pleckstrin homology domain containing A7
chr11	16943573	16943574	cg13875506	+	Intron (uc010rcu.1/144100, intron 3 of 26)	11	16800548	17035963	235416	2	144100	uc010rcu.1	92389	ENSG00000166689	PLEKHA7	pleckstrin homology domain containing A7
chr11	29141663	29141664	cg22681001	+	Distal Intergenic	11	30031288	30038577	7290	2	3739	uc001msk.3	896913	ENSG00000182255	KCNA4	potassium voltage-gated channel subfamily A member 4
chr11	34178994	34178995	cg13057474	-	Intron (uc001mvl.2/25841, intron 14 of 16)	11	34127111	34168458	41348	1	55226	uc010ren.2	51883	ENSG00000135372	NAT10	N-acetyltransferase 10
chr11	44265840	44265841	cg19418922	+	3' UTR	11	44282278	44331716	49439	2	60529	uc001myb.3	65875	ENSG00000052850	ALX4	ALX homeobox 4
chr11	61102074	61102075	cg03483654	+	Promoter (1-2kb)	11	61089067	61100684	11618	2	1642	uc009ynl.2	-1390	ENSG00000167986	DDB1	damage specific DNA binding protein 1
chr11	71804586	71804587	cg14274204	-	5' UTR	11	71808338	71814433	6096	2	55004	uc001ort.3	9846	ENSG00000149357	LAMTOR1	late endosomal/lysosomal adaptor, MAPK and MTOR activator 1
chr11	92261583	92261584	cg06380530	+	Intron (uc001pdj.4/120114, intron 2 of 24)	11	92085262	92629635	544374	1	120114	uc001pdj.4	176321	ENSG00000165323	FAT3	FAT atypical cadherin 3
chr11	114166971	114166972	cg05279373	-	Promoter (<=1kb)	11	114166535	114183238	16704	1	4837	uc001pos.1	436	ENSG00000166741	NNMT	nicotinamide N-methyltransferase
chr11	116476512	116476513	cg18003827	-	Distal Intergenic	11	116618886	116643714	24829	2	84811	uc001ppn.3	167201	ENSG00000137656	BUD13	BUD13 homolog
chr11	117620553	117620554	cg05193757	-	Intron (uc001prh.1/57453, intron 3 of 32)	11	117298489	117667976	369488	2	57453	uc001prh.1	47422	ENSG00000177103	DSCAML1	DS cell adhesion molecule like 1
chr11	120085145	120085146	cg15412087	-	Intron (uc001pxb.3/220323, intron 1 of 3)	11	120081747	120100650	18904	1	220323	uc001pxb.3	3398	ENSG00000184232	OAF	out at first homolog
chr12	2750053	2750054	cg07267600	-	Promoter (<=1kb)	12	2750633	2807115	56483	1	775	uc010sea.1	-579	ENSG00000151067	CACNA1C	calcium voltage-gated channel subunit alpha1 C
chr12	3196070	3196071	cg01892772	-	Intron (uc001qlp.3/10867, intron 2 of 8)	12	3186521	3395730	209210	1	10867	uc021qtd.1	9549	ENSG00000011105	TSPAN9	tetraspanin 9
chr12	3371886	3371887	cg14774511	-	Intron (uc001qlp.3/10867, intron 3 of 8)	12	3490515	3703138	212624	1	56341	uc009zed.3	-118628	ENSG00000111218	PRMT8	protein arginine methyltransferase 8
chr12	4378267	4378268	cg10512292	-	Distal Intergenic	12	4382902	4414522	31621	1	894	uc001qmo.3	-4634	ENSG00000118971	CCND2	cyclin D2
chr12	4381435	4381436	cg18566594	+	Promoter (1-2kb)	12	4382902	4414522	31621	1	894	uc001qmo.3	-1466	ENSG00000118971	CCND2	cyclin D2
chr12	4381448	4381449	cg21462428	-	Promoter (1-2kb)	12	4382902	4414522	31621	1	894	uc001qmo.3	-1453	ENSG00000118971	CCND2	cyclin D2
chr12	4381792	4381793	cg13575161	+	Promoter (1-2kb)	12	4382902	4414522	31621	1	894	uc001qmo.3	-1109	ENSG00000118971	CCND2	cyclin D2
chr12	56050116	56050117	cg17120278	-	Distal Intergenic	12	56030676	56031617	942	1	121130	uc010spq.2	19440	ENSG00000175398	OR10P1	olfactory receptor family 10 subfamily P member 1
chr12	109252608	109252609	cg24482434	+	Promoter (<=1kb)	12	109252708	109277547	24840	1	1610	uc001tnp.1	-99	ENSG00000110887	DAO	D-amino acid oxidase
chr12	133076622	133076623	cg11548404	-	Intron (uc001ukf.3/57666, intron 1 of 16)	12	133067157	133161773	94617	1	57666	uc001ukf.3	9465	ENSG00000112787	FBRSL1	fibrosin like 1
chr12	133076687	133076688	cg23460285	-	Intron (uc001ukf.3/57666, intron 1 of 16)	12	133067157	133161773	94617	1	57666	uc001ukf.3	9530	ENSG00000112787	FBRSL1	fibrosin like 1
chr12	133090971	133090972	cg16719582	-	Intron (uc001ukf.3/57666, intron 2 of 16)	12	133067157	133161773	94617	1	57666	uc001ukf.3	23814	ENSG00000112787	FBRSL1	fibrosin like 1
chr13	114802647	114802648	cg20165037	-	Promoter (<=1kb)	13	114786880	114801669	14790	2	22821	uc010aha.1	-978	ENSG00000185989	RASA3	RAS p21 protein activator 3
chr14	75918155	75918156	cg19543317	-	Intron (uc010asj.3/122953, intron 2 of 3)	14	75898837	75939404	40568	1	122953	uc001xrq.3	19318	ENSG00000140044	JDP2	Jun dimerization protein 2
chr14	103584539	103584540	cg21366655	-	Distal Intergenic	14	103592664	103603776	11113	1	7127	uc001ymm.1	-8124	ENSG00000185215	TNFAIP2	TNF alpha induced protein 2
chr15	31674269	31674270	cg18451254	-	Distal Intergenic	15	31619083	31670102	51020	1	51621	uc001zfo.3	55186	ENSG00000169926	KLF13	KLF transcription factor 13
chr15	69588986	69588987	cg01731921	+	Promoter (2-3kb)	15	69591294	69699976	108683	1	54852	uc002arz.2	-2307	ENSG00000137819	PAQR5	progestin and adipoQ receptor family member 5
chr15	79240617	79240618	cg14224368	-	Distal Intergenic	15	79227189	79237420	10232	2	1512	uc010ung.1	-3197	ENSG00000103811	CTSH	cathepsin H
chr16	25708274	25708275	cg09250965	-	Intron (uc002dof.3/9951, intron 1 of 1)	16	25703347	26149009	445663	1	9951	uc002dof.3	4927	ENSG00000182601	HS3ST4	heparan sulfate-glucosamine 3-sulfotransferase 4
chr16	67768836	67768837	cg25875280	-	Exon (uc002eud.3/57610, exon 6 of 14)	16	67714619	67753273	38655	2	81577	uc010cen.2	-15563	ENSG00000141098	GFOD2	glucose-fructose oxidoreductase domain containing 2
chr16	68724214	68724215	cg20104033	+	Intron (uc002ewf.2/1001, intron 12 of 15)	16	68678151	68732957	54807	1	1001	uc010vli.1	46063	ENSG00000062038	CDH3	cadherin 3
chr16	89445453	89445454	cg08595667	+	Intron (uc002fmx.2/29123, intron 2 of 12)	16	89353070	89484776	131707	2	29123	uc002fnd.3	39322	ENSG00000167522	ANKRD11	ankyrin repeat domain containing 11
chr17	1639375	1639376	cg01453157	+	Exon (uc002fth.2/124997, exon 10 of 11)	17	1633674	1641893	8220	1	124997	uc010vqq.1	5701	ENSG00000167716	WDR81	WD repeat domain 81
chr17	4841880	4841881	cg21619867	+	Promoter (1-2kb)	17	4840426	4843325	2900	2	8402	uc002fzp.2	1444	ENSG00000108528	SLC25A11	solute carrier family 25 member 11
chr17	17566896	17566897	cg02893529	+	Distal Intergenic	17	17584787	17714765	129979	1	10743	uc002grm.3	-17890	ENSG00000108557	RAI1	retinoic acid induced 1
chr17	37853032	37853033	cg08585669	+	Intron (uc002hsl.3/2064, intron 4 of 17)	17	37856254	37868583	12330	1	2064	uc002hsn.1	-3221	ENSG00000141736	ERBB2	erb-b2 receptor tyrosine kinase 2
chr17	48175734	48175735	cg06647382	-	Intron (uc002iqb.3/5164, intron 3 of 11)	17	48173059	48188733	15675	1	5164	uc021tzx.1	2675	ENSG00000005882	PDK2	pyruvate dehydrogenase kinase 2
chr17	63192959	63192960	cg06644992	+	Intron (uc021ubw.1/8787, intron 12 of 16)	17	63184822	63223821	39000	1	8787	uc002jfg.3	8137	ENSG00000108370	RGS9	regulator of G protein signaling 9
chr17	74880095	74880096	cg06730076	-	Intron (uc002jth.3/146664, intron 3 of 16)	17	74868729	74946471	77743	1	146664	uc002jti.3	11366	ENSG00000167889	MGAT5B	alpha-1,6-mannosylglycoprotein 6-beta-N-acetylglucosaminyltransferase B
chr17	76743311	76743312	cg12167852	+	Intron (uc002jvw.3/9267, intron 1 of 12)	17	76694351	76719832	25482	2	9267	uc010wtx.1	-23479	ENSG00000108669	CYTH1	cytohesin 1
chr17	77997345	77997346	cg01835485	-	Intron (uc002jxj.4/125058, intron 1 of 11)	17	77906142	78009657	103516	2	125058	uc002jxj.4	12311	ENSG00000167291	TBC1D16	TBC1 domain family member 16
chr17	79940328	79940329	cg12959184	+	Intron (uc002kcx.3/79058, intron 2 of 15)	17	79936062	79967443	31382	1	79058	uc002kdb.1	4266	ENSG00000169696	ASPSCR1	ASPSCR1 tether for SLC2A4, UBX domain containing
chr18	20275018	20275019	cg15940164	+	Distal Intergenic	18	20513295	20606449	93155	1	5932	uc002ktw.3	-238276	ENSG00000101773	RBBP8	RB binding protein 8, endonuclease
chr19	4345965	4345966	cg12985235	-	Promoter (2-3kb)	19	4343524	4360083	16560	1	84954	uc002mag.3	2441	ENSG00000008382	MPND	MPN domain containing
chr19	5824159	5824160	cg25544164	+	Promoter (<=1kb)	19	5823818	5828335	4518	1	4902	uc002mde.3	341	ENSG00000171119	NRTN	neurturin
chr19	16637181	16637182	cg08331572	-	Promoter (<=1kb)	19	16628700	16637085	8386	2	10523	uc010xpg.1	-96	ENSG00000085872	CHERP	calcium homeostasis endoplasmic reticulum protein
chr19	16637309	16637310	cg07688052	+	Promoter (<=1kb)	19	16628700	16637085	8386	2	10523	uc010xpg.1	-224	ENSG00000085872	CHERP	calcium homeostasis endoplasmic reticulum protein
chr19	19729395	19729396	cg14911690	+	Promoter (<=1kb)	19	19672516	19729725	57210	2	80714	uc002nmy.3	329	ENSG00000105717	PBX4	PBX homeobox 4
chr19	49128319	49128320	cg26853487	-	Promoter (<=1kb)	19	49128226	49133974	5749	1	56848	uc002pjw.3	93	ENSG00000063176	SPHK2	sphingosine kinase 2
chr19	51523565	51523566	cg03762081	-	Promoter (<=1kb)	19	51516000	51523431	7432	2	5655	uc002pva.3	-134	ENSG00000129451	KLK10	kallikrein related peptidase 10
chr19	59050122	59050123	cg08278357	+	Distal Intergenic	19	59055836	59062082	6247	1	10155	uc002qtg.1	-5713	ENSG00000130726	TRIM28	tripartite motif containing 28
chr20	36983626	36983627	cg21785920	+	Intron (uc002xic.2/3929, intron 4 of 14)	20	36974814	37005653	30840	1	3929	uc002xic.2	8812	ENSG00000129988	LBP	lipopolysaccharide binding protein
chr21	47575498	47575499	cg09436823	-	Promoter (<=1kb)	21	47556899	47575481	18583	2	10841	uc010gqg.1	-17	ENSG00000160282	FTCD	formimidoyltransferase cyclodeaminase
chr22	27639629	27639630	cg13851454	+	Distal Intergenic	22	28144265	28187871	43607	2	4330	uc010gvg.4	548241	ENSG00000169184	MN1	MN1 proto-oncogene, transcriptional regulator
chr22	28187967	28187968	cg01899366	+	Promoter (<=1kb)	22	28144265	28187871	43607	2	4330	uc010gvg.4	-96	ENSG00000169184	MN1	MN1 proto-oncogene, transcriptional regulator
chr22	41379501	41379502	cg04531877	-	Distal Intergenic	22	41347351	41369019	21669	1	9978	uc003azk.3	32150	ENSG00000100387	RBX1	ring-box 1
